# Supplementary material for: Bis(N′-{(E)-[(2E)-1,3-di­phenyl­prop-2-en-1-yl­idene]amino}-N-ethyl­carbamimido­thio­ato-κ2 N′,S)zinc(II): crystal structure and Hirshfeld surface analysis
Source: Acta Crystallogr E Crystallogr Commun. 2017 Jun 13;73(Pt 7):1001–8. doi: 10.1107/S2056989017008064 (PMC5499278; doi:10.1107/S2056989017008064)
Supplement: Supplementary file 1 [file e-73-01001-sup1.cif]

##############################################################################
#                                                                            #
# This CIF contains the data in a paper accepted for publication in          #
# Acta Crystallographica Section E. It conforms to the requirements of       #
# Notes for Authors for Acta Crystallographica Section E, and has been       #
# peer reviewed under the auspices of the IUCr Commission on Journals.       #
#                                                                            #
# Full details of the Crystallographic Information File format               #
# are given in the paper "The Crystallographic Information File (CIF):       #
# a New Standard Archive File for Crystallography" by S. R. Hall, F. H.      #
# Allen and I. D. Brown [Acta Cryst. (1991), A47, 655-685].                  #
#                                                                            #
# The current version of the core CIF dictionary is obtainable from          #
# ftp://ftp.iucr.org/pub/cif_core.dic.                                       #
#                                                                            #
# Software is freely available for graphical display of the structure(s)     #
# in this CIF. For information consult the CIF software page                 #
# http://www.iucr.org/resources/cif/software.                                #
#                                                                            #
# This file may be used for bona fide research purposes within the           #
# scientific community so long as proper attribution is given to the journal # 
# article from which it was obtained.                                        #
#                                                                            #
##############################################################################
data_I
_audit_creation_method     'SHELXL-2014/7'
_chemical_name_systematic
;\
Bis(<i>N</i>'-{(<i>E</i>)-[(2<i>E</i>)-1,3-diphenylprop-2-en-1-ylidene]amino}-\
<i>N</i>-ethylcarbamimidothioato-\k^2^<i>N</i>',<i>S</i>)zinc(II)
;
_chemical_name_common     ?
_chemical_formula_moiety     'C36 H36 N6 S2 Zn'
_chemical_formula_sum     'C36 H36 N6 S2 Zn'
_chemical_formula_iupac     '[Zn (C36 H36 N6 S2)]'
_chemical_formula_weight     682.20
_chemical_melting_point     ?
_shelx_space_group_comment
;
The symmetry employed for this shelxl refinement is uniquely defined
by the following loop, which should always be used as a source of
symmetry information in preference to the above space-group names.
They are only intended as comments.
;
_space_group_crystal_system     monoclinic
_space_group_name_H-M_alt     'C 2/c'
_space_group_name_Hall     '-C 2yc'
loop_
    _space_group_symop_operation_xyz
    'x, y, z'
    '-x, y, -z+1/2'
    'x+1/2, y+1/2, z'
    '-x+1/2, y+1/2, -z+1/2'
    '-x, -y, -z'
    'x, -y, z-1/2'
    '-x+1/2, -y+1/2, -z'
    'x+1/2, -y+1/2, z-1/2'
_cell_length_a     38.3604(9)
_cell_length_b     13.6382(3)
_cell_length_c     26.3548(6)
_cell_angle_alpha     90
_cell_angle_beta     91.069(2)
_cell_angle_gamma     90
_cell_volume     13785.6(5)
_cell_formula_units_Z     16
_cell_measurement_reflns_used     15819
_cell_measurement_theta_min     3.0861
_cell_measurement_theta_max     27.5119
_cell_measurement_temperature     100(2)
_exptl_crystal_description     cube
_exptl_crystal_colour     yellow
_exptl_crystal_size_max     0.300
_exptl_crystal_size_mid     0.300
_exptl_crystal_size_min     0.300
_exptl_crystal_density_diffrn     1.315
_exptl_crystal_density_meas     ?
_exptl_crystal_density_method     ?
_exptl_crystal_F_000     5696
loop_
    _exptl_crystal_face_index_h
    _exptl_crystal_face_index_k
    _exptl_crystal_face_index_l
    _exptl_crystal_face_perp_dist
    -12 19 1 0.0990
    -55 1 -4 0.1431
    -23 -17 -1 0.2009
    15 18 0 0.1272
    39 -4 24 0.1511
    35 6 24 0.1498
    33 0 -31 0.0930
    -29 1 -31 0.1168
    -2 -18 7 0.1636
    6 -1 37 0.1270
    32 6 27 0.1395
    31 -11 -22 0.1590
    -34 5 27 0.1136
    -32 16 -6 0.1206
_exptl_absorpt_coefficient_mu     0.868
_exptl_absorpt_correction_type     gaussian
_exptl_absorpt_process_details
;
(CrysAlis PRO; Agilent, 2012)
;
_shelx_estimated_absorpt_T_min     0.781
_shelx_estimated_absorpt_T_max     0.781
_exptl_absorpt_correction_T_min     0.782
_exptl_absorpt_correction_T_max     0.830
_diffrn_ambient_temperature     100(2)
_diffrn_radiation_type     MoK\a
_diffrn_radiation_wavelength     0.71073
_diffrn_radiation_source     'SuperNova (Mo) X-ray Source'
_diffrn_radiation_monochromator     Mirror
_diffrn_measurement_device_type
        'Agilent Technologies SuperNova Dual diffractometer with Atlas detector'
_diffrn_measurement_method     '\w scan'
_diffrn_detector_area_resol_mean     10.4041
_diffrn_reflns_number     37452
_diffrn_reflns_av_R_equivalents     0.0304
_diffrn_reflns_theta_min     3.092
_diffrn_reflns_theta_max     27.499
_diffrn_reflns_theta_full     27.499
_diffrn_measured_fraction_theta_max     0.998
_diffrn_measured_fraction_theta_full     0.998
_diffrn_reflns_limit_h_min     -49
_diffrn_reflns_limit_h_max     48
_diffrn_reflns_limit_k_min     -17
_diffrn_reflns_limit_k_max     14
_diffrn_reflns_limit_l_min     -34
_diffrn_reflns_limit_l_max     22
_diffrn_standards_number     0
_diffrn_standards_interval_count     0
_diffrn_standards_interval_time     0
_diffrn_standards_decay_%     0
_refine_special_details     ?
_reflns_number_total     15816
_reflns_number_gt     12855
_reflns_threshold_expression     'I > 2\s(I)'
_refine_ls_structure_factor_coef     Fsqd
_refine_ls_matrix_type     full
_refine_ls_R_factor_all     0.0515
_refine_ls_R_factor_gt     0.0369
_refine_ls_wR_factor_gt     0.0758
_refine_ls_wR_factor_ref     0.0838
_refine_ls_goodness_of_fit_ref     1.039
_refine_ls_restrained_S_all     1.039
_refine_ls_number_reflns     15816
_refine_ls_number_parameters     827
_refine_ls_number_restraints     4
_refine_ls_hydrogen_treatment     mixed
_refine_ls_weighting_scheme     calc
_refine_ls_weighting_details
             'w=1/[\s^2^(Fo^2^)+(0.0268P)^2^+19.4617P] where P=(Fo^2^+2Fc^2^)/3'
_atom_sites_solution_primary     ?
_atom_sites_solution_secondary     ?
_refine_ls_shift/su_max     0.002
_refine_ls_shift/su_mean     0.000
_refine_diff_density_max     1.237
_refine_diff_density_min     -0.480
_refine_ls_extinction_method     none
_refine_ls_extinction_coef     .
loop_
    _atom_type_symbol
    _atom_type_description
    _atom_type_scat_dispersion_real
    _atom_type_scat_dispersion_imag
    _atom_type_scat_source
    'C' 'C' 0.0033 0.0016
                         'International Tables Vol C Tables 4.2.6.8 and 6.1.1.4'
    'H' 'H' 0.0000 0.0000
                         'International Tables Vol C Tables 4.2.6.8 and 6.1.1.4'
    'N' 'N' 0.0061 0.0033
                         'International Tables Vol C Tables 4.2.6.8 and 6.1.1.4'
    'S' 'S' 0.1246 0.1234
                         'International Tables Vol C Tables 4.2.6.8 and 6.1.1.4'
    'Zn' 'Zn' 0.2839 1.4301
                         'International Tables Vol C Tables 4.2.6.8 and 6.1.1.4'
_computing_data_collection
;
CrysAlis PRO (Agilent, 2012)
;
_computing_cell_refinement
;
CrysAlis PRO (Agilent, 2012)
;
_computing_data_reduction
;
CrysAlis PRO (Agilent, 2012)
;
_computing_structure_solution
;
SHELXS97 (Sheldrick, 2008)
;
_computing_structure_refinement
;
<i>SHELXL2014/7</i> (Sheldrick, 2015)
;
_computing_molecular_graphics
;
ORTEP-3 for Windows (Farrugia, 2012), <i>QMol</i> (Gans & Shalloway,
2001) and
DIAMOND (Brandenburg, 2006)
;
_computing_publication_material
;
publCIF (Westrip, 2010)
;
loop_
    _atom_site_type_symbol
    _atom_site_label
    _atom_site_fract_x
    _atom_site_fract_y
    _atom_site_fract_z
    _atom_site_U_iso_or_equiv
    _atom_site_adp_type
    _atom_site_calc_flag
    _atom_site_occupancy
    _atom_site_disorder_assembly
    _atom_site_disorder_group
    Zn Zn1 0.18173(2) 0.22341(2) 0.28606(2) 0.01520(6) Uani d 1 . .
    S S1 0.15381(2) 0.14511(4) 0.35017(2) 0.02303(12) Uani d 1 . .
    S S2 0.18175(2) 0.15280(4) 0.20811(2) 0.01718(10) Uani d 1 . .
    N N1 0.11691(5) 0.24993(13) 0.41537(7) 0.0209(4) Uani d 1 . .
    H H1N 0.1105(6) 0.3059(10) 0.4281(8) 0.025 Uiso d 1 . .
    N N2 0.14118(4) 0.34387(12) 0.35625(6) 0.0167(3) Uani d 1 . .
    N N3 0.16200(4) 0.35198(12) 0.31407(6) 0.0151(3) Uani d 1 . .
    N N4 0.23674(4) 0.17761(14) 0.15053(6) 0.0215(4) Uani d 1 . .
    H H4N 0.2574(3) 0.2004(17) 0.1460(9) 0.026 Uiso d 1 . .
    N N5 0.24781(4) 0.22317(12) 0.23164(6) 0.0153(3) Uani d 1 . .
    N N6 0.23457(4) 0.24038(12) 0.27890(6) 0.0138(3) Uani d 1 . .
    C C1 0.13684(5) 0.25411(15) 0.37405(7) 0.0168(4) Uani d 1 . .
    C C2 0.10863(6) 0.16246(16) 0.44418(8) 0.0240(5) Uani d 1 . .
    H H2A 0.1050 0.1069 0.4205 0.029 Uiso calc 1 . .
    H H2B 0.0866 0.1732 0.4624 0.029 Uiso calc 1 . .
    C C3 0.13712(6) 0.1363(2) 0.48203(10) 0.0404(6) Uani d 1 . .
    H H3A 0.1590 0.1260 0.4642 0.061 Uiso calc 1 . .
    H H3B 0.1308 0.0761 0.4999 0.061 Uiso calc 1 . .
    H H3C 0.1401 0.1898 0.5065 0.061 Uiso calc 1 . .
    C C4 0.17428(5) 0.44016(14) 0.30504(7) 0.0151(4) Uani d 1 . .
    C C5 0.17094(5) 0.52141(15) 0.34000(7) 0.0163(4) Uani d 1 . .
    H H5 0.1634 0.5076 0.3734 0.020 Uiso calc 1 . .
    C C6 0.17784(5) 0.61502(15) 0.32811(7) 0.0170(4) Uani d 1 . .
    H H6 0.1847 0.6271 0.2942 0.020 Uiso calc 1 . .
    C C7 0.17592(5) 0.70083(15) 0.36164(8) 0.0169(4) Uani d 1 . .
    C C8 0.18236(5) 0.79338(15) 0.34113(8) 0.0194(4) Uani d 1 . .
    H H8 0.1871 0.7992 0.3060 0.023 Uiso calc 1 . .
    C C9 0.18193(5) 0.87665(16) 0.37105(9) 0.0239(5) Uani d 1 . .
    H H9 0.1861 0.9391 0.3564 0.029 Uiso calc 1 . .
    C C10 0.17540(6) 0.86904(16) 0.42231(9) 0.0263(5) Uani d 1 . .
    H H10 0.1753 0.9260 0.4430 0.032 Uiso calc 1 . .
    C C11 0.16894(6) 0.77787(17) 0.44327(8) 0.0274(5) Uani d 1 . .
    H H11 0.1644 0.7727 0.4785 0.033 Uiso calc 1 . .
    C C12 0.16906(5) 0.69427(16) 0.41363(8) 0.0221(5) Uani d 1 . .
    H H12 0.1645 0.6322 0.4285 0.026 Uiso calc 1 . .
    C C13 0.19356(5) 0.45041(14) 0.25683(7) 0.0141(4) Uani d 1 . .
    C C14 0.17819(5) 0.41984(15) 0.21118(7) 0.0177(4) Uani d 1 . .
    H H14 0.1549 0.3964 0.2106 0.021 Uiso calc 1 . .
    C C15 0.19675(6) 0.42343(15) 0.16651(8) 0.0210(4) Uani d 1 . .
    H H15 0.1861 0.4036 0.1354 0.025 Uiso calc 1 . .
    C C16 0.23107(5) 0.45622(15) 0.16752(8) 0.0205(4) Uani d 1 . .
    H H16 0.2441 0.4569 0.1372 0.025 Uiso calc 1 . .
    C C17 0.24639(5) 0.48789(15) 0.21253(8) 0.0188(4) Uani d 1 . .
    H H17 0.2698 0.5109 0.2129 0.023 Uiso calc 1 . .
    C C18 0.22768(5) 0.48614(14) 0.25713(7) 0.0156(4) Uani d 1 . .
    H H18 0.2381 0.5092 0.2879 0.019 Uiso calc 1 . .
    C C19 0.22494(5) 0.18887(14) 0.19800(7) 0.0158(4) Uani d 1 . .
    C C20 0.21685(6) 0.1434(2) 0.10634(8) 0.0307(5) Uani d 1 . .
    H H20A 0.1958 0.1847 0.1016 0.037 Uiso calc 1 . .
    H H20B 0.2091 0.0751 0.1121 0.037 Uiso calc 1 . .
    C C21 0.23816(8) 0.1477(3) 0.05985(9) 0.0517(8) Uani d 1 . .
    H H21A 0.2450 0.2157 0.0534 0.078 Uiso calc 1 . .
    H H21B 0.2245 0.1227 0.0309 0.078 Uiso calc 1 . .
    H H21C 0.2591 0.1073 0.0647 0.078 Uiso calc 1 . .
    C C22 0.25651(5) 0.27184(14) 0.31400(7) 0.0159(4) Uani d 1 . .
    C C23 0.24220(5) 0.29792(15) 0.36244(7) 0.0188(4) Uani d 1 . .
    H H23 0.2179 0.2878 0.3665 0.023 Uiso calc 1 . .
    C C24 0.25988(6) 0.33495(17) 0.40216(8) 0.0239(5) Uani d 1 . .
    H H24 0.2843 0.3432 0.3990 0.029 Uiso calc 1 . .
    C C25 0.24426(6) 0.36381(17) 0.45037(8) 0.0261(5) Uani d 1 . .
    C C26 0.20847(6) 0.37796(18) 0.45568(8) 0.0300(5) Uani d 1 . .
    H H26 0.1933 0.3694 0.4271 0.036 Uiso calc 1 . .
    C C27 0.19487(7) 0.4042(2) 0.50186(9) 0.0386(6) Uani d 1 . .
    H H27 0.1705 0.4139 0.5048 0.046 Uiso calc 1 . .
    C C28 0.21669(7) 0.4165(2) 0.54402(9) 0.0422(7) Uani d 1 . .
    H H28 0.2073 0.4339 0.5759 0.051 Uiso calc 1 . .
    C C29 0.25221(7) 0.4033(2) 0.53937(9) 0.0420(7) Uani d 1 . .
    H H29 0.2672 0.4112 0.5681 0.050 Uiso calc 1 . .
    C C30 0.26593(7) 0.3784(2) 0.49281(9) 0.0354(6) Uani d 1 . .
    H H30 0.2904 0.3713 0.4897 0.043 Uiso calc 1 . .
    C C31 0.29471(5) 0.28225(15) 0.30474(7) 0.0174(4) Uani d 1 . .
    C C32 0.31570(5) 0.19919(16) 0.30292(7) 0.0201(4) Uani d 1 . .
    H H32 0.3059 0.1363 0.3086 0.024 Uiso calc 1 . .
    C C33 0.35100(6) 0.20793(17) 0.29278(8) 0.0251(5) Uani d 1 . .
    H H33 0.3652 0.1510 0.2919 0.030 Uiso calc 1 . .
    C C34 0.36554(6) 0.29898(18) 0.28396(9) 0.0297(5) Uani d 1 . .
    H H34 0.3895 0.3045 0.2759 0.036 Uiso calc 1 . .
    C C35 0.34490(6) 0.38236(18) 0.28701(9) 0.0281(5) Uani d 1 . .
    H H35 0.3549 0.4452 0.2818 0.034 Uiso calc 1 . .
    C C36 0.30974(5) 0.37415(16) 0.29771(8) 0.0218(4) Uani d 1 . .
    H H36 0.2958 0.4315 0.3003 0.026 Uiso calc 1 . .
    Zn Zn2 0.09256(2) 0.62509(2) 0.50259(2) 0.01479(6) Uani d 1 . .
    S S3 0.09646(2) 0.48949(4) 0.45303(2) 0.01870(11) Uani d 1 . .
    S S4 0.13339(2) 0.67287(4) 0.56165(2) 0.01954(11) Uani d 1 . .
    N N7 0.08819(4) 0.49976(13) 0.35350(6) 0.0174(4) Uani d 1 . .
    H H7N 0.1005(5) 0.4464(11) 0.3560(8) 0.021 Uiso d 1 . .
    N N8 0.07995(4) 0.64722(12) 0.39142(6) 0.0158(3) Uani d 1 . .
    N N9 0.08139(4) 0.70030(12) 0.43591(6) 0.0154(3) Uani d 1 . .
    N N10 0.11345(5) 0.74709(17) 0.64894(7) 0.0315(5) Uani d 1 . .
    H H10N 0.1359(3) 0.7553(19) 0.6528(9) 0.038 Uiso d 1 . .
    N N11 0.06752(4) 0.70684(13) 0.59836(6) 0.0185(4) Uani d 1 . .
    N N12 0.05551(4) 0.66810(12) 0.55301(6) 0.0150(3) Uani d 1 . .
    C C37 0.08771(5) 0.55407(15) 0.39636(7) 0.0151(4) Uani d 1 . .
    C C38 0.08438(6) 0.54449(17) 0.30322(7) 0.0220(5) Uani d 1 . .
    H H38A 0.0963 0.5030 0.2781 0.026 Uiso calc 1 . .
    H H38B 0.0959 0.6095 0.3035 0.026 Uiso calc 1 . .
    C C39 0.04633(6) 0.5567(2) 0.28717(8) 0.0317(5) Uani d 1 . .
    H H39A 0.0351 0.4922 0.2855 0.048 Uiso calc 1 . .
    H H39B 0.0449 0.5878 0.2537 0.048 Uiso calc 1 . .
    H H39C 0.0344 0.5978 0.3119 0.048 Uiso calc 1 . .
    C C40 0.07469(5) 0.79387(15) 0.43138(7) 0.0157(4) Uani d 1 . .
    C C41 0.07700(5) 0.85264(15) 0.47690(7) 0.0181(4) Uani d 1 . .
    H H41 0.0890 0.8251 0.5053 0.022 Uiso calc 1 . .
    C C42 0.06363(5) 0.94259(15) 0.48250(7) 0.0191(4) Uani d 1 . .
    H H42 0.0524 0.9716 0.4538 0.023 Uiso calc 1 . .
    C C43 0.06507(6) 0.99939(16) 0.52936(8) 0.0234(5) Uani d 1 . .
    C C44 0.04271(7) 1.07947(17) 0.53472(9) 0.0335(6) Uani d 1 . .
    H H44 0.0270 1.0961 0.5078 0.040 Uiso calc 1 . .
    C C45 0.04319(10) 1.1348(2) 0.57862(11) 0.0568(9) Uani d 1 . .
    H H45 0.0276 1.1884 0.5819 0.068 Uiso calc 1 . .
    C C46 0.06614(12) 1.1125(2) 0.61746(11) 0.0708(12) Uani d 1 . .
    H H46 0.0666 1.1511 0.6474 0.085 Uiso calc 1 . .
    C C47 0.08860(10) 1.0336(2) 0.61298(10) 0.0592(10) Uani d 1 . .
    H H47 0.1044 1.0182 0.6400 0.071 Uiso calc 1 . .
    C C48 0.08810(7) 0.97724(18) 0.56942(8) 0.0348(6) Uani d 1 . .
    H H48 0.1035 0.9231 0.5667 0.042 Uiso calc 1 . .
    C C49 0.06507(5) 0.83867(15) 0.38153(7) 0.0178(4) Uani d 1 . .
    C C50 0.08664(6) 0.90851(16) 0.36002(8) 0.0221(5) Uani d 1 . .
    H H50 0.1071 0.9298 0.3777 0.027 Uiso calc 1 . .
    C C51 0.07828(7) 0.94734(17) 0.31242(8) 0.0307(5) Uani d 1 . .
    H H51 0.0934 0.9938 0.2973 0.037 Uiso calc 1 . .
    C C52 0.04817(8) 0.91847(19) 0.28721(9) 0.0383(6) Uani d 1 . .
    H H52 0.0423 0.9456 0.2550 0.046 Uiso calc 1 . .
    C C53 0.02658(8) 0.8502(2) 0.30887(10) 0.0424(7) Uani d 1 . .
    H H53 0.0057 0.8311 0.2917 0.051 Uiso calc 1 . .
    C C54 0.03516(6) 0.80927(18) 0.35533(9) 0.0299(5) Uani d 1 . .
    H H54 0.0205 0.7607 0.3695 0.036 Uiso calc 1 . .
    C C55 0.10145(5) 0.70964(16) 0.60429(7) 0.0189(4) Uani d 1 . .
    C C56 0.09005(6) 0.7936(2) 0.68573(9) 0.0394(7) Uani d 1 . .
    H H56A 0.1035 0.8408 0.7069 0.047 Uiso calc 1 . .
    H H56B 0.0716 0.8304 0.6672 0.047 Uiso calc 1 . .
    C C57 0.07404(9) 0.7204(2) 0.71847(11) 0.0536(8) Uani d 1 . .
    H H57A 0.0610 0.6731 0.6975 0.080 Uiso calc 1 . .
    H H57B 0.0581 0.7530 0.7418 0.080 Uiso calc 1 . .
    H H57C 0.0923 0.6861 0.7380 0.080 Uiso calc 1 . .
    C C58 0.02184(5) 0.67592(15) 0.54521(7) 0.0150(4) Uani d 1 . .
    C C59 0.00695(5) 0.63366(15) 0.49947(7) 0.0163(4) Uani d 1 . .
    H H59 0.0216 0.5953 0.4787 0.020 Uiso calc 1 . .
    C C60 -0.02650(5) 0.64535(15) 0.48458(7) 0.0163(4) Uani d 1 . .
    H H60 -0.0408 0.6829 0.5063 0.020 Uiso calc 1 . .
    C C61 -0.04328(5) 0.60656(15) 0.43862(7) 0.0173(4) Uani d 1 . .
    C C62 -0.02457(5) 0.56030(15) 0.40025(7) 0.0202(4) Uani d 1 . .
    H H62 0.0001 0.5554 0.4031 0.024 Uiso calc 1 . .
    C C63 -0.04178(6) 0.52170(17) 0.35816(8) 0.0253(5) Uani d 1 . .
    H H63 -0.0289 0.4901 0.3324 0.030 Uiso calc 1 . .
    C C64 -0.07776(6) 0.52884(18) 0.35333(8) 0.0283(5) Uani d 1 . .
    H H64 -0.0895 0.5013 0.3246 0.034 Uiso calc 1 . .
    C C65 -0.09651(6) 0.57606(18) 0.39027(8) 0.0266(5) Uani d 1 . .
    H H65 -0.1211 0.5818 0.3868 0.032 Uiso calc 1 . .
    C C66 -0.07939(5) 0.61493(16) 0.43230(8) 0.0221(5) Uani d 1 . .
    H H66 -0.0924 0.6480 0.4574 0.027 Uiso calc 1 . .
    C C67 -0.00047(5) 0.72828(15) 0.58235(7) 0.0152(4) Uani d 1 . .
    C C68 0.00366(5) 0.82902(16) 0.58950(8) 0.0201(4) Uani d 1 . .
    H H68 0.0202 0.8639 0.5701 0.024 Uiso calc 1 . .
    C C69 -0.01618(6) 0.87864(16) 0.62458(8) 0.0227(5) Uani d 1 . .
    H H69 -0.0136 0.9475 0.6288 0.027 Uiso calc 1 . .
    C C70 -0.03976(6) 0.82737(16) 0.65346(8) 0.0236(5) Uani d 1 . .
    H H70 -0.0530 0.8609 0.6781 0.028 Uiso calc 1 . .
    C C71 -0.04412(5) 0.72761(16) 0.64660(8) 0.0222(5) Uani d 1 . .
    H H71 -0.0604 0.6928 0.6665 0.027 Uiso calc 1 . .
    C C72 -0.02476(5) 0.67807(15) 0.61072(8) 0.0192(4) Uani d 1 . .
    H H72 -0.0281 0.6098 0.6056 0.023 Uiso calc 1 . .
loop_
    _atom_site_aniso_label
    _atom_site_aniso_U_11
    _atom_site_aniso_U_22
    _atom_site_aniso_U_33
    _atom_site_aniso_U_12
    _atom_site_aniso_U_13
    _atom_site_aniso_U_23
    Zn1 0.01408(11) 0.01313(12) 0.01848(11) 0.00079(9) 0.00292(9) -0.00149(9)
    S1 0.0274(3) 0.0121(2) 0.0300(3) 0.0016(2) 0.0121(2) 0.0022(2)
    S2 0.0148(2) 0.0176(2) 0.0192(2) -0.00086(19) -0.00143(19) -0.0026(2)
    N1 0.0240(9) 0.0138(9) 0.0253(9) 0.0008(7) 0.0110(7) 0.0027(8)
    N2 0.0158(8) 0.0139(8) 0.0206(8) 0.0012(7) 0.0073(7) 0.0008(7)
    N3 0.0136(8) 0.0138(8) 0.0179(8) 0.0017(6) 0.0039(6) 0.0006(7)
    N4 0.0153(9) 0.0314(11) 0.0178(8) 0.0006(8) 0.0004(7) -0.0059(8)
    N5 0.0161(8) 0.0167(9) 0.0130(8) 0.0024(7) 0.0014(6) -0.0020(7)
    N6 0.0145(8) 0.0132(8) 0.0137(8) 0.0014(6) 0.0011(6) -0.0005(7)
    C1 0.0154(9) 0.0146(10) 0.0204(10) 0.0002(8) 0.0034(8) 0.0002(8)
    C2 0.0221(11) 0.0212(11) 0.0289(11) -0.0018(9) 0.0092(9) 0.0069(10)
    C3 0.0305(13) 0.0499(17) 0.0407(14) -0.0037(12) 0.0011(11) 0.0204(13)
    C4 0.0116(9) 0.0147(10) 0.0189(10) 0.0018(7) 0.0014(7) 0.0015(8)
    C5 0.0145(9) 0.0181(10) 0.0165(9) -0.0001(8) 0.0040(7) -0.0001(8)
    C6 0.0153(9) 0.0190(10) 0.0166(9) 0.0001(8) 0.0021(8) -0.0019(8)
    C7 0.0126(9) 0.0155(10) 0.0228(10) 0.0000(8) 0.0040(8) -0.0014(8)
    C8 0.0184(10) 0.0184(11) 0.0214(10) 0.0020(8) 0.0042(8) -0.0001(9)
    C9 0.0225(11) 0.0145(10) 0.0350(12) -0.0024(9) 0.0058(9) 0.0005(10)
    C10 0.0243(11) 0.0201(11) 0.0347(12) -0.0018(9) 0.0078(9) -0.0123(10)
    C11 0.0276(12) 0.0312(13) 0.0236(11) -0.0059(10) 0.0070(9) -0.0064(10)
    C12 0.0239(11) 0.0191(11) 0.0235(11) -0.0058(9) 0.0065(9) -0.0008(9)
    C13 0.0163(9) 0.0087(9) 0.0174(9) 0.0012(7) 0.0014(7) 0.0013(8)
    C14 0.0169(10) 0.0138(10) 0.0225(10) -0.0016(8) -0.0004(8) 0.0017(8)
    C15 0.0273(11) 0.0178(11) 0.0177(10) -0.0005(9) -0.0030(8) 0.0011(9)
    C16 0.0254(11) 0.0192(11) 0.0170(10) 0.0019(9) 0.0055(8) 0.0014(9)
    C17 0.0165(10) 0.0176(10) 0.0222(10) 0.0002(8) 0.0033(8) 0.0023(9)
    C18 0.0187(10) 0.0130(10) 0.0150(9) -0.0005(8) 0.0004(8) -0.0004(8)
    C19 0.0152(9) 0.0133(10) 0.0188(10) 0.0034(8) -0.0001(8) -0.0003(8)
    C20 0.0284(12) 0.0446(15) 0.0190(10) -0.0011(11) -0.0034(9) -0.0063(11)
    C21 0.0464(17) 0.088(2) 0.0214(12) -0.0107(16) 0.0011(11) -0.0106(14)
    C22 0.0181(10) 0.0125(10) 0.0171(9) 0.0022(8) -0.0001(8) 0.0006(8)
    C23 0.0185(10) 0.0207(11) 0.0173(10) 0.0017(8) -0.0004(8) -0.0010(9)
    C24 0.0213(11) 0.0280(12) 0.0224(11) 0.0044(9) -0.0029(9) -0.0020(9)
    C25 0.0291(12) 0.0303(13) 0.0188(10) 0.0037(10) -0.0021(9) -0.0071(10)
    C26 0.0293(12) 0.0386(14) 0.0219(11) 0.0030(11) -0.0036(9) -0.0076(10)
    C27 0.0323(14) 0.0544(18) 0.0293(13) 0.0014(12) 0.0050(10) -0.0133(13)
    C28 0.0453(16) 0.0587(19) 0.0228(12) -0.0010(14) 0.0055(11) -0.0167(13)
    C29 0.0453(16) 0.0574(18) 0.0230(12) 0.0018(14) -0.0090(11) -0.0131(12)
    C30 0.0309(13) 0.0492(16) 0.0259(12) 0.0036(12) -0.0050(10) -0.0121(12)
    C31 0.0177(10) 0.0199(11) 0.0144(9) -0.0007(8) -0.0047(8) -0.0005(8)
    C32 0.0204(10) 0.0201(11) 0.0198(10) 0.0004(8) -0.0037(8) -0.0011(9)
    C33 0.0200(11) 0.0282(12) 0.0269(11) 0.0085(9) -0.0038(9) -0.0002(10)
    C34 0.0148(10) 0.0368(14) 0.0376(13) -0.0014(10) -0.0021(9) -0.0004(11)
    C35 0.0229(11) 0.0263(12) 0.0351(13) -0.0058(10) -0.0039(10) 0.0023(10)
    C36 0.0184(10) 0.0210(11) 0.0257(11) 0.0011(9) -0.0051(8) -0.0027(9)
    Zn2 0.01392(11) 0.01808(12) 0.01235(11) 0.00177(9) 0.00010(8) 0.00002(9)
    S3 0.0247(3) 0.0162(2) 0.0153(2) 0.0031(2) 0.00224(19) 0.0012(2)
    S4 0.0124(2) 0.0311(3) 0.0151(2) 0.0007(2) -0.00026(18) 0.0001(2)
    N7 0.0209(9) 0.0161(9) 0.0155(8) 0.0032(7) 0.0034(7) -0.0007(7)
    N8 0.0176(8) 0.0169(9) 0.0130(8) 0.0020(7) 0.0015(6) -0.0028(7)
    N9 0.0147(8) 0.0189(9) 0.0125(7) 0.0019(7) -0.0004(6) -0.0019(7)
    N10 0.0151(9) 0.0583(14) 0.0210(9) 0.0013(9) -0.0034(8) -0.0149(10)
    N11 0.0154(8) 0.0270(10) 0.0132(8) 0.0012(7) -0.0013(6) -0.0030(7)
    N12 0.0161(8) 0.0166(9) 0.0122(7) -0.0002(7) -0.0004(6) -0.0010(7)
    C37 0.0115(9) 0.0182(10) 0.0158(9) 0.0005(8) 0.0028(7) -0.0009(8)
    C38 0.0265(11) 0.0252(12) 0.0144(9) 0.0023(9) 0.0029(8) -0.0030(9)
    C39 0.0297(13) 0.0444(15) 0.0208(11) 0.0048(11) -0.0039(9) -0.0037(11)
    C40 0.0132(9) 0.0185(10) 0.0156(9) 0.0018(8) 0.0010(7) -0.0006(8)
    C41 0.0201(10) 0.0197(11) 0.0145(9) -0.0012(8) -0.0022(8) 0.0020(8)
    C42 0.0213(10) 0.0203(11) 0.0155(9) -0.0034(8) 0.0015(8) 0.0018(9)
    C43 0.0378(13) 0.0163(11) 0.0166(10) -0.0101(9) 0.0087(9) -0.0013(9)
    C44 0.0567(16) 0.0177(11) 0.0269(12) -0.0043(11) 0.0189(11) 0.0011(10)
    C45 0.116(3) 0.0187(13) 0.0368(16) -0.0011(16) 0.0347(17) -0.0045(12)
    C46 0.158(4) 0.0300(16) 0.0247(14) -0.023(2) 0.0151(19) -0.0127(13)
    C47 0.116(3) 0.0389(18) 0.0225(13) -0.0262(19) -0.0109(15) -0.0036(13)
    C48 0.0559(17) 0.0258(13) 0.0224(11) -0.0146(12) -0.0042(11) -0.0001(10)
    C49 0.0235(10) 0.0158(10) 0.0140(9) 0.0056(8) -0.0017(8) -0.0019(8)
    C50 0.0258(11) 0.0193(11) 0.0213(10) 0.0063(9) 0.0030(9) -0.0003(9)
    C51 0.0472(15) 0.0202(12) 0.0250(11) 0.0106(11) 0.0119(11) 0.0057(10)
    C52 0.0688(19) 0.0274(13) 0.0181(11) 0.0112(13) -0.0101(12) 0.0009(10)
    C53 0.0571(18) 0.0342(15) 0.0349(14) -0.0029(13) -0.0286(13) 0.0050(12)
    C54 0.0344(13) 0.0257(12) 0.0292(12) -0.0015(10) -0.0114(10) 0.0051(10)
    C55 0.0170(10) 0.0225(11) 0.0171(9) 0.0009(8) -0.0008(8) 0.0000(9)
    C56 0.0274(13) 0.0653(19) 0.0252(12) -0.0023(13) -0.0055(10) -0.0137(13)
    C57 0.066(2) 0.055(2) 0.0391(16) 0.0093(16) 0.0059(14) -0.0032(15)
    C58 0.0140(9) 0.0160(10) 0.0151(9) -0.0012(8) 0.0009(7) 0.0016(8)
    C59 0.0173(10) 0.0168(10) 0.0149(9) -0.0005(8) 0.0013(8) -0.0017(8)
    C60 0.0181(10) 0.0160(10) 0.0148(9) -0.0003(8) 0.0017(8) -0.0010(8)
    C61 0.0178(10) 0.0163(10) 0.0177(10) -0.0015(8) -0.0020(8) 0.0032(8)
    C62 0.0195(10) 0.0215(11) 0.0194(10) -0.0002(9) -0.0029(8) 0.0003(9)
    C63 0.0326(12) 0.0253(12) 0.0179(10) -0.0010(10) -0.0009(9) -0.0035(9)
    C64 0.0332(13) 0.0322(13) 0.0193(10) -0.0073(10) -0.0105(9) 0.0005(10)
    C65 0.0205(11) 0.0367(14) 0.0223(11) -0.0051(10) -0.0070(9) 0.0061(10)
    C66 0.0202(10) 0.0274(12) 0.0187(10) 0.0000(9) 0.0001(8) 0.0038(9)
    C67 0.0127(9) 0.0197(10) 0.0131(9) 0.0017(8) -0.0026(7) -0.0006(8)
    C68 0.0177(10) 0.0203(11) 0.0222(10) -0.0014(8) 0.0012(8) 0.0005(9)
    C69 0.0278(11) 0.0148(10) 0.0254(11) 0.0024(9) -0.0008(9) -0.0028(9)
    C70 0.0255(11) 0.0242(12) 0.0214(10) 0.0047(9) 0.0060(9) -0.0045(9)
    C71 0.0212(11) 0.0227(11) 0.0228(10) -0.0010(9) 0.0070(8) -0.0017(9)
    C72 0.0195(10) 0.0159(10) 0.0222(10) -0.0004(8) 0.0004(8) -0.0018(9)
_geom_special_details
;
 All esds (except the esd in the dihedral angle between two l.s. planes)
 are estimated using the full covariance matrix.  The cell esds are taken
 into account individually in the estimation of esds in distances, angles
 and torsion angles; correlations between esds in cell parameters are only
 used when they are defined by crystal symmetry.  An approximate (isotropic)
 treatment of cell esds is used for estimating esds involving l.s. planes.
;
loop_
    _geom_bond_atom_site_label_1
    _geom_bond_atom_site_label_2
    _geom_bond_site_symmetry_2
    _geom_bond_distance
    _geom_bond_publ_flag
    Zn1 N6 . 2.0522(16) y
    Zn1 N3 . 2.0528(16) y
    Zn1 S2 . 2.2688(5) y
    Zn1 S1 . 2.2827(6) y
    S1 C1 . 1.745(2) ?
    S2 C19 . 1.753(2) ?
    N1 C1 . 1.344(2) ?
    N1 C2 . 1.453(3) ?
    N1 H1N . 0.871(10) ?
    N2 C1 . 1.323(2) y
    N2 N3 . 1.385(2) ?
    N3 C4 . 1.315(2) y
    N4 C19 . 1.347(2) ?
    N4 C20 . 1.457(3) ?
    N4 H4N . 0.863(9) ?
    N5 C19 . 1.321(2) y
    N5 N6 . 1.374(2) ?
    N6 C22 . 1.311(2) y
    C2 C3 . 1.508(3) ?
    C2 H2A . 0.9900 ?
    C2 H2B . 0.9900 ?
    C3 H3A . 0.9800 ?
    C3 H3B . 0.9800 ?
    C3 H3C . 0.9800 ?
    C4 C5 . 1.448(3) ?
    C4 C13 . 1.489(3) ?
    C5 C6 . 1.342(3) y
    C5 H5 . 0.9500 ?
    C6 C7 . 1.469(3) ?
    C6 H6 . 0.9500 ?
    C7 C8 . 1.397(3) ?
    C7 C12 . 1.403(3) ?
    C8 C9 . 1.383(3) ?
    C8 H8 . 0.9500 ?
    C9 C10 . 1.383(3) ?
    C9 H9 . 0.9500 ?
    C10 C11 . 1.385(3) ?
    C10 H10 . 0.9500 ?
    C11 C12 . 1.382(3) ?
    C11 H11 . 0.9500 ?
    C12 H12 . 0.9500 ?
    C13 C14 . 1.394(3) ?
    C13 C18 . 1.397(3) ?
    C14 C15 . 1.388(3) ?
    C14 H14 . 0.9500 ?
    C15 C16 . 1.390(3) ?
    C15 H15 . 0.9500 ?
    C16 C17 . 1.383(3) ?
    C16 H16 . 0.9500 ?
    C17 C18 . 1.389(3) ?
    C17 H17 . 0.9500 ?
    C18 H18 . 0.9500 ?
    C20 C21 . 1.487(3) ?
    C20 H20A . 0.9900 ?
    C20 H20B . 0.9900 ?
    C21 H21A . 0.9800 ?
    C21 H21B . 0.9800 ?
    C21 H21C . 0.9800 ?
    C22 C23 . 1.443(3) ?
    C22 C31 . 1.497(3) ?
    C23 C24 . 1.336(3) y
    C23 H23 . 0.9500 ?
    C24 C25 . 1.469(3) ?
    C24 H24 . 0.9500 ?
    C25 C26 . 1.396(3) ?
    C25 C30 . 1.395(3) ?
    C26 C27 . 1.380(3) ?
    C26 H26 . 0.9500 ?
    C27 C28 . 1.389(3) ?
    C27 H27 . 0.9500 ?
    C28 C29 . 1.382(4) ?
    C28 H28 . 0.9500 ?
    C29 C30 . 1.386(3) ?
    C29 H29 . 0.9500 ?
    C30 H30 . 0.9500 ?
    C31 C32 . 1.391(3) ?
    C31 C36 . 1.393(3) ?
    C32 C33 . 1.391(3) ?
    C32 H32 . 0.9500 ?
    C33 C34 . 1.383(3) ?
    C33 H33 . 0.9500 ?
    C34 C35 . 1.389(3) ?
    C34 H34 . 0.9500 ?
    C35 C36 . 1.388(3) ?
    C35 H35 . 0.9500 ?
    C36 H36 . 0.9500 ?
    Zn2 N12 . 2.0496(15) y
    Zn2 N9 . 2.0727(16) y
    Zn2 S3 . 2.2707(6) y
    Zn2 S4 . 2.2823(5) y
    S3 C37 . 1.761(2) ?
    S4 C55 . 1.751(2) ?
    N7 C37 . 1.351(3) ?
    N7 C38 . 1.464(3) ?
    N7 H7N . 0.870(9) ?
    N8 C37 . 1.311(3) y
    N8 N9 . 1.378(2) ?
    N9 C40 . 1.307(3) y
    N10 C55 . 1.356(3) ?
    N10 C56 . 1.477(3) ?
    N10 H10N . 0.874(10) ?
    N11 C55 . 1.309(2) y
    N11 N12 . 1.378(2) ?
    N12 C58 . 1.308(2) y
    C38 C39 . 1.521(3) ?
    C38 H38A . 0.9900 ?
    C38 H38B . 0.9900 ?
    C39 H39A . 0.9800 ?
    C39 H39B . 0.9800 ?
    C39 H39C . 0.9800 ?
    C40 C41 . 1.444(3) ?
    C40 C49 . 1.489(3) ?
    C41 C42 . 1.339(3) y
    C41 H41 . 0.9500 ?
    C42 C43 . 1.458(3) ?
    C42 H42 . 0.9500 ?
    C43 C48 . 1.397(3) ?
    C43 C44 . 1.398(3) ?
    C44 C45 . 1.381(4) ?
    C44 H44 . 0.9500 ?
    C45 C46 . 1.372(5) ?
    C45 H45 . 0.9500 ?
    C46 C47 . 1.385(5) ?
    C46 H46 . 0.9500 ?
    C47 C48 . 1.382(4) ?
    C47 H47 . 0.9500 ?
    C48 H48 . 0.9500 ?
    C49 C54 . 1.387(3) ?
    C49 C50 . 1.389(3) ?
    C50 C51 . 1.394(3) ?
    C50 H50 . 0.9500 ?
    C51 C52 . 1.379(4) ?
    C51 H51 . 0.9500 ?
    C52 C53 . 1.377(4) ?
    C52 H52 . 0.9500 ?
    C53 C54 . 1.380(3) ?
    C53 H53 . 0.9500 ?
    C54 H54 . 0.9500 ?
    C56 C57 . 1.462(4) ?
    C56 H56A . 0.9900 ?
    C56 H56B . 0.9900 ?
    C57 H57A . 0.9800 ?
    C57 H57B . 0.9800 ?
    C57 H57C . 0.9800 ?
    C58 C59 . 1.444(3) ?
    C58 C67 . 1.494(3) ?
    C59 C60 . 1.344(3) y
    C59 H59 . 0.9500 ?
    C60 C61 . 1.460(3) ?
    C60 H60 . 0.9500 ?
    C61 C66 . 1.397(3) ?
    C61 C62 . 1.401(3) ?
    C62 C63 . 1.384(3) ?
    C62 H62 . 0.9500 ?
    C63 C64 . 1.387(3) ?
    C63 H63 . 0.9500 ?
    C64 C65 . 1.380(3) ?
    C64 H64 . 0.9500 ?
    C65 C66 . 1.383(3) ?
    C65 H65 . 0.9500 ?
    C66 H66 . 0.9500 ?
    C67 C72 . 1.386(3) ?
    C67 C68 . 1.395(3) ?
    C68 C69 . 1.385(3) ?
    C68 H68 . 0.9500 ?
    C69 C70 . 1.383(3) ?
    C69 H69 . 0.9500 ?
    C70 C71 . 1.382(3) ?
    C70 H70 . 0.9500 ?
    C71 C72 . 1.389(3) ?
    C71 H71 . 0.9500 ?
    C72 H72 . 0.9500 ?
loop_
    _geom_angle_atom_site_label_1
    _geom_angle_atom_site_label_2
    _geom_angle_atom_site_label_3
    _geom_angle_site_symmetry_1
    _geom_angle_site_symmetry_3
    _geom_angle
    _geom_angle_publ_flag
    S1 Zn1 S2 . . 118.67(2) y
    S1 Zn1 N3 . . 87.25(5) y
    S1 Zn1 N6 . . 126.78(5) y
    S2 Zn1 N3 . . 134.00(5) y
    S2 Zn1 N6 . . 87.00(5) y
    N3 Zn1 N6 . . 107.95(6) y
    C1 S1 Zn1 . . 92.96(7) ?
    C19 S2 Zn1 . . 91.99(7) ?
    C1 N1 C2 . . 126.29(18) ?
    C1 N1 H1N . . 116.4(15) ?
    C2 N1 H1N . . 116.8(15) ?
    C1 N2 N3 . . 115.89(16) ?
    C4 N3 N2 . . 115.61(16) ?
    C4 N3 Zn1 . . 125.47(12) ?
    N2 N3 Zn1 . . 116.26(12) ?
    C19 N4 C20 . . 126.77(18) ?
    C19 N4 H4N . . 114.5(16) ?
    C20 N4 H4N . . 118.2(16) ?
    C19 N5 N6 . . 114.62(16) ?
    C22 N6 N5 . . 116.88(16) ?
    C22 N6 Zn1 . . 126.45(13) ?
    N5 N6 Zn1 . . 116.52(12) ?
    N2 C1 N1 . . 113.83(17) ?
    N2 C1 S1 . . 127.62(15) ?
    N1 C1 S1 . . 118.55(15) ?
    N1 C2 C3 . . 112.14(19) ?
    N1 C2 H2A . . 109.2 ?
    C3 C2 H2A . . 109.2 ?
    N1 C2 H2B . . 109.2 ?
    C3 C2 H2B . . 109.2 ?
    H2A C2 H2B . . 107.9 ?
    C2 C3 H3A . . 109.5 ?
    C2 C3 H3B . . 109.5 ?
    H3A C3 H3B . . 109.5 ?
    C2 C3 H3C . . 109.5 ?
    H3A C3 H3C . . 109.5 ?
    H3B C3 H3C . . 109.5 ?
    N3 C4 C5 . . 123.26(17) ?
    N3 C4 C13 . . 115.20(17) ?
    C5 C4 C13 . . 121.49(17) ?
    C6 C5 C4 . . 124.01(18) ?
    C6 C5 H5 . . 118.0 ?
    C4 C5 H5 . . 118.0 ?
    C5 C6 C7 . . 127.24(18) ?
    C5 C6 H6 . . 116.4 ?
    C7 C6 H6 . . 116.4 ?
    C8 C7 C12 . . 118.24(18) ?
    C8 C7 C6 . . 118.42(17) ?
    C12 C7 C6 . . 123.30(18) ?
    C9 C8 C7 . . 121.16(19) ?
    C9 C8 H8 . . 119.4 ?
    C7 C8 H8 . . 119.4 ?
    C10 C9 C8 . . 120.0(2) ?
    C10 C9 H9 . . 120.0 ?
    C8 C9 H9 . . 120.0 ?
    C9 C10 C11 . . 119.6(2) ?
    C9 C10 H10 . . 120.2 ?
    C11 C10 H10 . . 120.2 ?
    C12 C11 C10 . . 120.9(2) ?
    C12 C11 H11 . . 119.6 ?
    C10 C11 H11 . . 119.6 ?
    C11 C12 C7 . . 120.1(2) ?
    C11 C12 H12 . . 119.9 ?
    C7 C12 H12 . . 119.9 ?
    C14 C13 C18 . . 119.38(17) ?
    C14 C13 C4 . . 120.00(17) ?
    C18 C13 C4 . . 120.55(17) ?
    C15 C14 C13 . . 120.42(19) ?
    C15 C14 H14 . . 119.8 ?
    C13 C14 H14 . . 119.8 ?
    C14 C15 C16 . . 119.71(19) ?
    C14 C15 H15 . . 120.1 ?
    C16 C15 H15 . . 120.1 ?
    C17 C16 C15 . . 120.26(18) ?
    C17 C16 H16 . . 119.9 ?
    C15 C16 H16 . . 119.9 ?
    C16 C17 C18 . . 120.16(19) ?
    C16 C17 H17 . . 119.9 ?
    C18 C17 H17 . . 119.9 ?
    C17 C18 C13 . . 120.02(18) ?
    C17 C18 H18 . . 120.0 ?
    C13 C18 H18 . . 120.0 ?
    N5 C19 N4 . . 115.66(17) ?
    N5 C19 S2 . . 127.95(15) ?
    N4 C19 S2 . . 116.36(15) ?
    N4 C20 C21 . . 111.0(2) ?
    N4 C20 H20A . . 109.4 ?
    C21 C20 H20A . . 109.4 ?
    N4 C20 H20B . . 109.4 ?
    C21 C20 H20B . . 109.4 ?
    H20A C20 H20B . . 108.0 ?
    C20 C21 H21A . . 109.5 ?
    C20 C21 H21B . . 109.5 ?
    H21A C21 H21B . . 109.5 ?
    C20 C21 H21C . . 109.5 ?
    H21A C21 H21C . . 109.5 ?
    H21B C21 H21C . . 109.5 ?
    N6 C22 C23 . . 117.06(17) ?
    N6 C22 C31 . . 122.24(17) ?
    C23 C22 C31 . . 120.69(17) ?
    C24 C23 C22 . . 126.2(2) ?
    C24 C23 H23 . . 116.9 ?
    C22 C23 H23 . . 116.9 ?
    C23 C24 C25 . . 124.7(2) ?
    C23 C24 H24 . . 117.6 ?
    C25 C24 H24 . . 117.6 ?
    C26 C25 C30 . . 118.2(2) ?
    C26 C25 C24 . . 122.8(2) ?
    C30 C25 C24 . . 119.0(2) ?
    C27 C26 C25 . . 120.9(2) ?
    C27 C26 H26 . . 119.6 ?
    C25 C26 H26 . . 119.6 ?
    C26 C27 C28 . . 120.3(2) ?
    C26 C27 H27 . . 119.9 ?
    C28 C27 H27 . . 119.9 ?
    C29 C28 C27 . . 119.6(2) ?
    C29 C28 H28 . . 120.2 ?
    C27 C28 H28 . . 120.2 ?
    C28 C29 C30 . . 120.1(2) ?
    C28 C29 H29 . . 119.9 ?
    C30 C29 H29 . . 119.9 ?
    C29 C30 C25 . . 120.9(2) ?
    C29 C30 H30 . . 119.5 ?
    C25 C30 H30 . . 119.5 ?
    C32 C31 C36 . . 119.14(19) ?
    C32 C31 C22 . . 119.82(18) ?
    C36 C31 C22 . . 121.04(18) ?
    C33 C32 C31 . . 120.2(2) ?
    C33 C32 H32 . . 119.9 ?
    C31 C32 H32 . . 119.9 ?
    C34 C33 C32 . . 120.4(2) ?
    C34 C33 H33 . . 119.8 ?
    C32 C33 H33 . . 119.8 ?
    C33 C34 C35 . . 119.6(2) ?
    C33 C34 H34 . . 120.2 ?
    C35 C34 H34 . . 120.2 ?
    C36 C35 C34 . . 120.2(2) ?
    C36 C35 H35 . . 119.9 ?
    C34 C35 H35 . . 119.9 ?
    C35 C36 C31 . . 120.4(2) ?
    C35 C36 H36 . . 119.8 ?
    C31 C36 H36 . . 119.8 ?
    S3 Zn2 S4 . . 124.97(2) y
    S3 Zn2 N9 . . 85.99(5) y
    S3 Zn2 N12 . . 131.29(5) y
    S4 Zn2 N9 . . 124.42(5) y
    S4 Zn2 N12 . . 87.23(5) y
    N9 Zn2 N12 . . 105.85(6) y
    C37 S3 Zn2 . . 93.84(7) ?
    C55 S4 Zn2 . . 92.29(7) ?
    C37 N7 C38 . . 121.72(18) ?
    C37 N7 H7N . . 114.2(15) ?
    C38 N7 H7N . . 117.6(15) ?
    C37 N8 N9 . . 114.79(16) ?
    C40 N9 N8 . . 115.50(16) ?
    C40 N9 Zn2 . . 126.72(13) ?
    N8 N9 Zn2 . . 117.76(12) ?
    C55 N10 C56 . . 122.08(18) ?
    C55 N10 H10N . . 117.9(17) ?
    C56 N10 H10N . . 118.7(17) ?
    C55 N11 N12 . . 115.50(16) ?
    C58 N12 N11 . . 114.72(15) ?
    C58 N12 Zn2 . . 128.03(13) ?
    N11 N12 Zn2 . . 116.56(12) ?
    N8 C37 N7 . . 117.06(18) ?
    N8 C37 S3 . . 127.47(15) ?
    N7 C37 S3 . . 115.44(15) ?
    N7 C38 C39 . . 112.11(17) ?
    N7 C38 H38A . . 109.2 ?
    C39 C38 H38A . . 109.2 ?
    N7 C38 H38B . . 109.2 ?
    C39 C38 H38B . . 109.2 ?
    H38A C38 H38B . . 107.9 ?
    C38 C39 H39A . . 109.5 ?
    C38 C39 H39B . . 109.5 ?
    H39A C39 H39B . . 109.5 ?
    C38 C39 H39C . . 109.5 ?
    H39A C39 H39C . . 109.5 ?
    H39B C39 H39C . . 109.5 ?
    N9 C40 C41 . . 117.21(18) ?
    N9 C40 C49 . . 121.76(18) ?
    C41 C40 C49 . . 121.04(18) ?
    C42 C41 C40 . . 125.62(19) ?
    C42 C41 H41 . . 117.2 ?
    C40 C41 H41 . . 117.2 ?
    C41 C42 C43 . . 124.9(2) ?
    C41 C42 H42 . . 117.6 ?
    C43 C42 H42 . . 117.6 ?
    C48 C43 C44 . . 118.2(2) ?
    C48 C43 C42 . . 122.6(2) ?
    C44 C43 C42 . . 119.2(2) ?
    C45 C44 C43 . . 120.8(3) ?
    C45 C44 H44 . . 119.6 ?
    C43 C44 H44 . . 119.6 ?
    C46 C45 C44 . . 120.2(3) ?
    C46 C45 H45 . . 119.9 ?
    C44 C45 H45 . . 119.9 ?
    C45 C46 C47 . . 120.0(3) ?
    C45 C46 H46 . . 120.0 ?
    C47 C46 H46 . . 120.0 ?
    C48 C47 C46 . . 120.3(3) ?
    C48 C47 H47 . . 119.9 ?
    C46 C47 H47 . . 119.9 ?
    C47 C48 C43 . . 120.4(3) ?
    C47 C48 H48 . . 119.8 ?
    C43 C48 H48 . . 119.8 ?
    C54 C49 C50 . . 119.25(19) ?
    C54 C49 C40 . . 120.62(19) ?
    C50 C49 C40 . . 120.10(18) ?
    C49 C50 C51 . . 119.9(2) ?
    C49 C50 H50 . . 120.0 ?
    C51 C50 H50 . . 120.0 ?
    C52 C51 C50 . . 120.1(2) ?
    C52 C51 H51 . . 119.9 ?
    C50 C51 H51 . . 119.9 ?
    C53 C52 C51 . . 119.9(2) ?
    C53 C52 H52 . . 120.1 ?
    C51 C52 H52 . . 120.1 ?
    C52 C53 C54 . . 120.4(2) ?
    C52 C53 H53 . . 119.8 ?
    C54 C53 H53 . . 119.8 ?
    C53 C54 C49 . . 120.4(2) ?
    C53 C54 H54 . . 119.8 ?
    C49 C54 H54 . . 119.8 ?
    N11 C55 N10 . . 115.82(18) ?
    N11 C55 S4 . . 128.40(15) ?
    N10 C55 S4 . . 115.77(15) ?
    C57 C56 N10 . . 111.2(2) ?
    C57 C56 H56A . . 109.4 ?
    N10 C56 H56A . . 109.4 ?
    C57 C56 H56B . . 109.4 ?
    N10 C56 H56B . . 109.4 ?
    H56A C56 H56B . . 108.0 ?
    C56 C57 H57A . . 109.5 ?
    C56 C57 H57B . . 109.5 ?
    H57A C57 H57B . . 109.5 ?
    C56 C57 H57C . . 109.5 ?
    H57A C57 H57C . . 109.5 ?
    H57B C57 H57C . . 109.5 ?
    N12 C58 C59 . . 118.20(17) ?
    N12 C58 C67 . . 120.79(17) ?
    C59 C58 C67 . . 121.00(17) ?
    C60 C59 C58 . . 123.84(18) ?
    C60 C59 H59 . . 118.1 ?
    C58 C59 H59 . . 118.1 ?
    C59 C60 C61 . . 127.06(18) ?
    C59 C60 H60 . . 116.5 ?
    C61 C60 H60 . . 116.5 ?
    C66 C61 C62 . . 118.10(18) ?
    C66 C61 C60 . . 119.34(18) ?
    C62 C61 C60 . . 122.56(18) ?
    C63 C62 C61 . . 120.5(2) ?
    C63 C62 H62 . . 119.8 ?
    C61 C62 H62 . . 119.8 ?
    C62 C63 C64 . . 120.4(2) ?
    C62 C63 H63 . . 119.8 ?
    C64 C63 H63 . . 119.8 ?
    C65 C64 C63 . . 119.9(2) ?
    C65 C64 H64 . . 120.0 ?
    C63 C64 H64 . . 120.0 ?
    C64 C65 C66 . . 119.9(2) ?
    C64 C65 H65 . . 120.1 ?
    C66 C65 H65 . . 120.1 ?
    C65 C66 C61 . . 121.3(2) ?
    C65 C66 H66 . . 119.4 ?
    C61 C66 H66 . . 119.4 ?
    C72 C67 C68 . . 119.29(18) ?
    C72 C67 C58 . . 121.08(18) ?
    C68 C67 C58 . . 119.61(18) ?
    C69 C68 C67 . . 120.59(19) ?
    C69 C68 H68 . . 119.7 ?
    C67 C68 H68 . . 119.7 ?
    C70 C69 C68 . . 119.6(2) ?
    C70 C69 H69 . . 120.2 ?
    C68 C69 H69 . . 120.2 ?
    C71 C70 C69 . . 120.3(2) ?
    C71 C70 H70 . . 119.8 ?
    C69 C70 H70 . . 119.8 ?
    C70 C71 C72 . . 120.2(2) ?
    C70 C71 H71 . . 119.9 ?
    C72 C71 H71 . . 119.9 ?
    C67 C72 C71 . . 120.02(19) ?
    C67 C72 H72 . . 120.0 ?
    C71 C72 H72 . . 120.0 ?
loop_
    _geom_torsion_atom_site_label_1
    _geom_torsion_atom_site_label_2
    _geom_torsion_atom_site_label_3
    _geom_torsion_atom_site_label_4
    _geom_torsion_site_symmetry_1
    _geom_torsion_site_symmetry_2
    _geom_torsion_site_symmetry_3
    _geom_torsion_site_symmetry_4
    _geom_torsion
    _geom_torsion_publ_flag
    C1 N2 N3 C4 . . . . -161.61(18) ?
    C1 N2 N3 Zn1 . . . . 0.9(2) ?
    C19 N5 N6 C22 . . . . 178.11(17) ?
    C19 N5 N6 Zn1 . . . . -6.0(2) ?
    N3 N2 C1 N1 . . . . 179.06(17) ?
    N3 N2 C1 S1 . . . . -0.8(3) ?
    C2 N1 C1 N2 . . . . -177.69(19) ?
    C2 N1 C1 S1 . . . . 2.2(3) ?
    Zn1 S1 C1 N2 . . . . 0.30(19) ?
    Zn1 S1 C1 N1 . . . . -179.60(16) ?
    C1 N1 C2 C3 . . . . 82.8(3) ?
    N2 N3 C4 C5 . . . . 8.6(3) ?
    Zn1 N3 C4 C5 . . . . -152.08(15) ?
    N2 N3 C4 C13 . . . . -173.99(16) ?
    Zn1 N3 C4 C13 . . . . 25.3(2) ?
    N3 C4 C5 C6 . . . . -168.14(19) ?
    C13 C4 C5 C6 . . . . 14.6(3) ?
    C4 C5 C6 C7 . . . . -178.40(18) ?
    C5 C6 C7 C8 . . . . -176.6(2) ?
    C5 C6 C7 C12 . . . . 5.6(3) ?
    C12 C7 C8 C9 . . . . -0.2(3) ?
    C6 C7 C8 C9 . . . . -178.13(19) ?
    C7 C8 C9 C10 . . . . 0.7(3) ?
    C8 C9 C10 C11 . . . . -0.7(3) ?
    C9 C10 C11 C12 . . . . 0.2(3) ?
    C10 C11 C12 C7 . . . . 0.3(3) ?
    C8 C7 C12 C11 . . . . -0.3(3) ?
    C6 C7 C12 C11 . . . . 177.55(19) ?
    N3 C4 C13 C14 . . . . 52.5(2) ?
    C5 C4 C13 C14 . . . . -130.1(2) ?
    N3 C4 C13 C18 . . . . -124.4(2) ?
    C5 C4 C13 C18 . . . . 53.0(3) ?
    C18 C13 C14 C15 . . . . 1.0(3) ?
    C4 C13 C14 C15 . . . . -175.98(18) ?
    C13 C14 C15 C16 . . . . 1.1(3) ?
    C14 C15 C16 C17 . . . . -1.9(3) ?
    C15 C16 C17 C18 . . . . 0.7(3) ?
    C16 C17 C18 C13 . . . . 1.4(3) ?
    C14 C13 C18 C17 . . . . -2.2(3) ?
    C4 C13 C18 C17 . . . . 174.75(18) ?
    N6 N5 C19 N4 . . . . 175.76(16) ?
    N6 N5 C19 S2 . . . . -6.5(3) ?
    C20 N4 C19 N5 . . . . -178.6(2) ?
    C20 N4 C19 S2 . . . . 3.4(3) ?
    Zn1 S2 C19 N5 . . . . 13.04(19) ?
    Zn1 S2 C19 N4 . . . . -169.19(15) ?
    C19 N4 C20 C21 . . . . 175.9(2) ?
    N5 N6 C22 C23 . . . . 174.90(16) ?
    Zn1 N6 C22 C23 . . . . -0.5(3) ?
    N5 N6 C22 C31 . . . . -4.2(3) ?
    Zn1 N6 C22 C31 . . . . -179.56(14) ?
    N6 C22 C23 C24 . . . . -177.1(2) ?
    C31 C22 C23 C24 . . . . 1.9(3) ?
    C22 C23 C24 C25 . . . . 177.8(2) ?
    C23 C24 C25 C26 . . . . -16.0(4) ?
    C23 C24 C25 C30 . . . . 164.3(2) ?
    C30 C25 C26 C27 . . . . -1.0(4) ?
    C24 C25 C26 C27 . . . . 179.4(2) ?
    C25 C26 C27 C28 . . . . -0.3(4) ?
    C26 C27 C28 C29 . . . . 0.7(5) ?
    C27 C28 C29 C30 . . . . 0.4(5) ?
    C28 C29 C30 C25 . . . . -1.7(4) ?
    C26 C25 C30 C29 . . . . 2.0(4) ?
    C24 C25 C30 C29 . . . . -178.3(2) ?
    N6 C22 C31 C32 . . . . -74.8(3) ?
    C23 C22 C31 C32 . . . . 106.1(2) ?
    N6 C22 C31 C36 . . . . 105.0(2) ?
    C23 C22 C31 C36 . . . . -74.1(3) ?
    C36 C31 C32 C33 . . . . -1.8(3) ?
    C22 C31 C32 C33 . . . . 178.02(18) ?
    C31 C32 C33 C34 . . . . -0.6(3) ?
    C32 C33 C34 C35 . . . . 2.2(3) ?
    C33 C34 C35 C36 . . . . -1.4(3) ?
    C34 C35 C36 C31 . . . . -1.0(3) ?
    C32 C31 C36 C35 . . . . 2.6(3) ?
    C22 C31 C36 C35 . . . . -177.24(19) ?
    C37 N8 N9 C40 . . . . 178.13(17) ?
    C37 N8 N9 Zn2 . . . . -3.3(2) ?
    C55 N11 N12 C58 . . . . -172.63(18) ?
    C55 N11 N12 Zn2 . . . . -1.4(2) ?
    N9 N8 C37 N7 . . . . -177.12(16) ?
    N9 N8 C37 S3 . . . . 4.9(3) ?
    C38 N7 C37 N8 . . . . 7.1(3) ?
    C38 N7 C37 S3 . . . . -174.65(14) ?
    Zn2 S3 C37 N8 . . . . -3.59(18) ?
    Zn2 S3 C37 N7 . . . . 178.41(14) ?
    C37 N7 C38 C39 . . . . -86.1(2) ?
    N8 N9 C40 C41 . . . . -178.13(16) ?
    Zn2 N9 C40 C41 . . . . 3.5(3) ?
    N8 N9 C40 C49 . . . . 1.8(3) ?
    Zn2 N9 C40 C49 . . . . -176.55(14) ?
    N9 C40 C41 C42 . . . . -163.6(2) ?
    C49 C40 C41 C42 . . . . 16.4(3) ?
    C40 C41 C42 C43 . . . . 177.55(19) ?
    C41 C42 C43 C48 . . . . 17.1(3) ?
    C41 C42 C43 C44 . . . . -163.1(2) ?
    C48 C43 C44 C45 . . . . -0.5(3) ?
    C42 C43 C44 C45 . . . . 179.7(2) ?
    C43 C44 C45 C46 . . . . 1.0(4) ?
    C44 C45 C46 C47 . . . . -0.8(5) ?
    C45 C46 C47 C48 . . . . 0.2(5) ?
    C46 C47 C48 C43 . . . . 0.3(4) ?
    C44 C43 C48 C47 . . . . -0.2(4) ?
    C42 C43 C48 C47 . . . . 179.7(2) ?
    N9 C40 C49 C54 . . . . 61.8(3) ?
    C41 C40 C49 C54 . . . . -118.2(2) ?
    N9 C40 C49 C50 . . . . -116.2(2) ?
    C41 C40 C49 C50 . . . . 63.7(3) ?
    C54 C49 C50 C51 . . . . -0.7(3) ?
    C40 C49 C50 C51 . . . . 177.40(19) ?
    C49 C50 C51 C52 . . . . 1.7(3) ?
    C50 C51 C52 C53 . . . . -0.8(4) ?
    C51 C52 C53 C54 . . . . -1.0(4) ?
    C52 C53 C54 C49 . . . . 2.0(4) ?
    C50 C49 C54 C53 . . . . -1.2(3) ?
    C40 C49 C54 C53 . . . . -179.2(2) ?
    N12 N11 C55 N10 . . . . -179.60(19) ?
    N12 N11 C55 S4 . . . . 1.4(3) ?
    C56 N10 C55 N11 . . . . -7.7(3) ?
    C56 N10 C55 S4 . . . . 171.4(2) ?
    Zn2 S4 C55 N11 . . . . -0.6(2) ?
    Zn2 S4 C55 N10 . . . . -179.63(17) ?
    C55 N10 C56 C57 . . . . 84.5(3) ?
    N11 N12 C58 C59 . . . . -177.58(17) ?
    Zn2 N12 C58 C59 . . . . 12.4(3) ?
    N11 N12 C58 C67 . . . . 3.2(3) ?
    Zn2 N12 C58 C67 . . . . -166.85(14) ?
    N12 C58 C59 C60 . . . . -172.94(19) ?
    C67 C58 C59 C60 . . . . 6.3(3) ?
    C58 C59 C60 C61 . . . . 178.86(19) ?
    C59 C60 C61 C66 . . . . 171.7(2) ?
    C59 C60 C61 C62 . . . . -8.0(3) ?
    C66 C61 C62 C63 . . . . -1.9(3) ?
    C60 C61 C62 C63 . . . . 177.8(2) ?
    C61 C62 C63 C64 . . . . 0.3(3) ?
    C62 C63 C64 C65 . . . . 1.0(3) ?
    C63 C64 C65 C66 . . . . -0.9(3) ?
    C64 C65 C66 C61 . . . . -0.7(3) ?
    C62 C61 C66 C65 . . . . 2.0(3) ?
    C60 C61 C66 C65 . . . . -177.6(2) ?
    N12 C58 C67 C72 . . . . -112.5(2) ?
    C59 C58 C67 C72 . . . . 68.2(3) ?
    N12 C58 C67 C68 . . . . 66.0(3) ?
    C59 C58 C67 C68 . . . . -113.2(2) ?
    C72 C67 C68 C69 . . . . 0.1(3) ?
    C58 C67 C68 C69 . . . . -178.50(19) ?
    C67 C68 C69 C70 . . . . 1.3(3) ?
    C68 C69 C70 C71 . . . . -1.5(3) ?
    C69 C70 C71 C72 . . . . 0.2(3) ?
    C68 C67 C72 C71 . . . . -1.4(3) ?
    C58 C67 C72 C71 . . . . 177.18(19) ?
    C70 C71 C72 C67 . . . . 1.3(3) ?
loop_
    _geom_hbond_atom_site_label_D
    _geom_hbond_atom_site_label_H
    _geom_hbond_atom_site_label_A
    _geom_hbond_site_symmetry_A
    _geom_hbond_distance_DH
    _geom_hbond_distance_HA
    _geom_hbond_distance_DA
    _geom_hbond_angle_DHA
    N1 H1N S3 . 0.871(16) 2.647(15) 3.5077(19) 170.0(17)
    N7 H7N N2 . 0.869(17) 2.095(18) 2.941(2) 164.2(17)
    N10 H10N S2 4_565 0.873(12) 2.59(2) 3.318(2) 141.9(19)
    C11 H11 S4 . 0.95 2.86 3.715(2) 151
    C8 H8 Cg1 6_555 0.95 2.73 3.608(2) 154
    C32 H32 Cg2 6_545 0.95 2.64 3.532(2) 157
_shelx_hkl_file
;
   0   0  -4 3106.46 155.871   3
   0   0  -5 1.05347 35.7301   3
   0   0  -6 39841.9 691.623   3
   0   0  -7 68.9735 47.2284   2
   0   0  -7-44.7301 56.7017   3
   0   0  -8 30760.5 518.735   2
   0   0  -8 30413.5 702.587   3
   0   0  -9 64.7118 93.4702   3
   0   0  -9 41.8862 49.2203   2
   0   0 -10 55767.7 1068.78   3
   0   0 -10 54051.3 768.604   2
   0   0 -11 84.5260 93.0745   3
   0   0 -11 28.2753 64.3271   2
   0   0 -12 88948.7 1076.72   2
   0   0 -12 91307.5 1517.70   3
   0   0 -13 793.604 158.059   2
   0   0 -13 678.557 218.090   3
   0   0 -14 336030. 2256.93   2
   0   0 -14 339125. 3175.87   3
   0   0 -15 395.398 118.784   2
   0   0 -15 799.159 238.144   3
   0   0 -16-31.6711 58.0228   2
   0   0 -16 58.7079 105.695   3
   0   0 -17 87.3383 122.369   3
   0   0 -17 273.079 104.559   2
   0   0 -18 49117.0 976.304   2
   0   0 -18 50012.3 1415.25   3
   0   0 -19 467.684 233.820   3
   0   0 -19 1409.45 211.473   2
   0   0 -20 146111. 2574.46   3
   0   0 -20 145414. 1754.12   2
   0   0 -21 546.099 233.268   3
   0   0 -21 547.469 147.007   2
   0   0 -22 187.130 85.0927   2
   0   0 -22 35.5318 154.930   3
   0   0 -23-50.7502 73.4174   2
   0   0 -23-104.114 207.406   3
   0   0 -24 3439.53 464.208   3
   0   0 -24 3059.03 282.461   2
   0   0 -25-10.1463 163.475   3
   0   0 -25 29.0125 95.3855   2
   0   0 -26 226.331 202.077   3
   0   0 -26 177.539 93.9856   2
   0   0 -27 356.104 137.125   2
   0   0 -27 726.589 302.088   3
   0   0 -28 34694.7 1580.25   3
   0   0 -28 34600.3 990.753   2
   0   0 -29 421.571 250.432   3
   0   0 -30 3552.90 557.834   3
   0   0 -31-204.708 263.032   3
   0   0 -32 3532.85 580.460   3
   0   0 -33-3.57506 215.437   3
   0   0 -34 4166.70 646.213   3
   0  -2  -3 3803.57 194.696   2
   0  -2  -4 14744.5 400.907   2
   0   2   5 5235.30 148.896   1
   0   2  -5 5157.48 285.163   3
   0  -2  -5 5311.46 256.130   2
   0  -2  -5 5067.58 150.293   1
   0   2  -6 31753.9 729.471   3
   0  -2  -6 31700.2 397.721   1
   0  -2  -6 32161.0 647.922   2
   0  -2  -7 3723.74 234.038   2
   0   2  -7 3506.01 262.987   3
   0  -2  -7 3233.65 137.745   1
   0  -2  -8 27071.7 639.576   2
   0  -2  -8 26090.5 420.846   1
   0   2  -8 26299.5 741.201   3
   0   2  -9 6149.59 379.141   3
   0  -2  -9 6350.56 226.575   1
   0  -2  -9 6584.69 327.883   2
   0   2 -10 32320.7 376.695   2
   0  -2 -10 32255.9 543.166   1
   0   2 -10 32598.7 901.516   3
   0  -2 -10 32503.6 751.830   2
   0  -2 -11 218.032 54.0817   1
   0   2 -11 261.862 41.9981   2
   0  -2 -11 266.770 86.4300   2
   0   2 -11 286.955 125.538   3
   0   2 -12 5585.92 406.245   3
   0  -2 -12 5999.54 347.675   2
   0   2 -12 5712.05 186.866   2
   0  -2 -12 5516.49 257.654   1
   0  -2 -13 1633.00 213.198   2
   0  -2 -13 1545.42 154.853   1
   0   2 -13 1821.37 271.608   3
   0   2 -13 1546.94 108.907   2
   0   2 -14 106234. 1898.77   3
   0   2 -14 106005. 910.341   2
   0  -2 -14 106819. 1531.18   2
   0   2 -15 14495.8 355.666   2
   0   2 -15 14340.7 728.791   3
   0  -2 -15 13952.1 571.774   2
   0   2 -16 6161.24 495.368   3
   0   2 -16 6568.56 254.834   2
   0  -2 -16 6296.44 398.288   2
   0   2 -17 14437.7 388.069   2
   0  -2 -17 14846.5 619.500   2
   0   2 -17 15369.8 803.184   3
   0  -2 -18 1851.65 193.393   1
   0  -2 -18 1406.17 198.999   2
   0   2 -18 1600.29 134.637   2
   0   2 -18 2068.45 347.006   3
   0  -2 -18 1446.77 253.647   3
   0  -2 -19 2290.98 260.725   2
   0  -2 -19 2153.16 218.480   1
   0  -2 -19 2458.86 327.319   3
   0   2 -19 1890.06 325.340   3
   0   2 -19 2416.00 169.748   2
   0  -2 -20 399.881 115.574   1
   0   2 -20 328.263 72.9653   2
   0   2 -20 32.6574 154.737   3
   0  -2 -20 242.718 112.177   2
   0  -2 -20-154.683 162.661   3
   0   2 -21 2676.17 388.251   3
   0   2 -21 2440.13 181.670   2
   0  -2 -21 2615.92 285.830   2
   0  -2 -21 2717.29 376.475   3
   0  -2 -21 2855.26 271.849   1
   0   2 -22 219.099 202.930   3
   0  -2 -22-116.867 135.747   3
   0  -2 -22 116.442 83.1565   1
   0  -2 -22 60.4419 85.1765   2
   0   2 -22 203.402 68.4000   2
   0  -2 -23 6061.17 412.228   1
   0  -2 -23 6206.84 452.454   2
   0   2 -23 5523.37 284.066   2
   0   2 -23 6482.47 627.724   3
   0  -2 -23 5455.77 546.196   3
   0   2 -24 3051.75 215.673   2
   0   2 -24 2780.09 438.365   3
   0  -2 -24 2705.39 409.410   3
   0  -2 -24 2669.86 306.360   2
   0  -2 -24 3150.78 303.461   1
   0  -2 -25 2258.26 281.237   2
   0  -2 -25 2131.80 370.145   3
   0  -2 -25 2480.14 276.042   1
   0   2 -25 2047.04 407.123   3
   0   2 -25 2284.60 187.013   2
   0   2 -26 3744.92 508.063   3
   0  -2 -26 3873.32 357.600   1
   0   2 -26 4673.01 266.041   2
   0  -2 -26 3668.12 477.671   3
   0  -2 -26 3659.89 368.517   2
   0  -2 -27 4473.42 393.441   1
   0  -2 -27 4252.18 535.179   3
   0  -2 -27 4818.64 428.419   2
   0   2 -27 5344.68 637.040   3
   0   2 -28 263.380 181.009   3
   0  -2 -28 643.481 172.180   2
   0  -2 -28 314.841 125.732   1
   0  -2 -28 625.774 254.116   3
   0  -2 -29-182.210 136.576   2
   0   2 -29-77.8359 222.674   3
   0  -2 -29 19.8036 184.921   3
   0  -2 -30 1814.64 281.380   2
   0   2 -30 2679.13 487.658   3
   0  -2 -30 2031.12 441.075   3
   0  -2 -31 173.581 183.674   3
   0   2 -31 80.5497 199.217   3
   0   2 -32 7299.21 819.536   3
   0  -2 -32 7034.40 771.736   3
   0  -2 -33 1631.71 421.452   3
   0   2 -33 1535.40 391.251   3
   0   2 -34 1587.75 416.174   3
   0  -2 -34 999.300 309.408   3
   0   4   0 88124.3 1066.33   2
   0  -4   0 88323.2 1068.42   2
   0   4  -1 30292.3 601.507   2
   0  -4   1 31578.5 612.828   2
   0  -4  -1 30295.5 657.013   2
   0  -4  -2 369337. 2386.91   2
   0  -4   2 370142. 2018.83   2
   0   4  -2 362702. 2000.76   2
   0   4  -3 208918. 1459.92   2
   0  -4   3 215054. 1458.52   2
   0  -4  -3 211147. 1890.92   2
   0   4  -4 14456.1 359.143   2
   0  -4   4 14638.6 354.828   2
   0   4   4 14841.2 386.088   1
   0  -4  -4 14851.0 513.364   2
   0   4   5 343.751 61.6963   1
   0  -4  -5 475.649 123.486   2
   0  -4   5 509.467 65.1558   2
   0   4  -5 534.758 80.9925   2
   0   4   6 78251.1 813.356   1
   0   4  -6 78039.0 728.026   2
   0  -4  -6 79333.3 1258.41   2
   0  -4   6 80068.4 720.604   2
   0  -4  -7 13221.0 529.172   2
   0  -4   7 12345.7 259.574   2
   0   4   7 12226.4 309.917   1
   0   4  -7 12355.8 265.613   2
   0   4  -8 27411.3 356.230   2
   0  -4   8 27512.3 354.961   2
   0  -4  -8 28159.6 473.415   1
   0   4   8 28003.4 461.673   1
   0  -4  -8 29127.5 802.791   2
   0   4   9 53.4489 28.9021   1
   0  -4  -9 55.9032 27.6219   1
   0  -4 -10 51518.7 1116.75   2
   0  -4 -10 49519.0 631.293   1
   0  -4 -11 17345.2 663.939   2
   0  -4 -11 17051.4 378.106   1
   0  -4 -12 34985.7 563.375   1
   0  -4 -12 37455.6 995.306   2
   0  -4 -13 4022.18 198.768   1
   0  -4 -13 3714.53 329.551   2
   0   4 -14 3238.06 373.964   3
   0  -4 -14 3552.21 196.819   1
   0  -4 -14 3684.67 335.848   2
   0   4 -15 28896.4 1104.66   3
   0  -4 -15 29536.7 948.425   2
   0  -4 -15 29491.2 584.764   1
   0  -4 -16 81936.7 1016.00   1
   0  -4 -16 82849.8 1617.43   2
   0   4 -16 79766.9 1872.23   3
   0  -4 -17 206.603 74.6596   1
   0   4 -17 243.857 203.640   3
   0  -4 -17 557.171 189.220   2
   0   4 -18 15562.2 878.810   3
   0  -4 -18 16985.5 501.366   1
   0  -4 -18 17332.1 766.011   2
   0   4 -19 847.891 250.384   3
   0  -4 -19 706.764 122.839   1
   0  -4 -19 413.796 145.062   2
   0   4 -20 17067.0 963.171   3
   0  -4 -20 17912.8 551.856   1
   0  -4 -20 18244.9 820.911   2
   0  -4 -21-124.000 147.038   2
   0  -4 -21-26.1845 58.1386   1
   0   4 -21 79.5840 170.444   3
   0   4 -22 321.048 199.759   3
   0  -4 -22 401.135 173.283   2
   0  -4 -22 468.098 106.220   1
   0  -4 -23 10810.0 463.276   1
   0  -4 -23 9987.24 637.358   2
   0   4 -23 11149.1 851.519   3
   0  -4 -24 3198.18 258.807   1
   0  -4 -24 2517.78 330.799   2
   0  -4 -24 3259.96 450.325   3
   0   4 -24 3100.99 494.748   3
   0  -4 -25 9727.50 459.476   1
   0  -4 -25 10665.1 677.926   2
   0   4 -25 9562.73 838.860   3
   0  -4 -25 10067.6 771.446   3
   0  -4 -26 7765.09 587.887   2
   0  -4 -26 7115.22 668.190   3
   0   4 -26 7504.70 749.966   3
   0  -4 -27-1.25414 183.706   3
   0   4 -27 426.976 307.490   3
   0  -4 -27 189.143 145.035   2
   0  -4 -28 1681.75 298.778   2
   0  -4 -28 1503.90 332.280   3
   0   4 -28 1000.86 300.631   3
   0  -4 -29 3338.12 508.467   3
   0   4 -29 2992.72 541.445   3
   0  -4 -29 2695.02 371.437   2
   0  -4 -30 11255.2 747.281   2
   0  -4 -30 12235.1 957.521   3
   0  -4 -31 1318.34 285.140   2
   0  -4 -31 456.216 237.191   3
   0  -4 -32 896.455 322.872   3
   0  -4 -32 294.265 120.720   2
   0  -4 -33 1854.23 412.805   3
   0  -6   0 76075.6 1228.40   2
   0  -6  -1 227.787 91.3170   2
   0  -6   1 361.636 102.002   2
   0   6  -1 442.769 113.189   2
   0  -6   2 31967.4 750.119   2
   0  -6  -2 32820.6 843.221   2
   0   6  -2 30921.2 739.061   2
   0  -6  -3 25843.3 770.477   2
   0   6  -3 25439.8 647.031   2
   0  -6   3 25739.0 644.451   2
   0  -6  -4 18894.7 685.436   2
   0   6  -4 18057.0 525.716   2
   0  -6   4 18410.6 530.014   2
   0  -6   5 2081.83 174.637   2
   0  -6  -5 2140.03 245.910   2
   0   6   5 2065.04 183.496   1
   0   6  -5 2107.88 177.013   2
   0  -6  -6 2469.77 264.849   2
   0  -6   6 2160.33 172.459   2
   0   6   6 2095.97 177.705   1
   0  -6  -7 1593.34 233.999   2
   0   6   7 1465.36 145.383   1
   0  -6   7 1266.89 123.506   2
   0  -6   8 7877.91 290.317   2
   0  -6  -8 7662.10 476.772   2
   0   6   8 8235.01 329.699   1
   0  -6   9 11570.6 323.872   2
   0   6   9 11329.5 366.156   1
   0  -6  -9 12058.1 601.380   2
   0  -6  10 42010.2 575.061   2
   0   6  10 42195.6 685.028   1
   0  -6 -10 43277.4 1163.10   2
   0   6  11 26935.0 525.762   1
   0  -6 -11 26684.7 935.200   2
   0  -6  11 27112.4 416.738   2
   0  -6  12 73.7677 26.8985   2
   0  -6 -12 193.857 150.311   2
   0   6  12 71.7707 37.6300   1
   0  -6 -13 13550.2 682.271   2
   0  -6 -14-33.5085 112.024   2
   0  -6 -15 23863.8 943.974   2
   0  -6 -16 3659.46 387.371   2
   0  -6 -17 251.960 140.538   2
   0  -6 -18-84.6497 147.211   2
   0  -6 -18 139.703 41.4237   1
   0  -6 -19 187.310 46.4284   1
   0  -6 -19 591.388 239.985   2
   0  -6 -20 28533.7 1129.22   2
   0  -6 -20 27940.5 493.497   1
   0  -6 -21 1987.03 134.171   1
   0  -6 -21 2161.13 349.522   2
   0  -6 -22 1616.88 305.854   2
   0  -6 -22 1513.05 119.212   1
   0  -6 -23 51.5558 145.512   2
   0  -6 -24 8200.47 651.412   2
   0  -6 -25 3606.63 451.302   2
   0  -6 -26 179.026 175.930   2
   0  -6 -27 85.9736 140.214   2
   0  -6 -28 1188.09 286.728   2
   0  -6 -28 1484.85 316.080   3
   0  -6 -29 3541.28 465.330   2
   0  -6 -29 3361.99 491.908   3
   0  -6 -30 713.340 259.624   3
   0  -6 -30 562.418 224.897   2
   0  -6 -31 259.515 236.396   3
   0  -6 -31 115.549 135.155   2
   0  -6 -32 1300.34 287.564   2
   0  -6 -32 1135.73 345.585   3
   0  -8   0 43386.9 1081.38   2
   0  -8   1 9.40105 90.6761   2
   0  -8  -1 19.3984 80.0491   2
   0  -8  -2 27806.5 892.993   2
   0  -8   2 27321.1 813.265   2
   0  -8   3 8152.18 434.582   2
   0  -8  -3 8341.74 506.118   2
   0  -8   4 37809.9 912.356   2
   0  -8  -4 35504.2 1059.56   2
   0  -8   5 59791.2 1123.35   2
   0  -8  -5 60623.9 1410.43   2
   0   8   5 58662.6 1182.01   1
   0  -8   6 26185.8 718.267   2
   0   8   6 23847.2 731.574   1
   0  -8  -6 25412.1 930.981   2
   0  -8   7 337.738 83.2053   2
   0  -8  -7 630.207 180.254   2
   0   8   7 595.646 105.906   1
   0  -8   8 29250.2 706.579   2
   0  -8  -8 29612.9 1038.07   2
   0   8   8 28985.9 754.026   1
   0   8   9 1820.03 190.205   1
   0  -8   9 1906.92 179.347   2
   0  -8  -9 1469.71 262.005   2
   0   8  10 2114.09 191.333   1
   0  -8 -10 2296.93 313.454   2
   0  -8  10 2516.59 191.945   2
   0  -8 -11 2169.86 322.375   2
   0   8  11 2118.08 186.490   1
   0  -8  11 2127.75 165.545   2
   0  -8  12 3811.39 207.496   2
   0   8  12 3659.78 230.971   1
   0  -8 -12 3691.96 403.363   2
   0  -8 -13 4235.18 449.108   2
   0  -8  13 3915.01 186.424   2
   0   8  13 3833.49 222.292   1
   0   8  14 28649.6 578.628   1
   0  -8  14 28445.4 419.530   2
   0  -8 -14 28950.4 1126.91   2
   0  -8 -15 15992.7 858.098   2
   0  -8 -16 4844.10 494.992   2
   0  -8 -17 1365.22 286.379   2
   0  -8 -18 8896.07 680.489   2
   0  -8 -19 10321.9 737.851   2
   0  -8 -20 484.840 148.594   2
   0  -8 -21 5624.36 560.235   2
   0  -8 -22 14074.5 893.831   2
   0  -8 -23-236.821 224.338   2
   0  -8 -24 20700.1 1096.76   2
   0  -8 -25 2876.65 447.013   2
   0  -8 -26 9488.10 760.873   2
   0  -8 -27 12.6198 163.290   2
   0  -8 -28 4998.55 568.249   2
   0  -8 -29 330.117 173.663   2
   0  -8 -30 1564.20 348.849   2
   0 -10   0 3353.16 344.067   2
   0 -10   1 9772.54 575.846   2
   0 -10  -1 10416.1 617.092   2
   0 -10  -2 2607.42 324.242   2
   0 -10   2 2796.06 307.494   2
   0 -10  -3 10328.6 623.222   2
   0 -10   3 10527.3 566.457   2
   0 -10   4 837.823 165.530   2
   0 -10  -4 929.732 227.575   2
   0 -10   5 503.038 134.972   2
   0 -10  -5 885.055 221.774   2
   0 -10  -6 1440.82 258.413   2
   0 -10   6 1474.58 206.432   2
   0 -10   7 215.193 86.6947   2
   0  10   7 418.457 126.465   1
   0 -10  -7 241.203 144.171   2
   0 -10  -8 2040.77 322.817   2
   0 -10   8 2167.68 236.353   2
   0  10   8 2621.27 267.888   1
   0  10   9 0.50624 87.7052   1
   0 -10   9 179.994 115.139   2
   0 -10  10 9063.37 436.150   2
   0  10  10 8303.71 455.075   1
   0 -10 -10 8301.32 635.294   2
   0  10  11 37.0354 63.0989   1
   0 -10  11 79.4548 83.8718   2
   0 -10 -11-47.4716 133.461   2
   0 -10 -12 2339.56 363.087   2
   0 -10  12 2625.13 212.615   2
   0  10  12 2561.87 240.801   1
   0 -10  13 20646.6 563.398   2
   0 -10 -13 19706.4 1004.33   2
   0  10  13 20403.6 612.908   1
   0  10  14 160.764 65.0789   1
   0 -10  14 67.5987 52.0402   2
   0 -10 -14 200.153 203.815   2
   0 -10  15 6442.94 254.439   2
   0 -10 -15 7391.40 637.679   2
   0  10  15 6495.04 304.939   1
   0 -10 -16 98.3479 144.425   2
   0 -10 -17 4027.14 493.527   2
   0 -10 -18 437.404 224.397   2
   0 -10 -19 8757.45 724.573   2
   0 -10 -20 105.171 164.346   2
   0 -10 -21 274.046 230.038   2
   0 -10 -22 2560.78 432.965   2
   0 -10 -23 1007.25 299.853   2
   0 -10 -24 2125.42 406.077   2
   0 -10 -25 493.858 269.937   2
   0 -10 -26 436.739 239.081   2
   0 -10 -27 17039.9 1121.41   2
   0 -10 -28 860.308 274.625   2
   0 -12   0 11454.5 702.017   2
   0 -12  -1 8579.18 616.459   2
   0 -12   1 8684.18 604.140   2
   0 -12   2-53.6839 144.730   2
   0 -12  -2 263.466 184.240   2
   0 -12  -3 4968.40 489.384   2
   0 -12   3 4619.53 430.247   2
   0 -12   4 7781.08 535.338   2
   0 -12  -4 6791.54 573.920   2
   0 -12   5 5046.78 432.734   2
   0 -12  -5 5932.01 536.078   2
   0  12   5 5262.05 459.964   1
   0 -12   6 9718.30 575.914   2
   0  12   6 9220.98 601.778   1
   0 -12  -6 10171.3 719.491   2
   0  12   7 6883.30 501.109   1
   0 -12   7 6309.46 457.688   2
   0 -12  -7 6912.98 610.876   2
   0 -12   8 7348.95 481.845   2
   0  12   8 7426.66 510.881   1
   0 -12  -8 7357.70 635.079   2
   0 -12   9 1287.08 217.357   2
   0 -12  -9 1434.66 325.834   2
   0 -12  10 37956.1 1021.43   2
   0 -12 -10 37270.8 1433.90   2
   0 -12  11 14415.9 613.968   2
   0 -12 -11 13128.0 871.715   2
   0 -12  12 15752.4 617.641   2
   0 -12 -12 14438.2 921.826   2
   0 -12 -13 15964.1 973.196   2
   0 -12  13 15227.6 582.324   2
   0 -12 -14 11128.0 834.020   2
   0 -12  14 10480.4 455.815   2
   0 -12 -15 5447.86 598.302   2
   0 -12 -16 10887.1 848.196   2
   0 -12 -17 29092.3 1398.87   2
   0 -12 -18 1737.00 379.864   2
   0 -12 -19 1794.00 355.661   2
   0 -12 -20 68.8544 189.702   2
   0 -12 -21 4338.89 575.883   2
   0 -12 -22 226.067 223.543   2
   0 -12 -23 266.830 211.055   2
   0 -12 -24 1413.18 392.471   2
   0 -12 -25 5295.72 660.891   2
   0 -14   0 28729.0 1207.10   2
   0 -14   1 2524.47 364.638   2
   0 -14  -1 2197.84 350.627   2
   0 -14  -2 6173.51 584.817   2
   0 -14   2 6240.15 551.681   2
   0 -14   3 7580.04 588.602   2
   0 -14  -3 8344.85 685.787   2
   0 -14   4 4324.78 441.024   2
   0 -14  -4 4656.77 525.302   2
   0 -14  -5-42.8653 191.024   2
   0 -14   5 57.3773 121.465   2
   0 -14   6 2308.61 316.617   2
   0 -14  -6 2531.55 387.323   2
   0 -14   7 427.845 162.358   2
   0 -14  -7 685.247 265.369   2
   0 -14  -8 146.396 171.149   2
   0 -14   8 281.374 167.475   2
   0 -14  -9 138.571 165.071   2
   0 -14   9-120.355 131.892   2
   0 -14  10 3791.12 373.951   2
   0 -14 -10 4785.85 598.319   2
   0 -14 -11 1729.59 387.620   2
   0 -14  11 1690.14 248.723   2
   0 -14 -12 6160.58 665.495   2
   0 -14 -13 59.0105 186.185   2
   0 -14 -14 2360.70 443.687   2
   0 -14 -15 17824.0 1163.99   2
   0 -14 -16 10362.3 932.732   2
   0 -14 -17 183.813 251.261   2
   0 -14 -18-146.887 206.290   2
   0 -14 -19 2518.98 467.465   2
   0 -14 -20 1308.11 382.760   2
   0 -14 -21 1276.32 365.037   2
   0 -16   0 276.070 216.597   2
   0 -16   1-50.7830 176.471   2
   0 -16  -1 286.134 186.991   2
   0 -16  -2 24172.2 1229.18   2
   0 -16   2 21757.0 1116.71   2
   0 -16  -3 2588.39 434.191   2
   0 -16   3 1494.36 306.161   2
   0 -16  -4 682.059 241.145   2
   0 -16   4 348.781 179.296   2
   0 -16   5 3055.77 402.378   2
   0 -16  -5 4409.16 546.875   2
   0 -16   6 1462.52 287.055   2
   0 -16  -6 1246.12 322.338   2
   0 -16   7 23.2593 136.420   2
   0 -16  -7 112.474 180.999   2
   0 -16  -8 6394.50 683.165   2
   0 -16  -9 227.292 199.666   2
   0 -16 -10 156.646 233.814   2
   0 -16 -11 1146.92 322.024   2
   0 -16 -12 9687.53 869.125   2
   0 -16 -13-190.663 178.768   2
   0 -16 -14 455.816 263.605   2
   1  -1 -34 1703.43 466.330   3
   1   1 -34 1235.61 430.562   3
   1  -1 -33 264.471 274.192   3
   1   1 -33-360.128 302.043   3
   1   1 -32-579.409 320.306   3
   1  -1 -32-296.121 251.019   3
   1  -1 -31 13034.5 1029.11   3
   1   1 -31 12571.2 1049.00   3
   1   1 -30 1143.52 315.175   3
   1  -1 -30 910.892 355.329   3
   1  -1 -29 156.098 112.718   1
   1  -1 -29 104.195 210.083   3
   1   1 -29-61.5632 242.807   3
   1  -1 -29 99.8429 97.2150   2
   1  -1 -28 3735.77 525.191   3
   1   1 -28 3108.52 509.893   3
   1  -1 -28 3238.37 330.623   2
   1  -1 -28 3741.31 381.655   1
   1   1 -27 4395.37 575.611   3
   1  -1 -27 4213.73 564.247   3
   1  -1 -27 5374.64 417.374   2
   1   1 -27 4484.19 309.563   2
   1  -1 -26 126.592 101.548   2
   1  -1 -26-26.5707 192.400   3
   1   1 -26-117.672 80.1254   2
   1   1 -26-181.686 237.399   3
   1   1 -25 1650.90 189.106   2
   1   1 -25 563.750 230.953   3
   1  -1 -25 1041.54 260.688   3
   1  -1 -25 1585.30 223.836   2
   1   1 -24 4590.35 554.692   3
   1  -1 -24 4595.49 370.426   2
   1  -1 -24 4076.68 498.205   3
   1   1 -24 4502.98 299.458   2
   1   1 -23 22467.2 651.181   2
   1   1 -23 21555.9 1104.52   3
   1  -1 -23 22396.8 1094.33   3
   1  -1 -23 22764.1 793.815   2
   1   1 -22 6250.31 341.815   2
   1  -1 -22 5837.90 549.846   3
   1   1 -22 5681.47 565.755   3
   1  -1 -22 6116.86 412.086   2
   1  -1 -21 330.635 146.634   2
   1   1 -21 777.748 268.963   3
   1   1 -21 268.077 93.6284   2
   1  -1 -21 348.347 246.288   3
   1   1 -20 80738.1 1147.86   2
   1  -1 -20 79737.5 1884.79   3
   1  -1 -20 80375.7 1400.43   2
   1   1 -20 78692.8 1921.51   3
   1   1 -19 3788.60 444.960   3
   1  -1 -19 3096.13 382.764   3
   1   1 -19 3266.80 242.446   2
   1  -1 -19 3810.41 315.606   2
   1   1 -18 44842.1 812.001   2
   1  -1 -18 44036.9 1313.77   3
   1  -1 -18 41920.8 976.252   2
   1   1 -18 43681.7 1357.06   3
   1  -1 -17 77297.9 1686.95   3
   1  -1 -17 76646.2 1280.26   2
   1   1 -17 77441.3 1035.88   2
   1   1 -17 76627.6 1738.23   3
   1   1 -16 26460.7 583.791   2
   1  -1 -16 25454.1 937.684   3
   1   1 -16 26219.3 977.345   3
   1  -1 -16 26162.8 728.681   2
   1   1 -15 3835.95 376.574   3
   1   1 -15 4134.90 229.712   2
   1  -1 -15 4172.26 288.717   2
   1  -1 -15 4467.26 381.367   3
   1  -1 -14 13073.0 487.736   2
   1   1 -14 12805.7 378.038   2
   1   1 -14 12928.5 647.084   3
   1   1 -13 25290.7 501.063   2
   1  -1 -13 25537.8 660.660   2
   1   1 -13 23598.6 830.740   3
   1  -1 -12 3982.60 257.429   2
   1   1 -12 3605.92 184.153   2
   1   1 -12 3856.79 332.014   3
   1   1 -11 33375.5 902.919   3
   1   1 -11 33316.0 519.708   2
   1  -1 -11 33933.3 716.669   2
   1   1 -10 148.082 53.4209   2
   1   1 -10 252.968 125.100   3
   1  -1 -10 106.851 73.9927   2
   1  -1  -9 28756.4 607.453   2
   1   1  -9 28882.0 764.129   3
   1   1  -9 29274.4 417.698   2
   1   1  -8 20924.7 621.859   3
   1   1  -8 21645.7 327.810   2
   1  -1  -8 22457.2 510.895   2
   1  -1  -7 15360.3 402.798   2
   1   1  -7 14750.5 490.147   3
   1   1  -7 14966.3 242.834   2
   1  -1  -6 256.475 70.2016   2
   1   1  -6 234.298 84.0618   3
   1   1  -5 54856.7 809.002   3
   1  -1  -5 56525.9 689.302   2
   1   1  -4 8602.03 295.172   3
   1  -1  -4 9413.93 264.870   2
  -1   1  -4 740.062 94.2211   3
  -1  -1  -4 558.778 52.0144   1
  -1  -1  -5 77599.1 665.717   1
  -1   1  -5 76884.9 962.226   3
  -1   1  -6 10219.2 380.186   3
  -1   1  -7 15848.3 502.835   3
  -1   1  -8 6460.25 344.433   3
  -1   1  -9 20742.2 649.221   3
  -1  -1  -9 21061.1 529.997   2
  -1   1 -10 316.369 113.231   3
  -1  -1 -10 288.013 70.3312   2
  -1   1 -11 3447.13 297.925   3
  -1  -1 -11 3307.07 229.427   2
  -1   1 -12 31413.8 913.474   3
  -1  -1 -12 30628.0 720.943   2
  -1  -1 -13 3761.11 262.351   2
  -1   1 -13 4028.87 210.952   2
  -1   1 -13 3853.84 346.087   3
  -1  -1 -13 3787.69 321.043   3
  -1   1 -14 211.232 107.929   3
  -1  -1 -14 241.141 87.4369   2
  -1  -1 -14 178.681 93.5303   3
  -1   1 -14 303.297 72.3221   2
  -1   1 -15 8435.86 535.085   3
  -1   1 -15 8313.98 332.068   2
  -1  -1 -15 8020.37 496.029   3
  -1  -1 -15 8601.96 414.138   2
  -1  -1 -16 1723.75 198.963   2
  -1   1 -16 1969.84 170.300   2
  -1  -1 -16 1588.65 242.925   3
  -1   1 -16 1394.45 231.939   3
  -1  -1 -17 4365.71 313.313   2
  -1  -1 -17 4638.05 422.297   3
  -1   1 -17 4303.05 255.061   2
  -1   1 -17 4272.66 409.899   3
  -1   1 -18 17072.3 526.346   2
  -1   1 -18 17114.9 844.813   3
  -1  -1 -18 16963.7 796.797   3
  -1  -1 -18 18020.4 646.670   2
  -1   1 -19 1039.63 157.454   2
  -1   1 -19 1146.20 248.596   3
  -1  -1 -19 941.149 235.512   3
  -1  -1 -19 1078.52 172.704   2
  -1  -1 -20 19676.2 711.523   2
  -1   1 -20 19235.3 591.748   2
  -1   1 -20 19232.8 950.045   3
  -1  -1 -20 19075.4 918.032   3
  -1  -1 -21 5073.50 369.811   2
  -1   1 -21 3986.05 459.815   3
  -1   1 -21 4647.87 304.429   2
  -1  -1 -21 4471.29 479.121   3
  -1  -1 -22 29406.0 1204.40   3
  -1   1 -22 28796.9 749.529   2
  -1  -1 -22 28694.0 890.757   2
  -1   1 -22 27815.2 1219.49   3
  -1   1 -23 1590.86 333.271   3
  -1  -1 -23 2016.95 334.836   3
  -1   1 -23 1552.49 186.324   2
  -1  -1 -23 1986.22 244.822   2
  -1   1 -24 413.563 112.215   2
  -1  -1 -24 420.082 137.225   2
  -1  -1 -24 267.670 183.017   3
  -1   1 -24 273.536 218.995   3
  -1   1 -25 9967.20 790.260   3
  -1   1 -25 11521.5 499.253   2
  -1  -1 -25 10228.7 776.126   3
  -1  -1 -25 11006.7 583.529   2
  -1   1 -26 4288.37 558.039   3
  -1  -1 -26 3974.92 491.968   3
  -1  -1 -26 4069.29 362.962   2
  -1   1 -26 4492.00 315.966   2
  -1  -1 -26 3763.76 375.796   1
  -1  -1 -27 1238.79 240.229   1
  -1   1 -27 1233.01 301.396   3
  -1  -1 -27 890.597 178.594   2
  -1  -1 -27 1405.05 349.629   3
  -1   1 -27 1100.92 159.499   2
  -1  -1 -28 2239.78 314.522   1
  -1  -1 -28 1564.65 358.003   3
  -1  -1 -28 2241.53 289.702   2
  -1   1 -28 1718.90 374.010   3
  -1  -1 -29 12695.0 965.880   3
  -1   1 -29 13130.6 1003.63   3
  -1  -1 -29 13797.0 684.548   2
  -1  -1 -29 13385.0 745.554   1
  -1  -1 -30 6199.27 523.764   1
  -1  -1 -30 7132.06 750.846   3
  -1   1 -30 8065.67 824.858   3
  -1   1 -31 540.932 252.441   3
  -1  -1 -31 464.725 263.823   3
  -1   1 -32 546.904 280.523   3
  -1  -1 -32 501.787 170.504   3
  -1  -1 -33-492.997 312.208   3
  -1   1 -33 653.208 297.265   3
  -1  -1 -34 201.695 221.274   3
  -1   1 -34 533.115 254.243   3
   1  -3 -33 309.710 221.842   3
   1   3 -33 585.434 349.533   3
   1   3 -32 2082.68 482.643   3
   1  -3 -32 2274.88 466.928   3
   1   3 -31 712.075 303.084   3
   1  -3 -31 893.895 216.707   2
   1  -3 -31 1061.04 348.608   3
   1  -3 -30 6104.25 521.070   2
   1   3 -30 6173.20 722.189   3
   1  -3 -30 4880.51 633.590   3
   1   3 -29 7179.86 785.581   3
   1  -3 -29 6614.59 698.203   3
   1  -3 -29 6966.25 556.325   2
   1  -3 -28 6357.87 663.031   3
   1  -3 -28 7495.39 567.955   2
   1   3 -28 6709.10 740.610   3
   1  -3 -27 4891.86 375.989   1
   1  -3 -27 4387.74 420.306   2
   1   3 -27 4811.36 625.710   3
   1  -3 -27 4867.24 579.976   3
   1   3 -26 893.914 270.214   3
   1  -3 -26 818.306 190.110   2
   1  -3 -26 567.301 130.288   1
   1  -3 -26 687.865 215.230   3
   1  -3 -25 3126.06 289.971   1
   1  -3 -25 3150.56 448.918   3
   1  -3 -25 3337.17 367.591   2
   1   3 -25 3711.33 523.827   3
   1   3 -24 758.916 69.3264   2
   1   3 -24 897.284 67.5128   2
   1  -3 -24 1712.45 274.508   2
   1  -3 -24 1364.35 310.047   3
   1  -3 -24 1171.23 171.090   1
   1   3 -24 1406.67 327.211   3
   1   3 -23 17151.8 296.790   2
   1  -3 -23 19683.7 666.304   1
   1   3 -23 20816.8 1134.65   3
   1  -3 -23 19033.9 826.421   2
   1  -3 -23 20637.5 1041.41   3
   1  -3 -22 4052.53 473.145   3
   1  -3 -22 5293.78 443.062   2
   1   3 -22 4973.27 551.997   3
   1   3 -22 4117.55 148.330   2
   1  -3 -22 4552.62 319.061   1
   1   3 -22 4075.47 152.960   2
   1   3 -21 23695.2 361.786   2
   1  -3 -21 26240.8 723.164   1
   1  -3 -21 25723.0 924.996   2
   1   3 -21 23799.3 352.204   2
   1   3 -21 25281.9 1188.42   3
   1  -3 -20 7215.01 365.200   1
   1  -3 -20 7554.88 499.179   2
   1   3 -20 6328.33 185.308   2
   1   3 -20 6744.98 606.851   3
   1   3 -20 6417.09 180.896   2
   1  -3 -19 3768.96 348.123   2
   1   3 -19 4031.20 465.347   3
   1   3 -19 3581.46 133.981   2
   1   3 -19 3510.71 130.090   2
   1  -3 -19 4541.47 280.920   1
   1  -3 -18 26966.7 656.290   1
   1   3 -18 27160.3 1124.26   3
   1   3 -18 23385.6 324.015   2
   1   3 -18 23321.1 329.494   2
   1  -3 -18 27101.7 897.494   2
   1  -3 -17 13152.9 621.626   2
   1   3 -17 14355.5 799.277   3
   1  -3 -17 13717.6 449.554   1
   1  -3 -16 29781.0 631.944   1
   1  -3 -16 30930.4 922.855   2
   1   3 -16 30137.4 1118.52   3
   1   3 -15 30154.4 1089.73   3
   1  -3 -15 31434.0 620.166   1
   1  -3 -15 31672.7 912.070   2
   1   3 -14 311.069 171.483   3
   1  -3 -14 155.523 61.5390   1
   1  -3 -14 47.7772 111.513   2
   1  -3 -13 2568.89 158.439   1
   1   3 -13 2282.47 295.480   3
   1  -3 -13 2092.31 227.421   2
   1  -3 -12 394.049 68.6226   1
   1  -3 -12 483.620 126.070   2
   1   3 -12 482.562 163.094   3
   1  -3 -11 54317.9 640.272   1
   1  -3 -11 55049.5 1092.13   2
   1   3 -11 54420.1 1277.23   3
   1  -3 -10 27593.5 426.748   1
   1  -3 -10 28489.3 769.703   2
   1   3 -10 28701.5 894.267   3
   1   3  -9 30284.2 878.945   3
   1  -3  -9 29476.4 411.054   1
   1  -3  -9 30601.8 771.017   2
   1  -3  -8 34877.6 798.701   2
   1  -3  -8 33028.5 402.970   1
   1   3  -8 34488.8 909.926   3
  -1   3   7 46713.1 452.972   1
   1  -3  -7 47940.7 905.926   2
   1  -3  -7 46482.9 461.859   1
   1  -3  -6 897.072 148.276   2
  -1   3   6 675.803 59.0444   1
  -1   3   5 62810.8 556.885   1
  -1  -3   5 65294.1 512.153   2
   1  -3  -5 61985.6 974.678   2
  -1  -3   4 191437. 991.818   2
   1  -3  -4 190901. 1637.20   2
  -1   3   4 188647. 1038.21   1
  -1  -3   3 17306.1 333.745   2
   1  -3  -3 15921.8 459.814   2
   1  -3  -2 126126. 1217.37   2
  -1  -3   2 127133. 972.543   2
   1  -3  -1 100467. 1036.91   2
  -1  -3   1 98539.2 932.437   2
  -1  -3   0 13330.3 360.204   2
   1  -3   0 13506.1 359.487   2
  -1   3  -1 208460. 1363.49   2
   1  -3   1 209769. 1358.56   2
  -1  -3  -1 211959. 1513.73   2
   1  -3   2 208425. 1273.05   2
  -1   3  -2 200167. 1271.94   2
  -1  -3  -2 206137. 1571.48   2
   1  -3   3 208405. 1202.07   2
  -1   3  -3 206687. 1205.21   2
  -1  -3  -3 205064. 1655.89   2
   1   3   4 74.4419 26.2873   1
  -1   3  -4 49.5491 27.0228   2
   1  -3   4 210.286 43.3986   2
   1  -3   5 52347.6 521.816   2
  -1  -3  -5 52167.3 898.671   2
  -1  -3  -5 54165.9 640.290   1
  -1   3  -5 51819.4 526.758   2
   1   3   5 50394.9 615.906   1
  -1   3  -6 14205.3 257.651   2
  -1  -3  -6 14443.6 330.768   1
   1   3   6 14709.5 327.597   1
   1  -3   6 14973.3 261.492   2
  -1  -3  -6 14502.2 493.862   2
  -1   3  -7 93.5191 23.7980   2
   1   3   7 104.627 33.6286   1
  -1  -3  -7 93.4548 74.0849   2
  -1  -3  -7 115.635 34.0064   1
   1  -3   7 66.2944 21.1443   2
  -1  -3  -8 2401.48 222.643   2
   1   3   8 2021.03 127.157   1
  -1  -3  -8 2126.54 136.411   1
  -1   3  -8 1861.03 83.0207   2
  -1  -3  -9 103600. 1432.50   2
  -1  -3  -9 101874. 947.679   1
  -1  -3 -10 12165.6 346.078   1
  -1   3 -10 12560.2 595.894   3
  -1  -3 -10 12413.2 514.981   2
  -1   3 -11 5518.34 426.419   3
  -1  -3 -11 7102.75 407.254   2
  -1  -3 -11 6865.77 269.005   1
  -1   3 -12 83216.5 1621.22   3
  -1  -3 -12 81587.4 1381.70   2
  -1  -3 -12 80401.3 969.973   1
  -1   3 -12 75765.7 569.388   2
  -1   3 -13 1687.88 254.517   3
  -1   3 -13 1548.22 87.3139   2
  -1   3 -13 1420.25 84.1140   2
  -1  -3 -13 1624.87 144.649   1
  -1  -3 -13 1599.00 205.351   2
  -1   3 -14 1756.58 99.2356   2
  -1  -3 -14 1783.73 217.500   2
  -1  -3 -14 1899.11 167.329   1
  -1   3 -14 1681.19 271.463   3
  -1   3 -14 1733.91 98.4355   2
  -1   3 -15 812.203 72.6074   2
  -1   3 -15 906.970 242.088   3
  -1  -3 -15 752.593 111.782   1
  -1  -3 -15 606.494 167.017   2
  -1   3 -15 716.058 71.1834   2
  -1   3 -16 52681.0 1467.68   3
  -1  -3 -16 54446.1 1238.11   2
  -1   3 -16 52009.4 578.459   2
  -1  -3 -16 53200.8 922.412   1
  -1   3 -16 49478.1 569.385   2
  -1   3 -17 421.303 202.619   3
  -1  -3 -17 340.902 148.907   2
  -1   3 -17 304.176 57.0467   2
  -1  -3 -17 208.040 91.9756   1
  -1   3 -17 363.322 57.9946   2
  -1   3 -18 11919.9 748.469   3
  -1   3 -18 12408.0 305.828   2
  -1  -3 -18 13179.1 503.974   1
  -1   3 -18 12553.6 306.638   2
  -1  -3 -18 13328.1 637.429   2
  -1  -3 -19 8868.91 427.688   1
  -1   3 -19 9319.88 273.805   2
  -1   3 -19 8946.28 270.723   2
  -1  -3 -19 8694.73 533.850   2
  -1   3 -19 8960.98 677.916   3
  -1   3 -20 4282.20 192.978   2
  -1  -3 -20 4136.77 381.837   2
  -1  -3 -20 4917.88 334.047   1
  -1   3 -20 4698.56 198.953   2
  -1   3 -20 4907.76 522.898   3
  -1  -3 -21 21745.7 861.199   2
  -1   3 -21 21478.0 434.583   2
  -1  -3 -21 20732.8 693.289   1
  -1   3 -21 21107.3 429.016   2
  -1   3 -21 21503.2 1087.93   3
  -1  -3 -21 20376.5 964.785   3
  -1   3 -22 333.383 63.2093   2
  -1   3 -22 648.053 272.026   3
  -1  -3 -22 262.915 136.186   2
  -1   3 -22 240.957 57.2451   2
  -1  -3 -22 503.075 186.957   3
  -1  -3 -22 298.961 116.791   1
  -1  -3 -23 25322.4 799.933   1
  -1   3 -23 23784.6 459.700   2
  -1   3 -23 24233.7 466.363   2
  -1   3 -23 24346.7 1215.91   3
  -1  -3 -23 24413.2 946.242   2
  -1  -3 -23 25691.4 1144.86   3
  -1  -3 -24 36.1267 115.963   2
  -1   3 -24 116.794 44.9608   2
  -1  -3 -24-138.676 163.787   3
  -1  -3 -24 81.0735 71.0942   1
  -1   3 -25 215.220 50.1137   2
  -1  -3 -25-40.4310 156.042   2
  -1  -3 -25-103.450 194.731   3
  -1   3 -25-270.474 221.520   3
  -1  -3 -25 38.5182 75.5955   1
  -1   3 -26 148.368 186.842   3
  -1  -3 -26-206.173 162.082   2
  -1  -3 -26 243.249 128.516   1
  -1  -3 -26 24.7656 194.861   3
  -1   3 -27 3903.47 561.354   3
  -1  -3 -27 3640.83 335.690   1
  -1  -3 -27 3203.08 455.178   3
  -1  -3 -27 3763.21 408.715   2
  -1  -3 -28 485.936 171.999   2
  -1   3 -28 164.490 229.048   3
  -1  -3 -28 443.124 217.228   3
  -1  -3 -29 449.313 166.157   2
  -1   3 -29 317.930 258.224   3
  -1  -3 -29 529.013 279.108   3
  -1  -3 -30 18178.2 901.729   2
  -1  -3 -30 19070.6 1195.85   3
  -1   3 -30 20902.2 1328.03   3
  -1  -3 -31 2139.02 322.851   2
  -1  -3 -31 1619.50 425.157   3
  -1   3 -31 1440.39 369.306   3
  -1  -3 -32 3236.62 534.231   3
  -1   3 -32 3385.93 584.437   3
  -1   3 -33 2864.93 551.222   3
  -1  -3 -33 2169.16 434.304   3
   1  -5 -32 14260.9 890.536   2
   1  -5 -32 13933.7 1067.80   3
   1  -5 -31 365.351 207.810   2
   1  -5 -31 583.538 320.500   3
   1  -5 -30 4919.39 522.017   2
   1  -5 -30 5891.86 671.106   3
   1  -5 -29 4067.32 470.026   2
   1  -5 -29 5259.21 620.410   3
   1  -5 -28 12149.2 793.030   2
   1  -5 -28 12612.5 934.443   3
   1  -5 -27-0.63558 178.916   3
   1  -5 -27 120.329 135.166   2
   1  -5 -26 6794.54 655.296   3
   1  -5 -26 6884.04 577.848   2
   1  -5 -25 1051.79 245.367   2
   1  -5 -24 357.376 203.209   2
   1  -5 -24 180.369 57.8509   1
   1  -5 -23 69.3856 49.9688   1
   1  -5 -23-48.5171 146.458   2
   1  -5 -22 4313.87 230.609   1
   1  -5 -22 5010.07 468.175   2
   1  -5 -21 27284.8 1057.18   2
   1  -5 -21 26008.2 537.968   1
   1  -5 -20 27517.5 533.927   1
   1  -5 -20 30280.0 1098.21   2
   1  -5 -19 10923.6 324.349   1
   1  -5 -19 11335.0 675.176   2
   1  -5 -18 22220.7 446.752   1
   1  -5 -18 22665.8 916.851   2
   1  -5 -17 2488.70 326.134   2
   1  -5 -17 2798.98 154.564   1
   1  -5 -16 4046.75 181.399   1
   1  -5 -16 4420.13 404.075   2
   1  -5 -15 26068.5 935.858   2
   1  -5 -15 23844.8 424.962   1
   1  -5 -14 14748.9 695.337   2
   1  -5 -14 13475.4 311.805   1
   1  -5 -13 80.7692 100.606   2
   1  -5 -12 18771.9 754.472   2
   1  -5 -11 185.482 130.784   2
   1  -5 -10 38782.1 1035.97   2
  -1   5  10 38551.8 520.066   1
  -1  -5   9 33360.9 427.163   2
  -1   5   9 32744.7 507.795   1
   1  -5  -9 33223.4 941.046   2
   1  -5  -8 51950.2 1149.45   2
  -1   5   8 51858.0 671.058   1
  -1  -5   8 52943.4 601.717   2
  -1   5   7 94684.9 937.401   1
  -1  -5   7 90689.7 873.846   2
   1  -5  -7 94058.5 1498.65   2
  -1   5   6 1442.19 125.629   1
   1  -5  -6 1318.91 201.214   2
  -1  -5   6 1262.43 111.879   2
  -1   5   5 14784.0 420.566   1
   1  -5  -5 14277.4 565.652   2
  -1  -5   5 15017.0 395.668   2
  -1  -5   4 95819.1 1060.19   2
   1  -5  -4 97893.3 1415.48   2
   1  -5  -3 2072.01 214.375   2
  -1  -5   3 1858.41 154.473   2
  -1  -5   2 17666.2 498.357   2
   1  -5  -2 16448.3 550.853   2
  -1   5   1 120.978 67.8714   2
   1  -5  -1 50.1494 60.8930   2
  -1  -5   1 8.09483 60.9144   2
  -1   5   0 4479.87 272.122   2
   1  -5   0 4812.52 280.496   2
  -1  -5   0 4563.60 276.698   2
   1  -5   1 24161.7 610.044   2
  -1   5  -1 25117.2 622.505   2
  -1  -5  -1 24589.1 661.436   2
   1  -5   2 8808.91 357.778   2
  -1   5  -2 8399.30 351.739   2
  -1  -5  -2 9098.34 420.651   2
  -1  -5  -3 10000.4 445.262   2
   1  -5   3 10598.9 372.744   2
  -1   5  -3 10462.9 378.621   2
  -1   5  -4 18742.9 481.865   2
   1   5   4 17835.3 511.976   1
   1  -5   4 19106.9 479.707   2
  -1  -5  -4 19519.3 641.614   2
   1  -5   5 3035.92 187.010   2
  -1  -5  -5 3504.55 288.068   2
   1   5   5 3503.29 219.237   1
  -1   5  -5 3888.33 216.366   2
  -1  -5  -6 79223.7 1349.88   2
   1   5   6 77236.4 975.042   1
   1  -5   6 76178.6 888.118   2
  -1   5  -6 77167.9 893.799   2
  -1  -5  -7 9918.48 496.983   2
   1   5   7 10482.4 348.804   1
   1  -5   7 9827.02 300.475   2
  -1   5  -7 10674.5 317.825   2
  -1   5  -8 19233.0 401.893   2
   1  -5   8 18717.3 390.414   2
  -1  -5  -8 18662.3 690.395   2
   1   5   8 18814.5 460.809   1
  -1   5  -9 88323.1 806.138   2
   1  -5   9 91371.6 805.314   2
  -1  -5  -9 89934.8 1557.05   2
   1   5   9 92782.7 993.562   1
  -1  -5 -10 39403.4 660.506   1
  -1   5 -10 39714.6 496.816   2
  -1  -5 -10 40363.7 1055.20   2
   1  -5  10 40089.3 496.693   2
   1   5  10 40054.5 644.549   1
   1   5  11 209.385 56.3939   1
  -1   5 -11 93.6573 27.5425   2
  -1  -5 -11 207.647 59.7993   1
  -1  -5 -11 335.759 156.010   2
  -1  -5 -12 23715.7 848.357   2
  -1  -5 -12 24224.1 516.097   1
  -1  -5 -13 3034.19 333.900   2
  -1  -5 -13 2861.97 182.696   1
  -1  -5 -14 2684.48 177.290   1
  -1  -5 -14 3413.74 344.511   2
  -1  -5 -15 8974.78 556.955   2
  -1  -5 -15 9878.74 344.429   1
  -1  -5 -16 3434.77 360.534   2
  -1  -5 -16 3706.71 215.846   1
  -1  -5 -17 90.0754 109.367   2
  -1  -5 -17 85.5876 41.8475   1
  -1  -5 -18 201.287 133.837   2
  -1  -5 -18 397.937 81.7993   1
  -1  -5 -19 2056.53 175.669   1
  -1  -5 -19 1802.22 287.541   2
  -1  -5 -20 24604.9 615.957   1
  -1  -5 -20 24889.5 1013.41   2
  -1  -5 -21 1944.53 182.876   1
  -1  -5 -21 1265.22 240.824   2
  -1  -5 -22 5250.35 494.802   2
  -1  -5 -22 5561.16 308.641   1
  -1  -5 -23 24151.1 1043.81   2
  -1  -5 -23 23869.4 642.757   1
  -1  -5 -24 6167.60 332.822   1
  -1  -5 -24 6277.67 547.218   2
  -1  -5 -25-110.541 132.745   2
  -1  -5 -26 45.4145 119.783   2
  -1  -5 -26-372.341 239.035   3
  -1  -5 -27-156.691 198.048   3
  -1  -5 -27-21.8472 135.885   2
  -1  -5 -28 476.905 192.195   2
  -1  -5 -28 852.518 284.771   3
  -1  -5 -29 2550.21 424.307   3
  -1  -5 -29 2295.61 364.370   2
  -1  -5 -30 951.901 270.773   3
  -1  -5 -30 1548.91 330.462   2
  -1  -5 -31-49.2501 174.697   3
  -1  -5 -31-336.010 195.269   2
  -1  -5 -32 1158.75 272.734   2
  -1  -5 -32 1995.96 453.019   3
   1  -7 -31-90.5064 164.161   3
   1  -7 -31-138.204 210.676   2
   1  -7 -30 6648.13 655.400   2
   1  -7 -30 7479.42 759.751   3
   1  -7 -29-72.1360 185.300   2
   1  -7 -28 9013.46 742.543   2
   1  -7 -27 100.916 190.741   2
   1  -7 -26 77.8638 135.987   2
   1  -7 -25 1781.29 335.233   2
   1  -7 -24-215.416 187.310   2
   1  -7 -23 196.213 169.259   2
   1  -7 -22 49859.9 1592.48   2
   1  -7 -21 17832.6 945.763   2
   1  -7 -20 6574.69 572.171   2
   1  -7 -19 1796.84 310.570   2
   1  -7 -18 88938.2 1997.22   2
   1  -7 -17 538.295 216.635   2
   1  -7 -16 21901.7 967.836   2
   1  -7 -15 20947.2 931.297   2
   1  -7 -14 17703.6 835.630   2
  -1   7  13 294.165 55.1315   1
   1  -7 -13 41.5640 111.725   2
   1  -7 -12 254.051 114.007   2
  -1   7  12 280.155 61.0330   1
  -1  -7  12 296.189 48.4662   2
  -1   7  11 2846.42 182.856   1
   1  -7 -11 2820.77 330.899   2
  -1  -7  11 2860.97 160.121   2
  -1   7  10 12137.5 391.852   1
  -1  -7  10 12281.0 357.147   2
   1  -7 -10 12418.0 663.508   2
   1  -7  -9 150.812 120.283   2
  -1   7   9 90.8029 60.2877   1
  -1  -7   9 29.6887 43.2612   2
   1  -7  -8 36096.9 1083.41   2
  -1  -7   8 35867.9 685.447   2
  -1   7   8 35483.7 729.460   1
   1  -7  -7 77427.1 1549.56   2
  -1   7   7 76490.5 1134.74   1
  -1  -7   7 77047.7 1064.06   2
  -1   7   6 2340.49 209.609   1
   1  -7  -6 2158.08 274.353   2
  -1  -7   6 2116.37 188.677   2
   1  -7  -5 10174.7 546.680   2
  -1   7   5 9976.25 437.301   1
  -1  -7   5 9865.96 411.198   2
  -1  -7   4 80651.2 1216.78   2
   1  -7  -4 80451.1 1496.42   2
   1  -7  -3 23151.7 783.303   2
  -1  -7   3 22806.0 665.841   2
  -1  -7   2 1765.71 205.577   2
   1  -7  -2 1916.04 233.993   2
  -1   7   2 2014.09 234.610   2
  -1  -7   1 21275.3 686.328   2
   1  -7  -1 20654.3 713.764   2
  -1   7   1 21110.6 723.148   2
   1  -7   0 1982.41 224.257   2
  -1  -7   0 2040.69 230.553   2
  -1   7   0 1926.15 217.280   2
   1  -7   1 8120.43 423.919   2
  -1  -7  -1 9029.79 470.563   2
  -1   7  -1 7801.06 419.685   2
  -1   7  -2 56915.3 1108.91   2
   1  -7   2 56616.8 1087.15   2
  -1  -7  -2 55868.5 1190.44   2
   1  -7   3 256.701 100.276   2
  -1  -7  -3 356.566 127.151   2
  -1   7  -3 388.519 118.639   2
  -1  -7  -4 24107.2 819.199   2
  -1   7  -4 23058.6 665.190   2
   1   7   4 22234.9 698.128   1
   1  -7   4 22088.5 650.821   2
  -1   7  -5 34015.3 787.531   2
   1  -7   5 34653.6 783.734   2
   1   7   5 33955.6 838.945   1
  -1  -7  -5 35336.8 1013.70   2
   1   7   6 153947. 1720.08   1
  -1   7  -6 143340. 1582.74   2
  -1  -7  -6 150950. 2149.47   2
   1  -7   6 153339. 1592.10   2
  -1  -7  -7 14762.9 687.102   2
  -1   7  -7 15158.9 489.496   2
   1  -7   7 14450.0 474.429   2
   1   7   7 13879.5 500.517   1
   1  -7   8 10535.3 388.006   2
   1   7   8 9876.06 411.240   1
  -1  -7  -8 9607.91 568.199   2
  -1   7  -8 9796.50 380.013   2
   1   7   9 3431.92 238.843   1
   1  -7   9 3702.36 217.437   2
  -1  -7  -9 2950.76 326.009   2
  -1  -7 -10 2332.47 292.895   2
   1   7  10 2310.01 188.274   1
   1  -7  10 2296.38 165.730   2
  -1  -7 -11 22464.8 911.069   2
   1   7  11 23347.1 582.068   1
   1  -7  11 23021.4 487.694   2
   1  -7  12 50.6520 42.2424   2
  -1  -7 -12 92.4319 99.5894   2
   1   7  12 56.8888 39.4266   1
   1   7  13 8586.77 332.941   1
   1  -7  13 8796.76 251.025   2
  -1  -7 -13 8632.02 587.711   2
  -1  -7 -14 2054.59 306.544   2
  -1  -7 -15 6853.15 552.083   2
  -1  -7 -16 1821.61 284.320   2
  -1  -7 -17 8197.82 606.397   2
  -1  -7 -18 4885.73 484.453   2
  -1  -7 -19 3950.01 457.875   2
  -1  -7 -20 38617.1 1367.03   2
  -1  -7 -21 6205.31 569.801   2
  -1  -7 -22 8.12293 168.629   2
  -1  -7 -23-75.3323 197.299   2
  -1  -7 -24 11068.7 783.279   2
  -1  -7 -25 863.668 243.085   2
  -1  -7 -26 1304.42 297.712   2
  -1  -7 -27 2185.67 378.366   2
  -1  -7 -28 553.370 220.081   2
  -1  -7 -29 4278.28 562.366   3
  -1  -7 -29 4482.44 541.755   2
  -1  -7 -30 3194.11 459.675   2
  -1  -7 -30 3255.59 497.678   3
  -1  -7 -31-88.2992 185.002   2
  -1  -7 -31-217.883 253.564   3
   1  -9 -29 924.025 319.136   2
   1  -9 -28 412.830 197.752   2
   1  -9 -27-92.0905 193.419   2
   1  -9 -26 2514.22 428.245   2
   1  -9 -25 87.4104 173.908   2
   1  -9 -24 5972.15 628.376   2
   1  -9 -23 808.909 241.070   2
   1  -9 -22-53.8444 161.488   2
   1  -9 -21 656.137 241.513   2
   1  -9 -20 27362.0 1250.44   2
   1  -9 -19 3808.17 484.796   2
   1  -9 -18 12272.5 812.623   2
   1  -9 -17 1119.16 281.268   2
   1  -9 -16 18981.8 983.980   2
   1  -9 -15 589.855 240.130   2
  -1   9  15 229.896 51.6930   1
   1  -9 -14 5318.17 520.268   2
  -1  -9  14 5227.28 211.767   2
  -1   9  14 4628.62 235.517   1
  -1  -9  13 2928.59 189.889   2
   1  -9 -13 2666.26 381.269   2
  -1   9  13 2672.45 194.306   1
   1  -9 -12 19308.7 945.231   2
  -1   9  12 19492.4 558.093   1
  -1  -9  12 20824.4 528.966   2
  -1   9  11 15857.7 531.065   1
   1  -9 -11 16358.8 850.371   2
  -1  -9  11 16462.0 499.079   2
  -1   9  10 10019.4 446.942   1
  -1  -9  10 11285.8 441.058   2
   1  -9 -10 11199.6 695.935   2
  -1  -9   9 3070.35 242.677   2
   1  -9  -9 3543.06 392.360   2
  -1   9   9 3393.09 265.520   1
   1  -9  -8 23719.8 982.149   2
  -1   9   8 22674.7 712.592   1
  -1  -9   8 23457.9 680.123   2
   1  -9  -7 422.718 180.134   2
  -1   9   7 401.491 113.136   1
  -1  -9   7 658.186 130.151   2
  -1  -9   6 39130.5 940.685   2
  -1   9   6 38578.0 990.332   1
   1  -9  -6 37996.9 1192.63   2
  -1  -9   5 1158.06 175.439   2
   1  -9  -5 1280.56 244.905   2
  -1   9   5 1321.87 189.556   1
  -1  -9   4 7694.32 443.638   2
   1  -9  -4 7633.64 520.914   2
   1  -9  -3 6771.43 484.803   2
  -1  -9   3 7600.91 446.961   2
  -1  -9   2 19018.1 735.620   2
   1  -9  -2 19528.0 807.221   2
   1  -9  -1 9244.40 544.870   2
  -1  -9   1 9853.09 543.573   2
  -1  -9   0 5645.17 415.381   2
   1  -9   0 5244.08 401.050   2
   1  -9   1 530.520 149.017   2
  -1  -9  -1 725.832 153.115   2
   1  -9   2 6852.51 447.145   2
  -1  -9  -2 7212.71 491.418   2
  -1  -9  -3 13765.7 688.703   2
   1  -9   3 13221.8 603.482   2
   1  -9   4 25146.7 800.529   2
  -1  -9  -4 24868.5 928.169   2
   1   9   4 22906.1 823.531   1
   1  -9   5 8301.24 453.284   2
  -1  -9  -5 8408.90 554.908   2
   1   9   5 7841.74 475.949   1
   1   9   6 2611.46 265.561   1
   1  -9   6 2420.89 244.039   2
  -1  -9  -6 2352.96 306.505   2
  -1  -9  -7 3324.25 379.375   2
   1  -9   7 3006.61 267.644   2
   1   9   7 3150.61 288.307   1
   1   9   8 77215.2 1365.12   1
   1  -9   8 80303.0 1284.07   2
  -1  -9  -8 75728.4 1743.44   2
   1   9   9 21889.9 714.078   1
   1  -9   9 21695.4 660.249   2
  -1  -9  -9 22365.8 963.958   2
   1  -9  10 12545.7 481.099   2
   1   9  10 12882.6 536.913   1
  -1  -9 -10 13163.6 750.411   2
   1  -9  11 2175.55 196.157   2
  -1  -9 -11 2354.11 351.061   2
   1   9  11 2217.93 215.636   1
  -1  -9 -12 11979.6 753.332   2
   1  -9  12 12521.2 431.403   2
   1   9  12 12458.2 486.183   1
   1   9  13 12335.3 462.955   1
   1  -9  13 12835.7 411.496   2
  -1  -9 -13 12528.0 770.121   2
   1   9  14 1132.96 139.990   1
   1  -9  14 1330.16 125.680   2
  -1  -9 -14 1663.09 323.619   2
   1  -9  15 9986.70 279.564   2
   1   9  15 9207.01 362.955   1
  -1  -9 -15 9147.62 683.454   2
  -1  -9 -16 6158.17 572.092   2
  -1  -9 -17 1860.78 318.973   2
  -1  -9 -18 13158.8 843.212   2
  -1  -9 -19 302.672 152.275   2
  -1  -9 -20 574.103 186.111   2
  -1  -9 -21 1145.66 315.219   2
  -1  -9 -22 21437.4 1144.30   2
  -1  -9 -23 1249.52 317.557   2
  -1  -9 -24 87.2188 166.548   2
  -1  -9 -25 8239.94 745.432   2
  -1  -9 -26 6146.83 645.319   2
  -1  -9 -27-145.973 206.161   2
  -1  -9 -28 368.702 197.179   2
  -1  -9 -29 9076.84 810.787   2
   1 -11 -26 1716.97 399.321   2
   1 -11 -25-201.201 287.846   2
   1 -11 -24 4411.17 581.166   2
   1 -11 -23-43.8971 189.266   2
   1 -11 -22-77.3102 173.612   2
   1 -11 -21 7662.62 725.115   2
   1 -11 -20 5414.95 617.166   2
   1 -11 -19 5436.10 592.220   2
   1 -11 -18 5936.43 630.534   2
   1 -11 -17 4835.82 558.658   2
   1 -11 -16 8587.35 727.598   2
   1 -11 -15 97.8443 176.555   2
  -1 -11  15 210.933 65.0407   2
   1 -11 -14 9019.56 714.213   2
  -1 -11  14 10867.7 413.407   2
   1 -11 -13-15.1951 201.198   2
  -1 -11  13 354.599 99.5621   2
  -1  11  12 3766.75 295.812   1
  -1 -11  12 4211.72 298.992   2
   1 -11 -12 4205.08 491.676   2
  -1  11  11 1682.80 212.716   1
  -1 -11  11 2076.19 221.092   2
   1 -11 -11 2081.34 361.869   2
  -1  11  10 26542.2 839.212   1
   1 -11 -10 26924.1 1173.32   2
  -1 -11  10 28770.2 840.098   2
  -1  11   9 1349.95 205.596   1
  -1 -11   9 1698.84 229.016   2
   1 -11  -9 1458.51 301.231   2
  -1 -11   8 19457.4 726.438   2
   1 -11  -8 18657.5 956.337   2
   1 -11  -7 25459.3 1093.13   2
  -1 -11   7 25608.9 855.102   2
  -1 -11   6 7237.66 470.764   2
   1 -11  -6 9262.52 648.526   2
   1 -11  -5 11506.3 718.354   2
  -1 -11   5 10699.5 583.280   2
  -1 -11   4 191.114 106.078   2
   1 -11  -4 365.449 173.487   2
  -1  11   4 318.318 117.399   1
  -1 -11   3 955.292 192.270   2
   1 -11  -3 1092.98 255.852   2
  -1 -11   2 7694.99 535.368   2
   1 -11  -2 6877.09 538.033   2
   1 -11  -1 12097.3 701.399   2
  -1 -11   1 11719.1 656.010   2
  -1 -11   0 945.294 207.129   2
   1 -11   0 1168.74 233.228   2
  -1 -11  -1 1563.62 253.402   2
   1 -11   1 1831.85 276.669   2
   1 -11   2-57.6757 128.724   2
  -1 -11  -2 35.3861 148.398   2
   1 -11   3 426.344 145.909   2
  -1 -11  -3 471.133 172.158   2
   1  11   3 258.143 133.703   1
   1 -11   4 6826.80 481.407   2
   1  11   4 6599.95 504.542   1
  -1 -11  -4 6539.86 537.718   2
   1 -11   5 211.050 115.386   2
  -1 -11  -5 129.037 143.787   2
   1  11   5 283.479 117.382   1
   1 -11   6 5499.74 412.447   2
  -1 -11  -6 5693.27 528.986   2
   1 -11   7 8905.67 516.742   2
  -1 -11  -7 9455.40 670.486   2
   1 -11   8 13994.8 629.770   2
  -1 -11  -8 13776.1 827.278   2
  -1 -11  -9 298.509 192.884   2
   1 -11   9-22.3355 74.7219   2
  -1 -11 -10 844.006 249.403   2
   1  11  10 709.147 154.410   1
   1 -11  10 1161.53 187.538   2
   1 -11  11 49175.2 1075.34   2
  -1 -11 -11 47750.5 1580.96   2
   1  11  11 47050.5 1129.85   1
   1  11  12 27665.5 850.057   1
   1 -11  12 29802.9 803.261   2
  -1 -11 -12 30062.7 1281.64   2
  -1 -11 -13 42778.2 1545.66   2
   1  11  13 38478.5 949.681   1
   1 -11  13 41232.6 893.251   2
  -1 -11 -14 5745.57 590.195   2
   1 -11  14 5164.13 299.485   2
  -1 -11 -15 5611.27 593.594   2
   1 -11  15 6109.05 296.698   2
  -1 -11 -16 2281.04 394.754   2
  -1 -11 -17-57.3258 182.108   2
  -1 -11 -18 2201.12 428.201   2
  -1 -11 -19 1503.18 364.910   2
  -1 -11 -20 23.1117 174.048   2
  -1 -11 -21 1623.12 372.215   2
  -1 -11 -22 12034.0 912.711   2
  -1 -11 -23 412.233 225.942   2
  -1 -11 -24 755.177 291.591   2
  -1 -11 -25 1141.90 319.067   2
  -1 -11 -26 3189.13 529.314   2
   1 -13 -23 1903.95 461.041   2
   1 -13 -22 1430.07 370.363   2
   1 -13 -21 3135.30 518.616   2
   1 -13 -20 104.923 189.160   2
   1 -13 -19 513.827 261.582   2
   1 -13 -18 5269.60 650.261   2
   1 -13 -17 6514.21 705.775   2
   1 -13 -16 272.244 207.317   2
   1 -13 -15 9862.13 815.745   2
   1 -13 -14 2439.99 429.037   2
   1 -13 -13 52.4353 178.697   2
   1 -13 -12 5515.11 602.037   2
  -1 -13  12 6014.67 410.643   2
  -1 -13  11 799.315 164.350   2
   1 -13 -11 678.546 248.832   2
   1 -13 -10 175.140 204.157   2
  -1 -13  10 256.460 134.655   2
   1 -13  -9 53.2938 176.844   2
  -1 -13   9 173.684 102.896   2
  -1 -13   8 1683.53 254.266   2
   1 -13  -8 2356.38 395.231   2
  -1 -13   7 8974.66 579.347   2
   1 -13  -7 9639.54 741.963   2
   1 -13  -6 70.2905 184.001   2
  -1 -13   6 240.898 155.512   2
  -1 -13   5 965.832 226.993   2
   1 -13  -5 877.595 259.659   2
  -1 -13   4 21969.0 950.802   2
   1 -13  -4 20899.9 1055.80   2
  -1 -13   3 39981.0 1296.84   2
   1 -13  -3 36294.7 1349.10   2
  -1 -13   2 463.217 148.301   2
   1 -13  -2 396.393 192.249   2
  -1 -13   1 3441.24 401.988   2
   1 -13  -1 3194.50 400.992   2
   1 -13   0 5966.42 533.947   2
  -1 -13   0 5696.52 524.551   2
  -1 -13  -1-462.359 239.080   2
   1 -13   1-139.212 191.638   2
   1 -13   2 2749.27 363.545   2
  -1 -13  -2 1892.89 325.595   2
   1 -13   3 127.061 144.479   2
  -1 -13  -3 60.0634 164.955   2
  -1 -13  -4 2292.80 385.535   2
   1 -13   4 1741.16 273.585   2
  -1 -13  -5 28012.8 1213.53   2
   1 -13   5 28999.8 1065.00   2
  -1 -13  -6 5469.12 562.140   2
   1 -13   6 6697.10 506.088   2
  -1 -13  -7 634.153 222.524   2
   1 -13   7 1092.77 216.588   2
   1 -13   8 1800.19 267.193   2
  -1 -13  -8 1655.93 352.628   2
  -1 -13  -9 5941.89 608.854   2
   1 -13   9 5951.14 448.708   2
  -1 -13 -10 12051.9 861.457   2
   1 -13  10 12880.2 646.108   2
   1 -13  11 7162.32 464.633   2
  -1 -13 -11 7760.03 711.524   2
   1 -13  12 1641.27 221.404   2
  -1 -13 -12 1429.82 342.715   2
  -1 -13 -13 584.053 236.510   2
  -1 -13 -14 9118.84 786.415   2
  -1 -13 -15-821.693 292.989   2
  -1 -13 -16 214.707 240.482   2
  -1 -13 -17 9105.50 816.607   2
  -1 -13 -18 682.169 259.226   2
  -1 -13 -19 588.242 311.928   2
  -1 -13 -20 9315.34 855.781   2
  -1 -13 -21 438.932 223.827   2
  -1 -13 -22 3458.39 575.130   2
  -1 -13 -23 1713.81 375.945   2
   1 -15 -18 6903.60 781.255   2
   1 -15 -17 2695.84 537.447   2
   1 -15 -16 1183.73 373.273   2
   1 -15 -15 2872.75 509.671   2
   1 -15 -14 5212.25 637.388   2
   1 -15 -13 477.092 265.516   2
   1 -15 -12 4029.15 560.760   2
   1 -15 -11 344.303 252.575   2
   1 -15 -10 3801.83 554.054   2
   1 -15  -9 4360.67 560.992   2
  -1 -15   9 4676.05 453.908   2
  -1 -15   8 7002.69 540.679   2
   1 -15  -8 6766.62 682.329   2
  -1 -15   7 4792.61 463.773   2
   1 -15  -7 4035.96 528.333   2
   1 -15  -6 2667.69 445.439   2
  -1 -15   6 2498.34 352.567   2
   1 -15  -5 3421.44 463.653   2
  -1 -15   5 3283.04 414.655   2
   1 -15  -4 156.141 169.092   2
  -1 -15   4 185.782 140.104   2
   1 -15  -3 2167.71 383.617   2
  -1 -15   3 1251.15 258.621   2
  -1 -15   2-147.493 207.454   2
   1 -15  -2-197.054 237.159   2
  -1 -15   1 11502.0 780.838   2
   1 -15  -1 11727.5 808.409   2
   1 -15   0 1732.13 300.920   2
  -1 -15   0 1976.32 327.917   2
  -1 -15  -1-262.290 226.866   2
   1 -15   1 108.787 182.097   2
  -1 -15  -2 1239.77 291.690   2
   1 -15   2 1468.11 301.980   2
  -1 -15  -3 262.551 168.130   2
   1 -15   3 255.182 146.932   2
   1 -15   4 3785.69 431.697   2
  -1 -15  -4 3475.70 468.143   2
   1 -15   5 2047.93 324.272   2
  -1 -15  -5 1862.82 356.920   2
   1 -15   6 9197.62 652.885   2
  -1 -15  -6 8522.21 750.265   2
  -1 -15  -7 419.259 219.057   2
   1 -15   7 674.635 211.042   2
   1 -15   8 1189.51 244.049   2
  -1 -15  -8 1451.04 329.550   2
  -1 -15  -9 399.160 216.634   2
   1 -15   9 905.919 227.964   2
  -1 -15 -10 13396.9 975.269   2
  -1 -15 -11 112.514 199.728   2
  -1 -15 -12 2375.09 436.721   2
  -1 -15 -13 4128.94 602.587   2
  -1 -15 -14 1163.96 315.920   2
  -1 -15 -15 121.790 188.127   2
  -1 -15 -16-267.820 253.791   2
  -1 -15 -17 1632.37 380.830   2
  -1 -15 -18 1363.16 424.649   2
   1 -17  -9 751.613 262.859   2
   1 -17  -8 5928.27 693.667   2
   1 -17  -7 233.262 220.379   2
   1 -17  -6 1565.43 402.347   2
   1 -17  -5 2337.12 450.288   2
  -1 -17   5 2505.93 381.092   2
  -1 -17   4 1631.37 314.593   2
   1 -17  -4 1981.21 423.400   2
   1 -17  -3 2803.96 463.286   2
  -1 -17   3 2266.54 373.669   2
   1 -17  -2 777.165 271.747   2
  -1 -17   2 450.432 166.557   2
   1 -17  -1 1841.24 381.563   2
  -1 -17   1 1407.54 338.296   2
   1 -17   0 4620.95 557.539   2
  -1 -17   0 4514.00 552.856   2
   1 -17   1 378.650 222.720   2
  -1 -17  -1-52.1372 194.089   2
   1 -17   2 2600.72 391.771   2
  -1 -17  -2 1975.56 374.452   2
   1 -17   3-209.200 249.108   2
  -1 -17  -3-157.712 179.233   2
  -1 -17  -4-244.668 221.058   2
   1 -17   4 98.5654 140.224   2
  -1 -17  -5 1654.94 367.881   2
   1 -17   5 1879.43 347.863   2
   1 -17   6 441.528 209.406   2
  -1 -17  -6-47.8155 215.711   2
  -1 -17  -7 349.738 245.132   2
  -1 -17  -8 1242.30 351.098   2
  -1 -17  -9 5360.25 673.084   2
   2   0 -34 5608.47 715.998   3
   2   0 -33 63.2258 288.141   3
   2   0 -32 8107.60 851.075   3
   2   0 -31-254.630 301.072   3
   2   0 -30 384.158 225.277   3
   2   0 -29-260.689 270.200   3
   2   0 -28 6148.04 687.064   3
   2   0 -28 5035.89 372.625   2
   2   0 -27 86.0580 174.627   3
   2   0 -27 248.587 122.308   2
   2   0 -26 10518.1 519.032   2
   2   0 -26 10513.6 838.207   3
   2   0 -25 57.4131 74.3115   2
   2   0 -25 68.7047 159.895   3
   2   0 -24 13889.7 578.332   2
   2   0 -24 14555.0 915.396   3
   2   0 -23 114.276 85.9201   2
   2   0 -23-72.7159 202.098   3
   2   0 -22 11349.3 506.484   2
   2   0 -22 11455.7 786.371   3
   2   0 -21 101.722 87.0395   2
   2   0 -21-153.820 170.267   3
   2   0 -20 15713.9 572.482   2
   2   0 -20 17119.6 892.488   3
   2   0 -19 28.2460 163.469   3
   2   0 -19 162.535 104.802   2
   2   0 -18 3503.77 384.862   3
   2   0 -18 4118.89 279.921   2
   2   0 -17 49.3194 61.0064   2
   2   0 -17-11.7933 139.101   3
   2   0 -16 11284.4 639.795   3
   2   0 -16 12440.4 450.110   2
   2   0 -15-73.6903 134.115   3
   2   0 -15 44.8081 61.8683   2
   2   0 -14 13685.5 449.227   2
   2   0 -14 14374.8 669.019   3
   2   0 -13 241.658 93.5474   2
   2   0 -13 52.6911 100.403   3
   2   0 -12 118445. 1209.14   2
   2   0 -12 118491. 1753.51   3
   2   0 -11-14.9681 78.0562   3
   2   0 -11 230.933 86.4883   2
   2   0 -10 142.079 76.8898   3
   2   0 -10 187.499 56.6559   2
   2   0  -9-88.1648 97.0846   3
   2   0  -9 41.1522 32.8858   2
   2   0  -8 290.604 51.4116   2
   2   0  -7-0.21105 30.6429   2
  -2   0   7-1.30227 23.9248   2
   2   0  -6 6369.48 200.514   2
   2   0  -5 15.0105 21.0509   2
   2   0  -4 46786.7 451.813   2
  -2   0  -4 136384. 999.029   3
  -2   0  -5 149.907 74.3316   3
  -2   0  -6 38420.3 661.665   3
  -2   0  -7 327.467 117.341   3
  -2   0  -8 242581. 1939.05   3
  -2   0  -9 424.322 144.540   3
  -2   0 -10 8876.08 418.142   3
  -2   0 -11 6.61623 67.6236   3
  -2   0 -12 365.122 104.905   3
  -2   0 -13-39.7384 77.7234   3
  -2   0 -14 2667.34 203.419   2
  -2   0 -14 3096.55 313.887   3
  -2   0 -15-1.83081 104.143   3
  -2   0 -15 119.134 78.8877   2
  -2   0 -16 26239.2 701.024   2
  -2   0 -16 28578.0 986.615   3
  -2   0 -17-16.3348 58.3506   2
  -2   0 -17 111.504 111.903   3
  -2   0 -18 5727.36 341.883   2
  -2   0 -18 6257.98 502.403   3
  -2   0 -19 37.9715 86.1222   2
  -2   0 -19-125.834 129.747   3
  -2   0 -20 15224.7 831.029   3
  -2   0 -20 14591.9 573.193   2
  -2   0 -21-15.0106 86.2530   2
  -2   0 -21-275.305 194.695   3
  -2   0 -22 153.233 100.131   2
  -2   0 -22 343.002 176.427   3
  -2   0 -23-95.1234 183.671   3
  -2   0 -23 7.48750 82.5621   2
  -2   0 -24 3010.61 425.617   3
  -2   0 -24 2553.89 256.010   2
  -2   0 -25 5.33513 87.6537   2
  -2   0 -25-57.1989 161.034   3
  -2   0 -26 6505.02 660.711   3
  -2   0 -26 7770.88 470.049   2
  -2   0 -27 247.265 132.423   2
  -2   0 -27 132.528 224.664   3
  -2   0 -28 8838.61 514.555   2
  -2   0 -28 9336.05 812.598   3
  -2   0 -29-59.7638 218.833   3
  -2   0 -30 584.466 208.673   1
  -2   0 -30 168.815 189.571   3
  -2   0 -31-30.6945 146.863   1
  -2   0 -31-16.1314 191.291   3
  -2   0 -32 4238.83 625.063   3
  -2   0 -33-34.5921 264.807   3
  -2   0 -34 133.368 215.903   3
   2  -2 -34 1089.72 362.785   3
   2   2 -34 832.633 400.697   3
   2  -2 -33 13476.9 1083.83   3
   2   2 -33 13847.8 1150.22   3
   2  -2 -32 1076.75 330.067   3
   2   2 -32 1284.54 409.101   3
   2  -2 -31 5447.48 680.274   3
   2   2 -31 4301.36 631.959   3
   2  -2 -30-114.566 158.011   2
   2  -2 -30-366.273 269.724   3
   2   2 -30 258.690 263.856   3
   2  -2 -29 336.483 149.366   2
   2  -2 -29 612.656 288.950   3
   2  -2 -28 626.181 160.505   2
   2  -2 -28 955.905 311.578   3
   2   2 -28 543.802 229.312   3
   2  -2 -28 1135.56 207.467   1
   2   2 -27 2078.23 422.239   3
   2  -2 -27 2196.29 296.321   2
   2  -2 -27 2368.88 278.457   1
   2  -2 -27 2819.01 452.005   3
   2   2 -26 10034.2 846.839   3
   2  -2 -26 11309.9 627.759   2
   2   2 -26 10584.9 372.806   2
   2  -2 -26 11190.0 572.974   1
   2  -2 -26 11643.8 862.243   3
   2   2 -25 1423.72 348.049   3
   2   2 -25 1470.08 144.857   2
   2  -2 -25 1924.50 240.225   1
   2  -2 -25 1382.99 323.472   3
   2  -2 -25 2024.48 268.957   2
   2   2 -24 1420.89 143.168   2
   2   2 -24 1416.18 313.910   3
   2  -2 -24 1549.29 220.775   1
   2  -2 -24 997.468 260.090   3
   2  -2 -24 1527.78 242.295   2
   2   2 -23 12100.9 392.181   2
   2   2 -23 12646.4 869.210   3
   2  -2 -23 12934.6 571.329   1
   2  -2 -23 12052.0 619.399   2
   2  -2 -23 11569.7 781.459   3
   2   2 -22 16382.1 448.713   2
   2  -2 -22 16584.7 912.999   3
   2   2 -22 17477.7 994.229   3
   2  -2 -22 15709.1 693.273   2
   2  -2 -21 1293.63 259.047   3
   2   2 -21 1127.86 122.119   2
   2  -2 -21 1289.04 218.760   2
   2   2 -21 1552.46 319.700   3
   2   2 -20 6670.41 593.309   3
   2   2 -20 6926.88 280.504   2
   2  -2 -20 7451.20 580.963   3
   2  -2 -20 7127.92 459.915   2
   2   2 -19 59308.0 788.186   2
   2   2 -19 58185.8 1652.77   3
   2  -2 -19 56593.0 1235.60   2
   2  -2 -19 57257.6 1547.06   3
   2   2 -18 1864.31 144.102   2
   2  -2 -18 2356.02 270.340   2
   2   2 -18 2346.75 362.116   3
   2  -2 -17 32469.3 896.881   2
   2   2 -17 29918.3 1115.23   3
   2   2 -17 33010.0 545.438   2
   2  -2 -16 221.556 100.861   2
   2   2 -16 121.187 137.681   3
   2   2 -16 212.849 50.6647   2
   2  -2 -15 444.170 130.141   2
   2   2 -15 178.856 156.306   3
   2   2 -15 441.017 67.2246   2
   2   2 -14 43231.6 533.928   2
   2  -2 -14 45217.6 983.272   2
   2   2 -14 45307.4 1235.26   3
   2   2 -13 78086.2 666.498   2
   2   2 -13 82521.0 1610.98   3
   2  -2 -13 80405.3 1278.79   2
   2   2 -12 109607. 723.466   2
   2   2 -12 113954. 1835.48   3
   2  -2 -12 115708. 1492.61   2
   2   2 -11 128.075 26.6141   2
   2   2 -11 532.458 161.160   3
   2  -2 -11 400.086 139.780   2
   2  -2 -10 22915.9 624.724   2
   2   2 -10 21848.9 743.121   3
   2  -2  -9 8235.07 366.970   2
   2   2  -9 8342.44 441.415   3
   2  -2  -8 5881.34 163.649   1
   2   2  -8 6433.97 366.160   3
   2  -2  -8 6595.40 313.352   2
   2   2  -7 197.305 90.8944   3
   2  -2  -7 319.177 81.9333   2
   2  -2  -6 16142.7 452.788   2
   2   2  -6 15619.2 518.722   3
   2  -2  -5 4644.03 236.346   2
   2   2  -5 4599.20 267.301   3
   2   2  -4 33560.1 666.845   3
   2  -2  -4 31685.0 586.066   2
   2  -2  -3 33892.0 582.149   2
   2  -2  -2 15181.3 366.869   2
  -2  -2  -2 75833.5 737.997   1
  -2  -2  -3 19951.8 371.087   1
  -2   2  -3 19348.5 308.287   2
  -2   2  -4 4741.23 146.825   2
  -2  -2  -4 4618.94 179.989   1
   2  -2   4 4584.37 146.656   2
   2   2   5 31370.1 478.013   1
  -2   2  -5 30671.5 374.721   2
  -2  -2  -5 31924.1 484.193   1
   2  -2   5 32836.5 387.860   2
   2   2   6 57809.5 675.425   1
  -2  -2  -6 61390.9 694.806   1
  -2   2  -6 59772.4 522.114   2
  -2   2  -7 23478.9 668.615   3
  -2   2  -7 23341.3 338.742   2
  -2  -2  -7 23536.5 457.168   1
  -2  -2  -8 280.108 62.9126   1
  -2   2  -8 795.708 140.385   3
  -2   2  -8 464.044 56.7882   2
  -2  -2  -9 33604.0 604.103   1
  -2   2  -9 34592.1 883.007   3
  -2   2  -9 33827.2 452.566   2
  -2   2 -10 2970.79 283.227   3
  -2   2 -10 2467.76 131.590   2
  -2  -2 -10 2865.34 187.873   1
  -2  -2 -11 35627.3 678.901   1
  -2   2 -11 35222.9 974.177   3
  -2  -2 -11 37580.2 852.021   2
  -2  -2 -12 19393.9 631.169   2
  -2   2 -12 18770.2 742.924   3
  -2  -2 -12 18720.1 523.317   1
  -2  -2 -13 19641.2 555.575   1
  -2   2 -13 21398.6 815.206   3
  -2  -2 -13 21327.6 677.357   2
  -2  -2 -14 1811.04 183.550   1
  -2   2 -14 1568.00 240.576   3
  -2  -2 -14 2077.20 219.592   2
  -2  -2 -15 10657.0 511.609   2
  -2  -2 -15 10625.9 441.110   1
  -2   2 -15 11822.0 652.781   3
  -2  -2 -16 26227.9 811.417   2
  -2  -2 -16 26358.9 725.110   1
  -2   2 -16 26475.5 1008.10   3
  -2   2 -16 26028.3 542.705   2
  -2   2 -17 3812.48 419.975   3
  -2  -2 -17 3597.23 310.673   2
  -2  -2 -17 3659.08 284.092   1
  -2  -2 -17 3667.75 365.991   3
  -2   2 -17 3340.49 208.599   2
  -2  -2 -18 1608.56 254.325   3
  -2   2 -18 1948.59 168.905   2
  -2  -2 -18 1462.61 214.038   2
  -2   2 -18 2207.24 340.779   3
  -2  -2 -18 1645.08 200.477   1
  -2   2 -19 36863.9 1298.15   3
  -2   2 -19 37487.9 718.949   2
  -2  -2 -19 37035.6 1210.09   3
  -2  -2 -19 37006.3 1030.04   2
  -2  -2 -19 38207.5 948.013   1
  -2  -2 -20 3559.02 407.709   3
  -2  -2 -20 3539.81 336.545   2
  -2  -2 -20 3518.45 304.495   1
  -2   2 -20 3614.26 229.381   2
  -2   2 -20 3168.35 414.554   3
  -2  -2 -21 3120.71 394.618   3
  -2   2 -21 2912.61 215.839   2
  -2   2 -21 3094.44 433.619   3
  -2  -2 -21 3248.99 313.125   1
  -2  -2 -21 2947.08 307.391   2
  -2  -2 -22 28361.5 897.587   1
  -2  -2 -22 26430.9 920.593   2
  -2   2 -22 26292.7 643.360   2
  -2   2 -22 25012.7 1174.19   3
  -2  -2 -22 25971.5 1118.49   3
  -2  -2 -23 2324.99 366.906   3
  -2  -2 -23 2220.59 264.824   2
  -2  -2 -23 2199.32 265.764   1
  -2   2 -23 1902.19 363.495   3
  -2   2 -23 2144.80 197.943   2
  -2   2 -24 2125.82 381.239   3
  -2  -2 -24 2140.92 371.837   3
  -2   2 -24 2237.64 198.571   2
  -2  -2 -24 1605.97 226.296   1
  -2  -2 -24 2204.97 286.649   2
  -2   2 -25 160.021 75.9332   2
  -2   2 -25 468.230 230.502   3
  -2  -2 -25 169.945 131.444   2
  -2  -2 -25 461.387 211.347   3
  -2  -2 -25 217.844 122.844   1
  -2  -2 -26 786.550 246.197   3
  -2   2 -26 884.697 130.938   2
  -2  -2 -26 1317.99 240.130   2
  -2   2 -26 807.342 296.122   3
  -2  -2 -26 1197.74 222.753   1
  -2   2 -27 3975.25 564.590   3
  -2  -2 -27 3979.48 395.470   2
  -2  -2 -27 3815.24 510.963   3
  -2  -2 -27 4445.85 410.039   1
  -2  -2 -28 1093.49 294.122   3
  -2   2 -28 1087.29 352.939   3
  -2  -2 -28 1389.19 250.336   2
  -2  -2 -28 1525.52 252.723   1
  -2  -2 -29 13623.5 720.747   1
  -2  -2 -29 12850.4 716.381   2
  -2  -2 -29 13355.9 973.338   3
  -2   2 -29 13108.1 1022.35   3
  -2   2 -30 620.193 285.593   3
  -2  -2 -30 677.547 217.049   2
  -2  -2 -30 261.496 190.861   3
  -2   2 -31 5621.41 696.263   3
  -2  -2 -31 4598.61 612.634   3
  -2   2 -32 2704.01 517.846   3
  -2  -2 -32 2837.25 494.606   3
  -2  -2 -33 2065.69 444.207   3
  -2   2 -33 2444.10 512.481   3
  -2   2 -34 946.507 349.234   3
  -2  -2 -34 1541.25 399.093   3
   2  -4 -33 4004.71 611.816   3
   2  -4 -32 7115.71 774.487   3
   2   4 -32 7745.76 890.672   3
   2  -4 -31 246.362 244.906   3
   2  -4 -31-35.4564 144.054   2
   2  -4 -30 3832.66 551.064   3
   2  -4 -30 3250.22 405.050   2
   2   4 -30 3075.15 539.000   3
   2  -4 -29 1100.88 254.686   2
   2  -4 -29 1291.10 339.759   3
   2   4 -29 921.072 352.658   3
   2   4 -28 815.053 335.649   3
   2  -4 -28 551.380 190.792   2
   2  -4 -28 691.634 287.542   3
   2  -4 -27 3274.05 397.212   2
   2   4 -27 2500.52 470.859   3
   2  -4 -27 3212.24 459.684   3
   2  -4 -26 13566.7 768.053   2
   2   4 -26 14870.5 1066.00   3
   2  -4 -26 13273.0 908.400   3
   2   4 -25 14399.4 1023.36   3
   2  -4 -25 13660.4 898.433   3
   2  -4 -25 14338.0 505.924   1
   2  -4 -25 14375.1 776.394   2
   2  -4 -24 20238.6 588.174   1
   2  -4 -24 21263.4 936.402   2
   2   4 -24 21208.6 1210.54   3
   2  -4 -23 1452.70 260.826   2
   2   4 -23 1721.77 365.380   3
   2  -4 -23 1579.37 163.729   1
   2  -4 -22 2491.74 197.537   1
   2   4 -22 2575.79 419.850   3
   2  -4 -22 2018.49 279.968   2
   2  -4 -21 1755.89 271.737   2
   2  -4 -21 1594.00 155.555   1
   2   4 -21 2039.48 373.007   3
   2   4 -20 7080.01 630.635   3
   2  -4 -20 7039.29 504.747   2
   2  -4 -20 6625.72 297.544   1
   2  -4 -19 5840.62 456.397   2
   2   4 -19 6403.29 583.325   3
   2  -4 -19 6023.24 273.825   1
   2  -4 -18 2698.54 174.730   1
   2   4 -18 3033.01 408.296   3
   2  -4 -18 2754.04 308.356   2
   2  -4 -17 10419.9 578.583   2
   2   4 -17 10046.0 703.962   3
   2  -4 -17 10018.1 318.754   1
   2  -4 -16 7736.62 264.194   1
   2  -4 -16 8040.54 500.407   2
   2   4 -16 8120.52 614.391   3
   2   4 -15 3004.81 364.637   3
   2  -4 -15 2595.10 281.422   2
   2  -4 -15 2568.83 142.231   1
   2  -4 -14 99.1922 35.8459   1
   2  -4 -14 130.414 106.902   2
   2   4 -14 220.884 185.447   3
   2   4 -13 45915.2 1308.79   3
   2  -4 -13 47142.7 1131.11   2
   2  -4 -13 41679.3 497.825   1
   2  -4 -12 3275.77 130.778   1
   2   4 -12 3266.19 349.807   3
   2  -4 -12 3688.95 323.728   2
   2  -4 -11 32868.4 908.028   2
   2  -4 -10 54609.0 1142.67   2
   2  -4  -9 4621.31 331.884   2
  -2   4   8 3244.11 121.091   1
   2  -4  -8 3502.20 279.178   2
   2  -4  -7 892.370 151.244   2
  -2  -4   7 933.171 67.6380   2
  -2   4   7 991.514 73.1017   1
  -2  -4   6 103657. 791.745   2
   2  -4  -6 100537. 1407.30   2
  -2   4   6 101702. 795.164   1
  -2   4   5 14562.5 331.290   1
   2  -4  -5 15366.2 532.803   2
  -2  -4   5 14433.8 326.344   2
   2  -4  -4 88482.2 1234.54   2
  -2  -4   4 86752.1 865.201   2
  -2  -4   3 43414.9 656.897   2
   2  -4  -3 44038.1 853.787   2
   2  -4  -2 16776.9 506.415   2
  -2  -4   2 16530.1 427.605   2
   2  -4  -1 25911.5 606.602   2
  -2  -4   1 25842.2 562.783   2
  -2   4   0 8897.55 347.432   2
   2  -4   0 9339.98 354.567   2
  -2  -4   0 8900.29 348.821   2
  -2   4  -1 331613. 2060.63   2
  -2  -4  -1 339869. 2227.65   2
   2  -4   1 333357. 2064.59   2
  -2  -4  -2 31409.1 709.665   2
   2   4   2 30281.3 649.529   1
   2  -4   2 32759.4 611.281   2
  -2   4  -2 31502.8 604.614   2
  -2   4  -3 353.433 65.1306   2
   2   4   3 439.663 79.1548   1
   2  -4   3 399.895 68.7697   2
  -2  -4  -3 400.484 96.3468   2
   2   4   4 14086.9 413.054   1
  -2  -4  -4 14265.0 510.124   2
   2  -4   4 14700.4 375.775   2
  -2   4  -4 14527.1 376.455   2
   2  -4   5 12656.7 334.108   2
  -2  -4  -5 13191.9 507.892   2
  -2   4  -5 12923.7 341.623   2
   2   4   5 11957.3 366.740   1
  -2   4  -6 91443.6 881.822   2
   2   4   6 95434.2 1029.74   1
   2  -4   6 100590. 881.402   2
  -2  -4  -6 97705.9 1405.42   2
  -2  -4  -6 95974.2 1048.29   1
   2   4   7 52110.4 752.296   1
   2  -4   7 54768.6 631.352   2
  -2  -4  -7 54975.3 1082.10   2
  -2   4  -7 52710.9 622.692   2
  -2  -4  -7 53719.3 767.050   1
  -2  -4  -8 105625. 1085.81   1
   2   4   8 105839. 1056.34   1
   2  -4   8 106124. 852.896   2
  -2  -4  -8 108854. 1566.87   2
  -2   4  -8 107208. 845.105   2
   2   4   9 12500.5 362.437   1
  -2  -4  -9 13875.9 572.432   2
   2  -4   9 12643.6 282.042   2
  -2   4  -9 11726.3 268.710   2
  -2  -4  -9 12041.7 372.439   1
  -2  -4 -10 11864.8 371.569   1
  -2   4 -10 11852.1 257.379   2
  -2  -4 -10 12043.2 550.416   2
   2   4  10 11867.3 360.182   1
  -2  -4 -11 4322.79 231.204   1
  -2   4 -11 4239.94 145.935   2
  -2  -4 -11 4738.13 355.434   2
  -2   4 -12 11525.9 230.198   2
  -2  -4 -12 11521.9 388.965   1
  -2  -4 -12 11809.5 568.195   2
  -2  -4 -13 633.673 98.3680   1
  -2   4 -13 611.591 54.2406   2
  -2  -4 -13 841.588 173.205   2
  -2   4 -14 23869.8 312.507   2
  -2  -4 -14 25719.2 878.211   2
  -2  -4 -14 26428.7 616.658   1
  -2  -4 -15 16303.2 494.038   1
  -2  -4 -15 16342.7 713.791   2
  -2  -4 -16 2108.16 267.271   2
  -2  -4 -16 2677.66 210.508   1
  -2  -4 -17 296.706 83.0626   1
  -2  -4 -17 178.069 126.102   2
  -2  -4 -18 21533.3 865.530   2
  -2  -4 -18 21302.1 618.880   1
  -2  -4 -19 2994.56 343.054   2
  -2  -4 -19 2863.96 241.781   1
  -2   4 -19 2382.60 387.390   3
  -2  -4 -20 38393.9 1201.65   2
  -2   4 -20 40672.7 1486.57   3
  -2  -4 -20 41842.5 927.288   1
  -2  -4 -21 12904.7 717.027   2
  -2  -4 -21 13758.4 544.242   1
  -2   4 -21 13249.0 885.430   3
  -2   4 -22 3155.25 462.911   3
  -2  -4 -22 2053.16 302.534   2
  -2  -4 -22 2574.52 240.873   1
  -2   4 -23 1738.37 379.905   3
  -2  -4 -23 1510.71 256.863   3
  -2  -4 -23 1460.85 269.614   2
  -2  -4 -23 1287.82 177.651   1
  -2  -4 -24 3818.86 461.800   3
  -2  -4 -24 4611.14 332.389   1
  -2   4 -24 5207.65 603.377   3
  -2  -4 -24 3659.60 396.289   2
  -2  -4 -25 5623.87 516.064   2
  -2   4 -25 6430.56 685.405   3
  -2  -4 -25 5237.87 369.844   1
  -2  -4 -25 6298.97 592.561   3
  -2  -4 -26 11803.9 841.322   3
  -2  -4 -26 12886.9 581.429   1
  -2  -4 -26 11526.4 723.454   2
  -2  -4 -27 830.231 253.402   3
  -2  -4 -27 732.326 214.643   2
  -2  -4 -28 166.191 151.222   2
  -2  -4 -28 392.957 214.144   3
  -2  -4 -29 389.072 188.208   2
  -2  -4 -29 135.666 168.238   3
  -2  -4 -30 1217.58 309.604   3
  -2  -4 -30 2520.48 362.055   2
  -2  -4 -31 118.221 140.417   2
  -2  -4 -31 206.300 237.496   3
  -2  -4 -32 4156.50 599.825   3
  -2  -4 -32 4630.40 498.911   2
  -2  -4 -33-171.997 204.582   3
   2  -6 -32-122.015 147.224   2
   2  -6 -32 145.290 199.931   3
   2  -6 -31-75.5651 141.061   2
   2  -6 -31 223.036 219.563   3
   2  -6 -30 2873.00 410.498   2
   2  -6 -30 2536.96 443.130   3
   2  -6 -29 1154.11 338.126   3
   2  -6 -29 1450.30 305.448   2
   2  -6 -28 12668.3 842.186   2
   2  -6 -27 5730.00 572.329   2
   2  -6 -26 447.210 176.417   2
   2  -6 -25 19805.3 1009.93   2
   2  -6 -24 4269.73 481.604   2
   2  -6 -23-181.481 177.634   2
   2  -6 -22 51.3211 137.885   2
   2  -6 -21 16784.3 864.744   2
   2  -6 -20 1782.94 310.975   2
   2  -6 -19 2140.50 306.397   2
   2  -6 -18 12222.1 711.502   2
   2  -6 -17 4093.16 410.710   2
   2  -6 -16 7902.77 553.711   2
   2  -6 -15 24477.1 956.191   2
   2  -6 -14 5634.06 452.468   2
   2  -6 -13-108.007 124.984   2
   2  -6 -12 2383.11 303.384   2
  -2   6  11 48966.8 571.152   1
  -2  -6  11 46282.7 468.678   2
   2  -6 -11 48280.8 1245.19   2
   2  -6 -10 1297.53 222.370   2
  -2  -6  10 1165.58 91.0731   2
  -2   6  10 1330.50 108.022   1
   2  -6  -9 2498.87 285.613   2
  -2  -6   9 2445.64 143.796   2
  -2   6   9 2272.30 147.350   1
  -2   6   8 58756.1 788.407   1
   2  -6  -8 60042.8 1306.87   2
  -2  -6   8 59281.5 763.203   2
  -2  -6   7 76669.1 931.456   2
   2  -6  -7 76236.0 1440.36   2
  -2   6   7 75750.7 963.820   1
   2  -6  -6 44020.1 1081.37   2
  -2   6   6 45339.9 774.252   1
  -2  -6   6 45293.0 751.029   2
   2  -6  -5 67057.0 1297.18   2
  -2  -6   5 66859.2 957.446   2
  -2  -6   4 5453.94 292.398   2
   2  -6  -4 6038.97 396.089   2
   2  -6  -3 31717.7 860.854   2
  -2  -6   3 31088.9 712.983   2
  -2  -6   2 118.704 62.1046   2
   2  -6  -2 353.003 99.3532   2
  -2   6   2 208.062 86.4173   2
  -2   6   1 32708.9 846.251   2
  -2  -6   1 32332.5 785.467   2
   2  -6  -1 34275.6 841.952   2
  -2  -6   0 16341.9 573.960   2
  -2   6   0 15626.5 570.485   2
   2  -6   0 16656.7 582.675   2
  -2  -6  -1 3675.63 287.207   2
  -2   6  -1 3693.08 272.312   2
   2  -6   1 3358.85 260.133   2
   2  -6   2 16410.9 539.061   2
  -2  -6  -2 16462.3 604.616   2
  -2   6  -2 16559.4 550.990   2
   2  -6   3 20194.9 584.446   2
  -2  -6  -3 19728.1 685.210   2
  -2   6  -3 19773.9 587.075   2
   2   6   3 20751.7 644.468   1
  -2  -6  -4 11205.3 526.969   2
   2   6   4 11400.9 465.996   1
   2  -6   4 11312.4 421.495   2
  -2   6  -4 10519.8 414.483   2
   2   6   5 91.4593 66.4196   1
   2  -6   5 8.16560 53.9421   2
  -2  -6  -5 231.005 118.292   2
  -2   6  -5 43.9604 55.9428   2
  -2   6  -6 12544.5 425.756   2
  -2  -6  -6 13765.0 616.988   2
   2  -6   6 12704.6 418.108   2
   2   6   6 13004.7 471.955   1
   2   6   7 118359. 1369.29   1
  -2   6  -7 116385. 1235.18   2
   2  -6   7 115647. 1211.59   2
  -2  -6  -7 117940. 1821.86   2
  -2   6  -8 34100.4 644.661   2
   2  -6   8 34068.4 637.882   2
   2   6   8 33736.1 726.150   1
  -2  -6  -8 35324.3 1017.64   2
  -2   6  -9 607.006 89.8505   2
   2   6   9 497.691 91.6141   1
  -2  -6  -9 264.672 128.373   2
   2  -6   9 563.961 81.2956   2
   2  -6  10 2142.60 147.246   2
  -2   6 -10 2049.39 148.640   2
   2   6  10 2210.09 181.125   1
  -2  -6 -10 1958.98 267.182   2
  -2   6 -11 3053.70 167.252   2
  -2  -6 -11 3056.75 325.676   2
   2  -6  11 3398.36 171.944   2
   2   6  11 3371.83 213.789   1
  -2   6 -12 2771.46 146.200   2
   2  -6  12 2935.21 151.137   2
  -2  -6 -12 2920.67 330.399   2
   2   6  12 2913.08 199.382   1
   2   6  13 47708.5 789.443   1
  -2  -6 -13 46685.7 1285.61   2
  -2   6 -13 43761.3 511.427   2
  -2  -6 -13 46037.3 801.496   1
  -2  -6 -14 338.869 78.5296   1
  -2  -6 -14 242.997 148.015   2
  -2  -6 -15 1153.48 128.429   1
  -2  -6 -15 691.791 191.549   2
  -2  -6 -16 7536.59 557.683   2
  -2  -6 -16 7477.22 323.804   1
  -2  -6 -17 30086.9 1106.95   2
  -2  -6 -17 31860.0 669.347   1
  -2  -6 -18 809.378 116.820   1
  -2  -6 -18 953.493 233.974   2
  -2  -6 -19 66.2459 47.7138   1
  -2  -6 -19-55.2831 134.545   2
  -2  -6 -20 11492.1 729.048   2
  -2  -6 -20 11223.0 408.024   1
  -2  -6 -21 39436.3 766.096   1
  -2  -6 -21 39664.2 1360.63   2
  -2  -6 -22 15712.4 879.472   2
  -2  -6 -22 15381.4 482.470   1
  -2  -6 -23 246.933 157.296   2
  -2  -6 -23 166.408 72.3061   1
  -2  -6 -24 344.964 172.711   2
  -2  -6 -25 9246.96 706.721   2
  -2  -6 -26 1090.36 254.980   2
  -2  -6 -27 2856.92 418.752   2
  -2  -6 -27 3771.02 491.307   3
  -2  -6 -28 8598.07 706.125   2
  -2  -6 -28 8823.00 765.758   3
  -2  -6 -29-39.7738 162.178   3
  -2  -6 -29 313.836 176.016   2
  -2  -6 -30 680.919 248.529   3
  -2  -6 -30 274.013 160.745   2
  -2  -6 -31 1324.19 304.602   2
  -2  -6 -31 1195.11 352.566   3
  -2  -6 -32 92.5681 194.115   3
  -2  -6 -32-98.9332 169.857   2
   2  -8 -30 5975.52 648.216   2
   2  -8 -29-293.588 203.293   2
   2  -8 -28-22.5010 153.333   2
   2  -8 -27 1446.04 332.995   2
   2  -8 -26 3287.99 463.567   2
   2  -8 -25 2545.47 416.647   2
   2  -8 -24 7.48569 152.868   2
   2  -8 -23 10767.4 786.934   2
   2  -8 -22 3282.33 434.618   2
   2  -8 -21 92.3534 224.185   2
   2  -8 -20 1881.71 349.833   2
   2  -8 -19 205.150 139.674   2
   2  -8 -18 585.823 209.688   2
   2  -8 -17 1807.94 323.612   2
   2  -8 -16 32349.5 1222.54   2
   2  -8 -15 15910.2 849.647   2
   2  -8 -14 9357.37 647.088   2
  -2  -8  13 2030.11 120.700   2
  -2   8  13 2132.21 138.535   1
   2  -8 -13 1990.56 317.494   2
  -2   8  12 24368.0 519.478   1
   2  -8 -12 25942.9 1026.32   2
  -2  -8  12 24671.8 484.313   2
   2  -8 -11 4917.29 452.250   2
  -2   8  11 4258.27 238.963   1
  -2  -8  11 4705.07 234.768   2
   2  -8 -10 171.535 154.970   2
  -2   8  10 71.6799 49.6561   1
  -2  -8  10 130.234 66.5342   2
  -2   8   9 27902.9 679.139   1
   2  -8  -9 29067.1 1039.45   2
  -2  -8   9 28785.1 650.907   2
   2  -8  -8 1909.99 271.420   2
  -2   8   8 2016.19 191.516   1
  -2  -8   8 1941.11 177.348   2
   2  -8  -7 3357.73 353.172   2
  -2   8   7 3386.91 260.794   1
  -2  -8   7 3561.28 252.509   2
  -2  -8   6 6763.19 365.887   2
   2  -8  -6 7649.83 512.583   2
  -2   8   6 7163.03 388.673   1
  -2  -8   5 8558.00 423.203   2
   2  -8  -5 9288.21 556.921   2
   2  -8  -4 2673.10 301.052   2
  -2  -8   4 2029.38 202.533   2
   2  -8  -3 1355.13 217.580   2
  -2   8   3 1468.75 214.946   2
  -2  -8   3 1745.85 210.906   2
  -2   8   2 305.479 124.455   2
  -2  -8   2 250.598 99.3069   2
   2  -8  -2 81.6098 85.2105   2
  -2  -8   1 14477.2 617.797   2
   2  -8  -1 15692.9 662.332   2
  -2   8   1 15721.8 674.802   2
  -2  -8   0 1576.82 208.538   2
  -2   8   0 1333.70 203.629   2
   2  -8   0 1541.03 210.846   2
  -2  -8  -1 9691.76 523.926   2
   2  -8   1 9983.78 515.393   2
  -2   8  -1 10661.6 534.634   2
  -2  -8  -2 34021.1 994.051   2
  -2   8  -2 34147.9 930.228   2
   2  -8   2 33329.9 907.913   2
   2  -8   3 18467.0 662.295   2
  -2   8  -3 19866.7 699.628   2
  -2  -8  -3 18869.9 761.986   2
   2   8   3 18542.2 721.447   1
   2   8   4 590.043 122.756   1
  -2  -8  -4 719.716 192.700   2
   2  -8   4 437.541 117.923   2
  -2   8  -4 747.212 151.252   2
   2   8   5 57180.1 1197.33   1
  -2   8  -5 56673.7 1128.27   2
   2  -8   5 58384.9 1112.11   2
  -2  -8  -5 59946.7 1397.98   2
  -2  -8  -6 20742.1 844.003   2
   2  -8   6 19157.1 635.195   2
  -2   8  -6 20561.9 662.035   2
   2   8   6 20402.3 701.371   1
  -2  -8  -7 55722.1 1402.64   2
   2   8   7 55460.6 1124.22   1
   2  -8   7 57233.5 1049.96   2
  -2   8  -7 55867.2 1048.23   2
   2   8   8 6412.35 377.474   1
  -2  -8  -8 6264.74 489.854   2
  -2   8  -8 6594.41 354.331   2
   2  -8   8 6387.47 342.859   2
   2  -8   9 32957.9 744.910   2
   2   8   9 31647.3 811.050   1
  -2  -8  -9 32852.2 1121.07   2
  -2   8  -9 30204.7 735.204   2
   2   8  10 222.804 84.2211   1
   2  -8  10 170.132 57.2436   2
  -2  -8 -10 68.4731 125.625   2
  -2  -8 -11 106.085 138.502   2
   2  -8  11 67.8163 61.6995   2
   2   8  11 44.5236 70.4289   1
   2   8  12 1606.55 175.337   1
  -2  -8 -12 1195.92 225.957   2
   2  -8  12 1600.98 143.266   2
   2  -8  13 3000.24 184.965   2
  -2  -8 -13 2622.72 346.374   2
   2   8  13 2981.66 224.339   1
   2  -8  14 59.7896 48.2120   2
   2   8  14 122.152 65.3158   1
  -2  -8 -14-155.003 166.730   2
  -2  -8 -15 11563.3 734.042   2
   2   8  15 11498.8 409.479   1
  -2  -8 -16 75.3775 145.977   2
  -2  -8 -17 23188.6 1073.58   2
  -2  -8 -18 10709.3 742.862   2
  -2  -8 -19 248.690 192.416   2
  -2  -8 -20-131.116 156.595   2
  -2  -8 -21 15540.7 930.017   2
  -2  -8 -22-222.038 151.969   2
  -2  -8 -23 13326.6 884.680   2
  -2  -8 -24 3108.82 453.541   2
  -2  -8 -25 112.128 153.304   2
  -2  -8 -26 3037.55 443.704   2
  -2  -8 -27 3235.05 463.812   2
  -2  -8 -28-75.5300 201.430   2
  -2  -8 -29 6053.85 651.081   2
  -2  -8 -30 1142.28 318.630   2
  -2  -8 -30 553.723 221.269   3
   2 -10 -28 2660.22 499.288   2
   2 -10 -27 12529.9 957.507   2
   2 -10 -26 2553.98 436.804   2
   2 -10 -25 1110.21 331.283   2
   2 -10 -24 3874.88 523.383   2
   2 -10 -23 7336.82 704.260   2
   2 -10 -22 1013.29 273.317   2
   2 -10 -21-139.454 191.740   2
   2 -10 -20 412.693 185.999   2
   2 -10 -19 3087.78 430.292   2
   2 -10 -18 3938.10 491.732   2
   2 -10 -17 3267.13 444.401   2
   2 -10 -16 31.8508 161.582   2
  -2 -10  15 5441.50 203.226   2
  -2  10  15 4885.44 217.669   1
   2 -10 -15 5632.43 555.259   2
  -2  10  14 1478.25 139.688   1
   2 -10 -14 1398.33 294.726   2
  -2 -10  14 1434.13 138.083   2
   2 -10 -13 2250.48 351.847   2
  -2 -10  13 2549.04 191.954   2
  -2  10  13 2566.62 203.169   1
  -2  10  12 7353.79 361.305   1
   2 -10 -12 7650.34 617.973   2
  -2 -10  12 7777.13 360.147   2
  -2  10  11 12737.6 508.899   1
  -2 -10  11 13217.6 503.692   2
   2 -10 -11 13131.2 797.377   2
  -2 -10  10 2424.74 244.553   2
  -2  10  10 2735.95 256.617   1
   2 -10 -10 3530.00 440.162   2
  -2 -10   9 135932. 1708.86   2
  -2  10   9 129458. 1770.28   1
   2 -10  -9 134228. 2455.17   2
  -2  10   8 3357.78 299.992   1
   2 -10  -8 4882.01 496.518   2
  -2 -10   8 3387.12 298.283   2
   2 -10  -7 25264.9 1042.56   2
  -2 -10   7 26382.1 811.460   2
  -2  10   7 24333.3 817.585   1
  -2 -10   6 4161.92 337.499   2
  -2  10   6 4505.84 359.914   1
   2 -10  -6 4077.79 433.831   2
   2 -10  -5 36327.9 1214.67   2
  -2 -10   5 36323.2 1008.57   2
   2 -10  -4 5878.46 477.485   2
  -2 -10   4 4844.99 380.356   2
  -2 -10   3 13.0261 120.679   2
   2 -10  -3-78.7410 160.186   2
  -2 -10   2 3328.78 325.537   2
   2 -10  -2 3230.91 347.172   2
  -2 -10   1 145.942 119.290   2
   2 -10  -1 146.843 113.525   2
   2 -10   0 22.3434 109.478   2
  -2 -10   0 24.0341 122.401   2
   2 -10   1 7310.70 487.521   2
  -2 -10  -1 7965.70 540.232   2
  -2 -10  -2 5585.37 456.389   2
   2 -10   2 4903.81 394.921   2
   2  10   3 17417.5 783.749   1
   2 -10   3 16853.7 718.818   2
  -2 -10  -3 16776.3 810.255   2
  -2 -10  -4 853.707 220.642   2
   2 -10   4 555.545 148.527   2
   2 -10   5 51206.7 1212.94   2
  -2 -10  -5 51833.2 1455.93   2
   2 -10   6-33.8483 97.2270   2
  -2 -10  -6 129.258 139.891   2
  -2 -10  -7 594.588 210.009   2
   2 -10   7 497.146 147.757   2
   2  10   8 29.7775 60.7722   1
   2 -10   8 275.963 130.369   2
  -2 -10  -8 270.362 183.479   2
  -2 -10  -9 52767.5 1562.02   2
   2 -10   9 52699.8 1106.23   2
   2  10   9 51259.3 1194.47   1
  -2 -10 -10 9327.94 677.738   2
   2 -10  10 8887.27 447.850   2
   2  10  10 9015.44 498.215   1
  -2 -10 -11 18286.3 943.087   2
   2 -10  11 18544.8 620.079   2
   2  10  11 18390.7 678.550   1
   2  10  12 12195.6 539.925   1
   2 -10  12 12663.2 487.463   2
  -2 -10 -12 12498.6 789.800   2
  -2 -10 -13 8046.40 671.153   2
   2  10  13 7189.97 397.113   1
   2 -10  13 7525.69 366.557   2
  -2 -10 -14 599.639 210.537   2
   2 -10  14 390.316 96.4903   2
   2  10  14 290.781 88.4864   1
   2 -10  15 28402.6 602.430   2
   2  10  15 29183.7 732.860   1
  -2 -10 -15 27219.4 1231.40   2
   2 -10  16 1289.17 110.892   2
  -2 -10 -16 1190.81 317.308   2
  -2 -10 -17 13675.1 888.834   2
  -2 -10 -18 40.0881 157.269   2
  -2 -10 -19 27898.8 1302.39   2
  -2 -10 -20 728.132 252.351   2
  -2 -10 -21-70.8496 194.122   2
  -2 -10 -22 2513.44 435.181   2
  -2 -10 -23 6302.81 656.168   2
  -2 -10 -24 627.176 236.078   2
  -2 -10 -25 7220.03 735.067   2
  -2 -10 -26 510.442 250.243   2
  -2 -10 -27 1935.28 381.683   2
  -2 -10 -28-13.6588 186.151   2
   2 -12 -25 328.136 203.138   2
   2 -12 -24 313.982 234.080   2
   2 -12 -23 3720.26 539.503   2
   2 -12 -22 1396.78 348.226   2
   2 -12 -21-418.257 245.124   2
   2 -12 -20 135.125 165.427   2
   2 -12 -19 610.210 211.055   2
   2 -12 -18 638.008 278.373   2
   2 -12 -17 677.047 240.977   2
   2 -12 -16 1323.70 303.337   2
   2 -12 -15 17240.3 1046.46   2
   2 -12 -14 2326.01 393.509   2
   2 -12 -13 18242.1 1045.75   2
  -2 -12  13 18652.9 618.286   2
  -2 -12  12 15067.7 586.080   2
   2 -12 -12 14373.1 915.267   2
  -2 -12  11 5831.11 392.025   2
   2 -12 -11 6456.51 623.843   2
  -2 -12  10 11795.6 575.891   2
   2 -12 -10 12234.2 832.172   2
   2 -12  -9 190.959 152.914   2
  -2 -12   9 241.459 105.208   2
  -2 -12   8 3842.07 349.864   2
   2 -12  -8 2811.10 397.827   2
  -2 -12   7 52.0854 123.302   2
  -2  12   7 84.6029 93.3556   1
   2 -12  -7 10.0548 140.562   2
   2 -12  -6 3465.39 427.697   2
  -2 -12   6 2537.27 299.235   2
  -2  12   6 2597.80 318.168   1
   2 -12  -5 708.949 187.026   2
  -2  12   5 982.703 203.420   1
  -2 -12   5 935.545 204.172   2
   2 -12  -4 863.298 234.078   2
  -2 -12   4 695.983 176.808   2
  -2 -12   3 1770.00 266.279   2
   2 -12  -3 1794.55 297.460   2
  -2 -12   2 1222.66 226.622   2
   2 -12  -2 816.674 229.846   2
  -2 -12   1 2126.20 294.935   2
   2 -12  -1 2187.43 321.660   2
   2 -12   0 1045.04 235.324   2
  -2 -12   0 1189.34 248.109   2
  -2 -12  -1 8005.86 595.954   2
   2 -12   1 9043.15 614.527   2
  -2 -12  -2 2089.25 306.911   2
   2 -12   2 1626.54 274.681   2
  -2 -12  -3 11345.4 730.592   2
   2 -12   3 11489.2 672.020   2
   2 -12   4 65.2350 121.142   2
  -2 -12  -4 1.87067 153.575   2
   2 -12   5 4530.89 404.281   2
  -2 -12  -5 5201.97 508.678   2
   2 -12   6 4299.36 390.210   2
   2  12   6 4211.60 413.767   1
  -2 -12  -6 5109.61 520.725   2
   2 -12   7 1959.07 274.757   2
   2  12   7 1677.81 256.611   1
  -2 -12  -7 1652.73 301.491   2
   2  12   8 1586.21 236.533   1
  -2 -12  -8 1225.28 281.881   2
   2 -12   8 1340.74 232.422   2
  -2 -12  -9 62.1895 171.709   2
   2  12   9-91.4591 117.973   1
   2 -12   9 10.0472 91.3532   2
   2 -12  10 1893.79 249.293   2
  -2 -12 -10 2272.19 373.695   2
   2 -12  11 4658.06 356.198   2
  -2 -12 -11 4950.96 538.838   2
   2 -12  12 1305.02 184.797   2
  -2 -12 -12 1353.35 321.989   2
  -2 -12 -13 1446.50 335.823   2
   2 -12  13 1356.51 187.216   2
  -2 -12 -14 1321.61 308.336   2
   2 -12  14 954.784 152.070   2
  -2 -12 -15 14188.1 955.361   2
  -2 -12 -16 2855.30 464.076   2
  -2 -12 -17 3263.29 483.212   2
  -2 -12 -18 1452.74 354.502   2
  -2 -12 -19 12501.9 949.896   2
  -2 -12 -20 2460.46 446.471   2
  -2 -12 -21 200.754 233.468   2
  -2 -12 -22 711.278 286.829   2
  -2 -12 -23-71.9453 222.234   2
  -2 -12 -24 1115.06 316.561   2
  -2 -12 -25-635.033 278.045   2
   2 -14 -21 5783.72 706.447   2
   2 -14 -20 5540.86 687.105   2
   2 -14 -19 3015.65 503.255   2
   2 -14 -18-73.2583 227.894   2
   2 -14 -17 258.727 183.288   2
   2 -14 -16 323.195 225.301   2
   2 -14 -15 4675.39 603.137   2
   2 -14 -14 595.207 266.234   2
   2 -14 -13 3849.43 555.312   2
   2 -14 -12 30487.4 1449.71   2
   2 -14 -11 7166.09 698.153   2
  -2 -14  11 7502.62 493.245   2
  -2 -14  10 202.004 138.116   2
   2 -14 -10 276.768 226.117   2
   2 -14  -9 5367.96 605.548   2
  -2 -14   9 5377.65 449.541   2
   2 -14  -8 1116.57 295.228   2
  -2 -14   8 1163.79 228.499   2
  -2 -14   7 11376.5 671.530   2
   2 -14  -7 10019.9 794.767   2
   2 -14  -6 222.724 155.881   2
  -2 -14   6 390.198 172.633   2
  -2 -14   5 4370.46 435.673   2
   2 -14  -5 3731.95 473.872   2
   2 -14  -4-187.437 207.443   2
  -2 -14   4 7.02315 120.570   2
  -2 -14   3 3469.56 398.658   2
   2 -14  -3 3105.41 424.673   2
  -2 -14   2 2.82446 179.656   2
   2 -14  -2-473.949 251.851   2
   2 -14  -1 25838.3 1169.56   2
  -2 -14   1 26560.4 1150.01   2
  -2 -14   0 4446.34 490.990   2
   2 -14   0 4043.93 469.312   2
  -2 -14  -1 45.3042 171.905   2
   2 -14   1 139.585 143.029   2
   2 -14   2 22789.1 1044.22   2
  -2 -14  -2 22810.4 1109.04   2
  -2 -14  -3 10049.7 759.953   2
   2 -14   3 9127.43 656.488   2
  -2 -14  -4 617.934 191.700   2
   2 -14   4 387.055 186.025   2
   2 -14   5 260.749 133.072   2
  -2 -14  -5 355.198 215.270   2
   2 -14   6 2552.20 360.075   2
  -2 -14  -6 2516.14 398.448   2
   2 -14   7 7987.79 569.697   2
  -2 -14  -7 8031.27 720.509   2
  -2 -14  -8 7727.56 710.122   2
   2 -14   8 8827.84 598.621   2
   2 -14   9 3378.14 372.052   2
  -2 -14  -9 2727.15 435.444   2
  -2 -14 -10 131.224 241.411   2
   2 -14  10 39.7039 127.420   2
   2 -14  11 210.651 129.508   2
  -2 -14 -11 477.140 250.243   2
  -2 -14 -12 2411.16 443.446   2
  -2 -14 -13 13135.0 958.273   2
  -2 -14 -14 5163.91 612.505   2
  -2 -14 -15 928.265 345.742   2
  -2 -14 -16 775.425 304.980   2
  -2 -14 -17 11841.5 964.588   2
  -2 -14 -18 923.669 353.546   2
  -2 -14 -19 743.348 312.409   2
  -2 -14 -20 494.055 271.906   2
  -2 -14 -21 8899.99 893.633   2
   2 -16 -14 3667.34 563.693   2
   2 -16 -13 161.380 221.991   2
   2 -16 -12 1811.56 433.367   2
   2 -16 -11 2247.05 460.348   2
   2 -16 -10 5805.87 659.211   2
   2 -16  -9 1100.05 324.199   2
   2 -16  -8 396.149 195.785   2
   2 -16  -7 6260.55 652.202   2
  -2 -16   7 6679.59 551.475   2
   2 -16  -6 838.297 297.199   2
  -2 -16   6 2066.14 316.354   2
  -2 -16   5 1956.74 322.192   2
   2 -16  -5 1872.86 382.468   2
   2 -16  -4-40.8801 176.202   2
  -2 -16   4 478.716 238.824   2
  -2 -16   3 2710.88 399.126   2
   2 -16  -3 3172.52 463.536   2
  -2 -16   2 118.564 175.892   2
   2 -16  -2 180.013 212.010   2
  -2 -16   1 352.653 190.814   2
   2 -16  -1 450.588 223.397   2
  -2 -16   0 5036.95 572.435   2
   2 -16   0 5240.16 571.124   2
   2 -16   1 1790.06 320.840   2
  -2 -16  -1 1282.48 314.684   2
   2 -16   2 81.9748 162.722   2
  -2 -16  -2-279.153 251.061   2
  -2 -16  -3 87.5772 174.397   2
   2 -16   3 506.711 194.291   2
   2 -16   4 8708.79 685.247   2
  -2 -16  -4 8454.69 762.163   2
  -2 -16  -5 2568.25 454.430   2
   2 -16   5 2433.71 361.742   2
   2 -16   6 90.3604 173.977   2
  -2 -16  -6 28.3876 171.427   2
  -2 -16  -7 10497.8 859.059   2
   2 -16   7 10608.9 710.965   2
  -2 -16  -8 174.715 190.667   2
   2 -16   8 96.6065 141.502   2
  -2 -16  -9-308.378 218.253   2
  -2 -16 -10 262.212 201.827   2
  -2 -16 -11 89.8757 213.545   2
  -2 -16 -12-548.943 282.592   2
  -2 -16 -13 4661.25 650.063   2
  -2 -16 -14 131.632 204.015   2
   3   1 -34 2845.60 542.076   3
   3  -1 -34 1433.75 414.668   3
   3  -1 -33 1816.34 423.998   3
   3   1 -33 3979.80 633.411   3
   3  -1 -32-7.64368 198.724   3
   3   1 -32 491.013 269.606   3
   3  -1 -31 135.272 179.693   3
   3   1 -31-106.494 225.043   3
   3   1 -30 1536.61 440.218   3
   3  -1 -30 1083.47 350.461   3
   3   1 -29 19549.7 1233.59   3
   3  -1 -29 17948.9 764.058   2
   3  -1 -29 18328.2 1179.97   3
   3   1 -28 125.644 160.723   3
   3  -1 -28 310.114 125.253   2
   3  -1 -28 174.783 170.010   3
   3   1 -27 3314.40 510.204   3
   3  -1 -27 2835.16 449.875   3
   3  -1 -27 3191.82 320.061   2
   3   1 -27 3396.42 257.368   2
   3  -1 -26 1853.94 361.505   3
   3   1 -26 1642.15 355.780   3
   3  -1 -26 1480.52 223.366   2
   3   1 -26 1734.43 193.186   2
   3   1 -25 558.201 125.244   2
   3   1 -25 345.235 239.732   3
   3  -1 -25 445.068 130.770   2
   3  -1 -25 200.295 218.301   3
   3  -1 -24 3.34593 89.6378   2
   3  -1 -24-108.489 186.985   3
   3   1 -24 64.0556 77.3065   2
   3   1 -24 5.33110 212.585   3
   3   1 -23 4458.78 286.992   2
   3  -1 -23 4765.80 361.486   2
   3  -1 -23 4043.95 481.886   3
   3   1 -23 4770.93 528.799   3
   3   1 -22 12601.7 831.977   3
   3  -1 -22 11392.4 547.074   2
   3  -1 -22 11264.0 773.642   3
   3   1 -22 12268.4 457.026   2
   3  -1 -21 36599.2 1334.33   3
   3   1 -21 36955.5 776.903   2
   3  -1 -21 34745.3 940.071   2
   3   1 -21 37769.8 1399.60   3
   3  -1 -20 4237.21 450.382   3
   3   1 -20 4183.51 469.260   3
   3   1 -20 4196.67 263.315   2
   3  -1 -20 4601.01 342.987   2
   3  -1 -19 34397.2 1213.30   3
   3   1 -19 33479.1 1239.45   3
   3   1 -19 35213.0 726.335   2
   3  -1 -19 34380.4 897.526   2
   3   1 -18 15081.0 465.241   2
   3  -1 -18 14753.7 779.144   3
   3  -1 -18 15199.3 583.203   2
   3   1 -18 15351.6 811.873   3
   3   1 -17 5993.44 500.836   3
   3  -1 -17 5613.06 345.440   2
   3  -1 -17 5580.40 463.459   3
   3   1 -17 5695.08 274.527   2
   3  -1 -16 243.460 109.425   2
   3   1 -16 546.837 195.138   3
   3  -1 -16-13.6222 126.546   3
   3   1 -16 301.926 86.7443   2
   3  -1 -15 81631.3 1252.16   2
   3   1 -15 86022.1 1725.00   3
   3   1 -15 85241.6 983.745   2
   3   1 -14 30791.5 1000.03   3
   3   1 -14 29826.1 563.052   2
   3  -1 -14 30929.8 742.503   2
   3   1 -13 47667.5 1192.98   3
   3  -1 -13 45040.3 879.105   2
   3   1 -13 45354.3 659.754   2
   3   1 -12 9228.57 282.711   2
   3  -1 -12 8632.28 374.528   2
   3   1 -12 9206.54 512.814   3
   3   1 -11 54163.8 1168.72   3
   3   1 -11 51521.4 627.527   2
   3  -1 -11 51167.1 871.395   2
   3  -1 -10 8916.60 354.722   2
  -3   1  10 8094.90 344.080   2
   3   1 -10 8994.34 248.722   2
   3   1 -10 9000.33 463.315   3
   3  -1  -9 43348.5 743.615   2
   3   1  -9 44527.4 509.323   2
  -3   1   9 42703.0 754.136   2
   3   1  -9 45415.3 972.349   3
   3   1  -8 6515.34 354.624   3
  -3  -1   8 6464.52 183.506   2
   3   1  -8 6357.10 178.086   2
   3  -1  -8 6636.71 283.781   2
  -3   1   8 6113.14 275.742   2
   3   1  -7 289.702 95.9305   3
   3  -1  -7 344.604 68.7268   2
  -3  -1   7 290.248 39.7766   2
   3   1  -7 287.700 36.0860   2
   3   1  -6 16609.4 488.435   3
   3  -1  -6 17658.7 413.773   2
   3  -1  -5 111473. 992.672   2
   3   1  -5 105374. 1139.80   3
   3   1  -4 817.643 95.4784   3
   3  -1  -4 984.979 92.6452   2
   3  -1  -3 163.110 36.2801   2
  -3  -1  -3 100671. 827.897   1
  -3   1  -4 167.811 35.7222   2
  -3  -1  -4 142.962 37.6776   1
  -3   1  -5 41756.6 701.590   3
  -3  -1  -5 40802.6 585.434   1
  -3   1  -5 39855.6 488.178   2
  -3  -1  -6 525.060 75.0541   1
  -3   1  -6 475.718 91.9585   3
  -3   1  -7 23734.4 614.584   3
  -3  -1  -7 24670.8 516.114   1
  -3   1  -8 1100.76 149.796   3
  -3  -1  -8 1083.65 115.856   1
  -3   1  -9 21412.8 653.012   3
  -3   1 -10 9435.53 460.251   3
  -3  -1 -10 8254.96 397.015   3
  -3  -1 -11 1112.46 158.926   3
  -3   1 -11 1036.26 182.159   3
  -3  -1 -12 5614.27 360.388   3
  -3   1 -12 6183.29 414.188   3
  -3  -1 -13 31310.1 886.547   3
  -3   1 -13 31816.5 951.702   3
  -3   1 -14 4050.08 363.642   3
  -3  -1 -14 4255.80 352.117   3
  -3  -1 -15 239.627 107.118   3
  -3  -1 -15 284.394 116.179   2
  -3   1 -15 463.100 188.722   3
  -3  -1 -16 37937.9 921.019   2
  -3   1 -16 39206.6 1182.39   3
  -3  -1 -16 37928.1 1109.31   3
  -3   1 -17 25030.3 643.151   2
  -3   1 -17 25482.3 992.907   3
  -3  -1 -17 25458.7 776.611   2
  -3  -1 -17 24795.9 933.655   3
  -3  -1 -18 11119.4 652.127   3
  -3  -1 -18 10512.0 517.682   2
  -3   1 -18 11158.5 671.108   3
  -3   1 -18 10228.7 429.482   2
  -3   1 -19 3115.99 243.662   2
  -3   1 -19 3463.46 403.806   3
  -3  -1 -19 3293.61 380.239   3
  -3  -1 -19 3002.20 283.666   2
  -3   1 -20 22.4898 70.8654   2
  -3  -1 -20 112.458 116.332   3
  -3  -1 -20 123.032 84.8729   2
  -3   1 -20 131.824 157.028   3
  -3  -1 -21 564.522 147.665   2
  -3  -1 -21 109.799 138.979   3
  -3   1 -21 475.525 243.255   3
  -3   1 -21 208.181 101.985   2
  -3  -1 -22 30250.1 1220.36   3
  -3   1 -22 32045.8 831.129   2
  -3  -1 -22 33169.7 987.004   2
  -3   1 -22 33671.9 1330.29   3
  -3  -1 -23 7874.51 526.153   1
  -3   1 -23 7887.14 422.010   2
  -3   1 -23 8522.56 706.587   3
  -3  -1 -23 8187.83 667.561   3
  -3  -1 -23 8389.81 504.794   2
  -3  -1 -24 4821.34 421.591   1
  -3   1 -24 5392.38 570.801   3
  -3  -1 -24 4602.04 517.340   3
  -3   1 -24 4925.24 335.484   2
  -3  -1 -24 4698.48 377.098   2
  -3  -1 -25 2452.22 411.842   3
  -3  -1 -25 2447.18 285.643   2
  -3   1 -25 2384.25 244.310   2
  -3   1 -25 2071.85 383.186   3
  -3  -1 -25 2750.21 334.070   1
  -3  -1 -26 1808.30 282.271   1
  -3  -1 -26 1573.64 239.220   2
  -3   1 -26 1805.99 391.925   3
  -3   1 -26 1645.80 215.191   2
  -3  -1 -26 1491.86 341.546   3
  -3   1 -27 36330.4 1582.72   3
  -3  -1 -27 38370.5 1243.38   1
  -3  -1 -27 37044.7 1543.72   3
  -3   1 -27 39185.3 971.008   2
  -3  -1 -27 37498.3 1136.57   2
  -3   1 -28 3735.15 531.360   3
  -3  -1 -28 2839.53 471.323   3
  -3  -1 -28 3713.83 403.377   1
  -3  -1 -28 3433.03 357.970   2
  -3   1 -29 169.872 230.204   3
  -3  -1 -29 37.4041 105.452   1
  -3  -1 -29 151.185 197.400   3
  -3  -1 -29 113.661 107.031   2
  -3  -1 -30 398.201 163.660   1
  -3  -1 -30 150.128 216.394   3
  -3   1 -30 506.309 277.102   3
  -3   1 -31 15032.4 1133.56   3
  -3  -1 -31 16346.1 1152.93   3
  -3  -1 -32 179.120 215.739   3
  -3   1 -32 82.7992 218.472   3
  -3   1 -33 657.508 323.273   3
  -3  -1 -33-249.986 263.772   3
  -3  -1 -34 1200.87 400.262   3
  -3   1 -34 446.163 238.240   3
   3   3 -33 323.438 283.851   3
   3  -3 -33 528.125 326.800   3
   3  -3 -32-95.8050 236.819   3
   3   3 -32-140.375 225.223   3
   3  -3 -31 1662.69 299.730   2
   3  -3 -31 2060.81 420.546   3
   3   3 -31 1949.80 438.759   3
   3  -3 -30 3857.02 420.377   2
   3   3 -30 3152.96 557.975   3
   3  -3 -30 4533.90 598.934   3
   3  -3 -29-5.45243 142.500   2
   3   3 -29 384.771 254.037   3
   3  -3 -29 274.025 269.149   3
   3  -3 -28 462.563 184.329   2
   3   3 -28 271.907 231.034   3
   3  -3 -28 370.035 188.058   3
   3  -3 -27 3358.36 485.754   3
   3   3 -27 3665.38 533.806   3
   3  -3 -27 3721.26 390.705   2
   3  -3 -26 243.485 102.004   1
   3  -3 -26-16.4891 203.413   3
   3   3 -26 11.9697 225.185   3
   3  -3 -26 23.8952 115.481   2
   3  -3 -25 4957.91 439.088   2
   3   3 -25 4706.58 571.564   3
   3  -3 -25 4460.31 535.817   3
   3  -3 -25 4963.36 326.567   1
   3  -3 -24 17055.7 597.421   1
   3  -3 -24 16503.6 780.634   2
   3  -3 -24 16720.1 972.205   3
   3   3 -24 17490.0 1069.02   3
   3  -3 -23 13269.3 687.823   2
   3  -3 -23 13438.6 514.621   1
   3   3 -23 12014.3 876.003   3
   3  -3 -23 13083.2 844.804   3
   3  -3 -22 680.946 194.379   2
   3  -3 -22 634.559 131.424   1
   3   3 -22 732.224 278.170   3
   3   3 -21 45111.0 1586.88   3
   3  -3 -21 45321.7 887.233   1
   3  -3 -21 44998.0 1218.70   2
   3  -3 -20 21247.4 583.512   1
   3   3 -20 21128.7 1061.29   3
   3  -3 -20 20283.9 810.464   2
   3   3 -19 6273.60 577.689   3
   3  -3 -19 5912.23 429.365   2
   3  -3 -19 6666.64 312.560   1
   3  -3 -18-3.46068 86.3437   2
   3   3 -18 129.083 151.554   3
   3  -3 -18 88.5397 52.5260   1
   3   3 -17 12783.9 755.592   3
   3  -3 -17 13921.1 412.456   1
   3  -3 -17 12884.4 606.755   2
   3  -3 -16 26832.7 539.300   1
   3   3 -16 27502.7 1075.44   3
   3  -3 -16 26172.1 849.213   2
   3   3 -15 1408.08 263.321   3
   3  -3 -15 1354.59 119.831   1
   3  -3 -15 1421.51 214.030   2
   3   3 -14 853.498 208.368   3
   3  -3 -14 784.843 160.356   2
   3  -3 -14 898.338 92.4350   1
   3  -3 -13 40371.8 538.136   1
   3   3 -13 42410.1 1205.09   3
   3  -3 -13 43070.0 1013.45   2
   3  -3 -12 37147.2 926.628   2
   3   3 -12 35048.3 1062.95   3
   3  -3 -12 33920.4 444.832   1
   3   3 -11 2872.75 305.565   3
   3  -3 -11 2530.30 109.953   1
   3  -3 -11 3286.39 269.020   2
  -3   3  10 10072.9 463.210   2
   3   3 -10 10225.7 537.276   3
   3  -3 -10 10304.4 459.904   2
   3   3  -9 22868.6 775.162   3
   3  -3  -9 24097.6 686.101   2
   3   3  -8 26276.9 797.714   3
   3  -3  -8 28446.6 719.315   2
   3   3  -7 81635.7 1334.39   3
   3  -3  -7 83460.8 1196.35   2
   3  -3  -6 100177. 1280.23   2
  -3  -3   5 95396.5 658.647   2
   3  -3  -5 97157.6 1216.62   2
   3  -3  -4 252445. 1892.29   2
   3  -3  -3 163187. 1467.02   2
   3  -3  -2 130872. 1291.31   2
   3  -3  -1 15340.9 424.280   2
   3  -3   0 79176.4 912.812   2
   3  -3   1 2923.91 172.888   2
  -3   3  -2 308411. 1688.18   2
   3  -3   2 321742. 1694.02   2
  -3   3  -3 54676.6 681.894   2
   3  -3   3 57741.9 690.820   2
  -3  -3  -3 57242.8 793.031   1
  -3   3  -4 533.240 66.0424   2
  -3  -3  -4 512.881 84.4011   1
   3   3   4 425.680 69.2781   1
   3  -3   4 471.579 65.6775   2
  -3  -3  -5 40840.8 652.282   1
  -3   3  -5 39602.7 538.357   2
   3   3   5 39454.3 639.001   1
   3  -3   5 40962.6 540.099   2
  -3   3  -6 47237.1 574.136   2
   3   3   6 48497.6 710.682   1
   3  -3   6 51979.6 599.165   2
  -3  -3  -6 50791.3 729.689   1
  -3   3  -7 1046.87 84.6377   2
  -3  -3  -7 1152.30 113.308   1
   3  -3   7 1255.86 93.7036   2
   3   3   7 1026.86 106.861   1
   3   3   8 11979.0 360.808   1
  -3   3  -8 12103.6 280.171   2
  -3  -3  -8 11958.8 375.393   1
   3   3   9 16054.2 430.413   1
  -3   3  -9 15885.7 325.136   2
  -3  -3  -9 17107.1 453.364   1
  -3  -3 -10 534.626 89.1188   1
  -3   3 -10 453.523 59.2247   2
  -3  -3 -11 37178.8 924.442   2
  -3  -3 -11 34990.2 700.345   1
  -3   3 -11 35081.5 498.553   2
  -3   3 -12 3509.23 162.157   2
  -3  -3 -12 3131.46 218.608   1
  -3  -3 -12 3156.11 283.465   2
  -3  -3 -13 2106.53 190.000   1
  -3   3 -13 2017.84 128.384   2
  -3  -3 -13 1762.78 224.238   2
  -3   3 -13 2083.53 287.028   3
  -3   3 -14 17582.6 386.602   2
  -3   3 -14 18296.1 822.359   3
  -3  -3 -14 18042.4 551.549   1
  -3  -3 -14 18890.2 712.807   2
  -3   3 -15 15688.6 377.636   2
  -3  -3 -15 17398.4 700.241   2
  -3  -3 -15 16603.2 550.157   1
  -3   3 -15 16738.5 801.797   3
  -3   3 -16 19041.6 424.150   2
  -3  -3 -16 19980.0 769.736   2
   3  -3  16 20234.8 869.552   3
  -3   3 -16 19581.6 900.190   3
  -3  -3 -16 19337.2 608.568   1
  -3   3 -17 136.261 57.4343   2
  -3  -3 -17 187.570 92.2330   1
  -3   3 -17-101.653 136.870   3
  -3  -3 -17 122.489 115.043   2
  -3  -3 -18 21192.5 678.681   1
  -3   3 -18 20387.2 459.801   2
  -3  -3 -18 20566.0 810.910   2
  -3   3 -18 21395.2 991.342   3
  -3   3 -18 20374.0 462.762   2
  -3  -3 -19 12926.8 652.482   2
  -3  -3 -19 12912.0 714.249   3
  -3  -3 -19 12688.9 551.261   1
  -3   3 -19 13526.0 387.964   2
  -3   3 -19 13778.9 832.514   3
  -3   3 -19 13688.5 385.599   2
  -3   3 -20 489.373 231.059   3
  -3  -3 -20 290.651 116.461   1
  -3   3 -20 191.712 66.8343   2
  -3  -3 -20 179.810 117.737   2
  -3  -3 -20-101.825 156.731   3
  -3   3 -20 235.079 66.1472   2
  -3  -3 -21 5602.33 393.036   1
  -3  -3 -21 6167.95 538.253   3
  -3   3 -21 5665.85 573.886   3
  -3   3 -21 5833.14 266.141   2
  -3  -3 -21 5723.66 467.127   2
  -3   3 -21 5459.27 254.764   2
  -3  -3 -22 39932.2 1051.19   1
  -3   3 -22 41625.3 702.357   2
  -3  -3 -22 39746.6 1209.63   2
  -3  -3 -22 38692.7 1353.94   3
  -3   3 -22 40330.9 1518.68   3
  -3   3 -22 40077.2 695.521   2
  -3  -3 -23 983.261 237.796   3
  -3   3 -23 1124.08 124.254   2
  -3   3 -23 1099.74 124.153   2
  -3  -3 -23 1026.93 200.260   1
  -3  -3 -23 1200.61 231.935   2
  -3   3 -23 1890.81 392.568   3
  -3  -3 -24 466.379 152.313   1
  -3  -3 -24 178.386 185.324   3
  -3   3 -24 1059.52 354.267   3
  -3  -3 -24 739.327 207.328   2
  -3   3 -24 595.416 96.4904   2
  -3   3 -25 28711.8 588.839   2
  -3  -3 -25 29337.1 955.447   1
  -3  -3 -25 29138.0 1283.07   3
  -3  -3 -25 28128.2 1066.06   2
  -3   3 -25 28504.7 1379.65   3
  -3  -3 -26 4330.70 383.346   1
  -3   3 -26 4127.36 561.087   3
  -3  -3 -26 4894.35 454.706   2
  -3  -3 -26 5273.27 581.054   3
  -3  -3 -27 807.482 216.040   2
  -3   3 -27 1049.68 309.872   3
  -3  -3 -27 1141.79 206.920   1
  -3  -3 -27 456.632 216.092   3
  -3  -3 -28 470.628 169.949   2
  -3  -3 -28 149.375 213.169   3
  -3   3 -28 423.742 258.178   3
  -3  -3 -28 142.276 111.715   1
  -3  -3 -29 4025.68 543.345   3
  -3   3 -29 4633.15 631.367   3
  -3  -3 -29 3807.09 423.514   2
  -3   3 -30 3549.78 582.867   3
  -3  -3 -30 3384.27 533.004   3
  -3  -3 -30 4129.24 452.191   2
  -3  -3 -31 361.590 240.298   3
  -3   3 -31 48.6634 211.490   3
  -3  -3 -31 66.0840 153.444   2
  -3  -3 -32 3412.13 546.616   3
  -3  -3 -33 1023.26 306.969   3
   3  -5 -32 333.122 276.098   3
   3  -5 -32 188.604 162.242   2
   3  -5 -31 1794.90 335.996   2
   3  -5 -31 1330.04 349.300   3
   3  -5 -30 7268.24 617.235   2
   3  -5 -30 7597.12 775.201   3
   3  -5 -29 514.199 272.804   3
   3  -5 -29 449.621 188.596   2
   3  -5 -28-93.2967 139.643   2
   3  -5 -28 251.313 173.715   3
   3  -5 -27 1508.54 264.670   2
   3  -5 -27 1596.79 379.514   3
   3  -5 -26 543.813 192.566   2
   3   5 -25 55.7217 199.114   3
   3  -5 -25-169.709 131.231   2
   3   5 -24 596.308 259.628   3
   3  -5 -24 125.675 124.412   2
   3   5 -23 24227.8 1282.74   3
   3  -5 -23 24094.9 1029.12   2
   3   5 -22 1996.48 420.722   3
   3  -5 -22 1465.25 280.935   2
   3  -5 -21 34951.9 1197.89   2
   3   5 -21 33327.0 1432.99   3
   3  -5 -20 10113.9 641.340   2
   3   5 -20 11315.4 827.220   3
   3  -5 -19 2475.02 324.723   2
   3   5 -19 1901.37 343.827   3
   3  -5 -18 9173.09 589.149   2
   3  -5 -17 54609.8 1393.31   2
   3  -5 -16 12127.2 657.039   2
   3  -5 -15 58.1966 91.4394   2
   3  -5 -14 3284.67 336.498   2
   3  -5 -13 1039.06 195.656   2
   3  -5 -12 7617.75 484.291   2
   3  -5 -11 582.428 137.140   2
   3  -5 -10 5818.14 400.181   2
  -3  -5   9 11794.5 239.091   2
  -3   5   9 11633.3 238.028   1
   3  -5  -9 12447.5 575.344   2
   3  -5  -8 4988.92 367.026   2
  -3   5   8 4870.30 174.239   1
  -3  -5   8 5039.18 180.762   2
   3  -5  -7 125347. 1735.21   2
  -3  -5   7 126747. 1002.91   2
  -3   5   7 122463. 968.411   1
  -3  -5   6 6682.22 250.283   2
   3  -5  -6 7328.36 426.031   2
  -3   5   6 6789.37 247.444   1
   3  -5  -5 22095.3 697.360   2
  -3  -5   5 21542.5 490.526   2
  -3  -5   4 8871.58 331.095   2
   3  -5  -4 9514.99 450.990   2
   3  -5  -3 128560. 1607.84   2
  -3  -5   3 123610. 1299.48   2
   3  -5  -2 10042.2 441.011   2
  -3  -5   2 10234.9 384.050   2
  -3  -5   1 4444.19 263.984   2
  -3   5   1 4623.48 295.276   2
   3  -5  -1 4839.98 296.835   2
   3  -5   0 17950.1 547.942   2
  -3   5   0 16629.0 535.654   2
  -3  -5   0 17279.1 542.045   2
   3  -5   1 41061.7 807.999   2
  -3  -5  -1 40464.5 856.858   2
  -3   5  -1 40172.7 808.633   2
  -3   5  -2 19439.3 545.965   2
  -3  -5  -2 20187.1 623.727   2
   3   5   2 19044.2 589.516   1
   3  -5   2 19747.8 541.775   2
   3  -5   3 16554.9 482.259   2
  -3   5  -3 16338.2 483.833   2
  -3  -5  -3 16633.8 588.996   2
   3   5   3 16573.8 533.547   1
  -3  -5  -4 31867.6 828.875   2
   3  -5   4 31011.9 648.126   2
  -3   5  -4 30545.3 652.631   2
   3   5   4 30035.7 700.731   1
  -3  -5  -5 206.234 103.231   2
   3  -5   5 276.748 70.1531   2
  -3   5  -5 149.489 71.9856   2
   3   5   5 145.020 60.2335   1
   3   5   6 37889.7 749.065   1
  -3  -5  -6 37905.0 953.471   2
   3  -5   6 37786.4 658.297   2
  -3   5  -6 36613.1 662.020   2
  -3  -5  -7 3330.75 298.197   2
   3   5   7 2900.61 205.078   1
   3  -5   7 2953.80 180.514   2
  -3   5  -7 2825.93 182.317   2
  -3  -5  -8-55.0458 87.5707   2
   3  -5   8 22.3261 40.1455   2
   3   5   8 58.1759 58.4827   1
  -3   5  -8 67.6703 33.9664   2
  -3  -5  -8 143.322 71.3409   1
  -3  -5  -9-23.0135 88.1182   2
  -3   5  -9 35.7380 39.2784   2
   3  -5   9 56.5765 38.4949   2
   3   5   9 164.894 68.1334   1
  -3  -5  -9 13.4731 45.0495   1
  -3  -5 -10 23667.7 580.781   1
  -3   5 -10 23884.4 452.405   2
   3  -5  10 23870.6 456.353   2
   3   5  10 23580.0 565.703   1
  -3  -5 -10 24713.3 839.127   2
  -3   5 -11 31377.2 500.338   2
   3   5  11 32697.9 666.301   1
  -3  -5 -11 35004.3 1020.45   2
  -3  -5 -11 33260.1 697.743   1
   3  -5  11 33280.1 523.599   2
  -3  -5 -12 10669.2 398.341   1
   3   5  12 10431.7 382.433   1
  -3  -5 -12 10407.3 574.067   2
  -3   5 -12 10273.6 273.813   2
  -3  -5 -13 819.177 180.947   2
  -3  -5 -13 653.364 108.659   1
  -3   5 -13 684.810 71.4450   2
  -3  -5 -14 188.857 66.7742   1
  -3  -5 -14 353.455 138.053   2
  -3   5 -14 267.646 42.0145   2
  -3  -5 -15 632.100 105.928   1
  -3  -5 -15 606.753 173.676   2
  -3   5 -15 499.584 51.5290   2
  -3  -5 -16 912.471 133.217   1
  -3  -5 -16 1033.47 209.333   2
  -3  -5 -17 5887.71 485.211   2
  -3  -5 -17 6037.05 326.513   1
  -3  -5 -18 13724.6 495.813   1
  -3  -5 -18 11901.0 689.846   2
  -3  -5 -19 10794.2 452.117   1
  -3  -5 -19 10549.0 663.450   2
  -3  -5 -20 5856.66 341.160   1
  -3  -5 -20 5952.77 497.025   2
  -3  -5 -21 308.222 103.697   1
  -3  -5 -21 142.108 132.835   2
  -3  -5 -22 206.780 129.403   2
  -3  -5 -22 344.546 114.148   1
  -3  -5 -23 1445.28 271.577   2
  -3  -5 -23 1249.35 167.298   1
  -3  -5 -24 19417.5 963.081   2
  -3  -5 -24 20627.4 677.257   1
  -3  -5 -25 28539.2 1176.10   2
  -3  -5 -25 29812.2 829.482   1
  -3  -5 -25 30036.6 1292.11   3
  -3  -5 -26 129.048 143.196   2
  -3  -5 -26-286.333 242.700   3
  -3  -5 -27 103.883 127.871   2
  -3  -5 -27 30.5340 212.854   3
  -3  -5 -28 12117.8 801.964   2
  -3  -5 -28 11202.3 858.058   3
  -3  -5 -29 1912.62 367.669   3
  -3  -5 -29 1918.42 334.207   2
  -3  -5 -30 156.099 204.806   3
  -3  -5 -30-90.4861 139.906   2
  -3  -5 -31 376.939 162.580   2
  -3  -5 -31 466.476 215.977   3
  -3  -5 -32-39.1445 258.625   3
  -3  -5 -32-126.646 155.348   2
   3  -7 -31 2261.71 388.591   2
   3  -7 -31 1996.33 403.996   3
   3  -7 -30 1027.07 276.287   2
   3  -7 -29 1036.40 258.456   2
   3  -7 -28 1006.75 262.611   2
   3  -7 -27 13949.0 899.427   2
   3  -7 -26 3245.74 432.487   2
   3  -7 -25 6563.57 627.350   2
   3  -7 -24 105.270 138.313   2
   3  -7 -23 7675.28 638.431   2
   3  -7 -22 3393.11 412.866   2
   3  -7 -21 2855.94 389.224   2
   3  -7 -20 23604.6 1069.61   2
   3  -7 -19 20417.0 978.270   2
   3  -7 -18 2939.53 378.908   2
   3  -7 -17 13232.4 765.455   2
   3  -7 -16 2449.54 341.971   2
   3  -7 -15 9459.56 630.814   2
   3  -7 -14 618.166 190.624   2
   3  -7 -13 12272.3 686.518   2
   3  -7 -12 473.521 186.186   2
  -3  -7  12 357.859 46.2068   2
  -3   7  12 448.435 54.6667   1
  -3   7  11 2124.82 133.243   1
   3  -7 -11 2471.24 298.861   2
  -3  -7  11 2135.96 132.837   2
  -3  -7  10 523.152 160.386   3
  -3  -7  10 721.003 89.2707   2
  -3   7  10 830.765 94.2129   1
   3  -7 -10 749.177 175.053   2
  -3  -7   9 7071.53 286.752   2
  -3   7   9 6392.55 277.626   1
  -3  -7   9 7254.94 534.674   3
   3  -7  -9 6114.63 458.421   2
  -3   7   8 21467.0 540.310   1
  -3  -7   8 21782.5 895.075   3
   3  -7  -8 21004.1 828.416   2
  -3  -7   8 21521.4 534.779   2
  -3  -7   7 27516.0 639.570   2
  -3   7   7 28334.9 655.977   1
   3  -7  -7 28601.8 948.201   2
   3  -7  -6 36051.1 1046.51   2
  -3  -7   6 37649.1 780.105   2
   3  -7  -5 72035.9 1436.58   2
  -3  -7   5 69418.8 1107.38   2
   3  -7  -4 2398.94 272.734   2
  -3  -7   4 1689.83 178.903   2
   3  -7  -3 929.014 178.163   2
  -3  -7   3 785.523 123.887   2
  -3   7   3 797.250 155.629   2
  -3   7   2 1017.79 167.704   2
   3  -7  -2 1020.15 174.900   2
  -3  -7   2 1255.11 167.008   2
   3  -7  -1 876.304 163.957   2
  -3   7   1 806.038 153.606   2
  -3  -7   1 912.327 157.636   2
  -3   7   0 558.721 129.947   2
  -3  -7   0 650.051 132.382   2
   3  -7   0 563.134 122.447   2
  -3  -7  -1 3530.35 298.419   2
   3  -7   1 3360.82 283.888   2
  -3   7  -1 3522.43 291.348   2
   3   7   2 10107.8 508.294   1
  -3   7  -2 9658.09 463.044   2
   3  -7   2 9567.23 455.948   2
  -3  -7  -2 9446.33 496.135   2
   3  -7   3 4.15835 70.5202   2
   3   7   3 162.309 66.2753   1
  -3   7  -3 206.784 85.6947   2
  -3  -7  -3 149.766 89.1165   2
   3   7   4 969.547 157.688   1
   3  -7   4 1157.21 160.555   2
  -3  -7  -4 1183.22 199.020   2
  -3   7  -4 1302.38 168.408   2
   3   7   5 55056.5 1110.57   1
   3  -7   5 55198.8 1022.59   2
  -3  -7  -5 55705.4 1289.90   2
  -3   7  -5 53810.5 1027.76   2
  -3  -7  -6 788.877 203.539   2
  -3   7  -6 772.538 139.339   2
   3   7   6 517.874 118.310   1
   3  -7   6 667.011 125.086   2
   3   7   7 55669.6 1059.57   1
  -3   7  -7 53399.8 968.969   2
  -3  -7  -7 56459.0 1341.48   2
   3  -7   7 55258.2 949.477   2
   3  -7   8 1169.90 141.045   2
   3   7   8 1177.57 155.124   1
  -3   7  -8 1084.71 141.356   2
  -3  -7  -8 993.342 201.757   2
   3  -7   9 8468.95 347.346   2
   3   7   9 7965.50 391.366   1
  -3  -7  -9 8118.06 539.127   2
  -3   7  -9 7890.02 348.299   2
  -3  -7 -10 1120.10 206.723   2
   3  -7  10 779.319 108.849   2
  -3   7 -10 881.377 120.741   2
   3   7  10 740.082 123.173   1
   3   7  11 3320.93 244.411   1
  -3  -7 -11 2818.69 334.885   2
   3  -7  11 2990.40 196.150   2
  -3   7 -11 3061.96 199.947   2
   3  -7  12 1784.69 144.223   2
  -3  -7 -12 1711.81 284.522   2
  -3   7 -12 1792.36 142.823   2
   3   7  12 1762.07 178.114   1
   3  -7  13 5411.14 235.106   2
  -3  -7 -13 5440.32 482.930   2
   3   7  13 5911.75 312.816   1
  -3   7 -13 5703.79 237.275   2
  -3   7 -14 368.089 59.6864   2
   3   7  14 301.829 79.2483   1
  -3  -7 -14 357.684 148.434   2
  -3  -7 -15 376.742 132.513   2
  -3  -7 -16 430.367 174.345   2
  -3  -7 -17 4016.71 440.446   2
  -3  -7 -18 8454.37 636.060   2
  -3  -7 -19 18936.1 544.185   1
  -3  -7 -19 17568.1 928.949   2
  -3  -7 -20 2311.74 364.353   2
  -3  -7 -20 2042.03 176.202   1
  -3  -7 -21 18632.5 528.677   1
  -3  -7 -21 19491.4 1000.69   2
  -3  -7 -22 2062.77 360.510   2
  -3  -7 -22 1797.30 169.199   1
  -3  -7 -23 19507.5 1034.18   2
  -3  -7 -24 1573.15 344.626   2
  -3  -7 -25 2629.88 397.316   2
  -3  -7 -26 280.259 184.749   2
  -3  -7 -27 3461.58 470.986   2
  -3  -7 -28-40.1422 216.527   3
  -3  -7 -28-101.801 177.304   2
  -3  -7 -29 11.3308 154.774   2
  -3  -7 -29-309.426 275.439   3
  -3  -7 -30 2138.95 378.059   2
  -3  -7 -30 2048.12 408.019   3
  -3  -7 -31 214.134 209.160   3
  -3  -7 -31 2.64210 148.427   2
   3  -9 -29 5271.52 623.898   2
   3  -9 -28-109.377 220.272   2
   3  -9 -27 3638.78 501.423   2
   3  -9 -26 1944.94 377.433   2
   3  -9 -25 7522.87 694.596   2
   3  -9 -24 1154.82 321.245   2
   3  -9 -23 1567.29 320.326   2
   3  -9 -22-115.139 191.260   2
   3  -9 -21 2891.44 417.893   2
   3  -9 -20 3985.88 503.571   2
   3  -9 -19-93.1564 191.241   2
   3  -9 -18 6300.12 576.595   2
   3  -9 -17 5049.89 518.324   2
   3  -9 -16 471.457 203.345   2
   3  -9 -15 4555.05 476.344   2
  -3  -9  14 31924.4 470.305   2
   3  -9 -14 31437.9 1225.43   2
  -3  -9  13 640.342 84.7674   2
   3  -9 -13 645.750 192.961   2
  -3   9  13 709.494 90.2758   1
  -3   9  12 1395.94 140.462   1
  -3  -9  12 1293.21 134.083   2
   3  -9 -12 1732.43 311.073   2
  -3  -9  11 21351.0 558.604   2
   3  -9 -11 20613.5 958.574   2
  -3   9  11 20663.1 565.452   1
   3  -9 -10 296.792 161.680   2
  -3  -9  10 159.076 77.5091   2
  -3   9  10 164.755 64.0544   1
  -3   9   9 27566.2 731.940   1
   3  -9  -9 29401.7 1097.68   2
  -3  -9   9 28236.5 717.743   2
  -3  -9   8 20057.0 628.924   2
   3  -9  -8 19812.7 885.019   2
  -3   9   8 19601.9 638.216   1
  -3   9   7 8418.75 442.116   1
  -3  -9   7 8792.88 435.895   2
   3  -9  -7 8407.90 581.705   2
  -3   9   6 22529.5 750.063   1
   3  -9  -6 22991.8 934.104   2
  -3  -9   6 23081.7 728.092   2
  -3  -9   5 16154.9 624.233   2
   3  -9  -5 15418.8 748.518   2
  -3  -9   4-177.924 136.009   2
   3  -9  -4 125.603 117.976   2
   3  -9  -3 14229.0 695.255   2
  -3  -9   3 13927.6 613.426   2
  -3   9   3 13861.0 704.332   2
   3  -9  -2 42148.6 1175.16   2
  -3   9   2 43467.7 1216.61   2
  -3  -9   2 40354.7 1066.73   2
   3  -9  -1 11378.3 611.401   2
  -3  -9   1 11148.5 573.658   2
  -3   9   0 21161.2 823.267   2
  -3  -9   0 21144.4 813.068   2
   3  -9   0 20199.6 798.237   2
  -3   9  -1 20139.0 792.036   2
   3  -9   1 20562.3 780.709   2
  -3  -9  -1 20058.6 798.725   2
  -3   9  -2 2044.64 245.118   2
  -3  -9  -2 1794.21 259.382   2
   3  -9   2 1765.08 222.309   2
  -3   9  -3 5565.91 405.502   2
  -3  -9  -3 5703.45 447.942   2
   3  -9   3 5750.04 405.340   2
  -3  -9  -4 10589.9 616.948   2
  -3   9  -4 10200.7 530.943   2
   3  -9   4 10925.9 533.264   2
  -3  -9  -5 31864.6 1087.41   2
   3  -9   5 34257.6 924.454   2
  -3   9  -5 30266.1 895.707   2
  -3  -9  -6 2139.71 311.167   2
  -3   9  -6 1612.39 207.126   2
   3   9   6 1734.27 224.267   1
   3  -9   6 1469.28 196.122   2
   3  -9   7 3337.04 280.421   2
   3   9   7 3147.15 297.819   1
  -3  -9  -7 3473.33 383.572   2
  -3   9  -7 3539.94 299.199   2
   3   9   8 845.015 174.158   1
  -3  -9  -8 1202.45 243.784   2
  -3   9  -8 1290.73 179.760   2
   3  -9   8 1111.45 180.075   2
   3   9   9 10021.5 506.336   1
  -3   9  -9 9671.19 454.827   2
   3  -9   9 9137.76 435.518   2
  -3  -9  -9 9235.42 636.629   2
  -3   9 -10 5705.16 341.622   2
   3   9  10 6230.02 393.456   1
   3  -9  10 6217.83 343.000   2
  -3  -9 -10 6991.36 563.452   2
   3   9  11 8596.99 451.007   1
  -3  -9 -11 9262.24 642.977   2
   3  -9  11 9036.36 408.332   2
  -3  -9 -12 11052.9 722.451   2
   3   9  12 9671.54 464.115   1
   3  -9  12 11075.1 439.924   2
   3   9  13 2672.67 240.482   1
   3  -9  13 3134.58 224.638   2
  -3  -9 -13 2373.73 349.656   2
   3  -9  14 2347.71 179.225   2
  -3  -9 -14 2071.45 348.856   2
   3   9  14 2503.68 226.636   1
   3   9  15 1642.97 179.414   1
   3  -9  15 1722.27 140.247   2
  -3  -9 -15 1894.56 333.120   2
  -3  -9 -16 2033.13 364.880   2
   3   9  16 2064.42 191.120   1
  -3  -9 -17 5171.79 535.731   2
  -3  -9 -18 6517.69 614.012   2
  -3  -9 -19 10559.7 780.022   2
  -3  -9 -20 884.839 281.671   2
  -3  -9 -21-227.545 202.104   2
  -3  -9 -22 2308.95 410.112   2
  -3  -9 -23 150.314 189.190   2
  -3  -9 -24-239.021 209.985   2
  -3  -9 -25 5785.28 628.476   2
  -3  -9 -26 2376.15 429.173   2
  -3  -9 -27 401.277 232.181   2
  -3  -9 -28 1770.09 390.212   2
  -3  -9 -29 639.354 266.180   2
   3 -11 -26 423.218 262.104   2
   3 -11 -25 319.640 233.570   2
   3 -11 -24 2341.87 429.017   2
   3 -11 -23 3165.34 504.723   2
   3 -11 -22 6.17396 170.882   2
   3 -11 -21-4.00688 167.752   2
   3 -11 -20-50.1058 221.665   2
   3 -11 -19 587.120 220.190   2
   3 -11 -18 2816.49 454.141   2
   3 -11 -17 150.321 203.143   2
   3 -11 -16 23416.2 1172.08   2
   3 -11 -15-2.27795 166.999   2
   3 -11 -14 38973.1 1477.81   2
  -3 -11  14 38823.8 739.200   2
   3 -11 -13 17642.2 985.539   2
  -3 -11  13 18974.6 567.251   2
   3 -11 -12 623.507 238.109   2
  -3  11  12 313.602 100.584   1
  -3 -11  12 168.196 81.4072   2
   3 -11 -11 6068.07 571.174   2
  -3  11  11 5665.66 357.496   1
  -3 -11  11 5994.10 368.265   2
  -3 -11  10 5392.35 354.407   2
  -3  11  10 4493.42 338.035   1
   3 -11 -10 5566.12 538.780   2
  -3  11   9 7688.04 452.975   1
   3 -11  -9 7207.68 601.280   2
  -3 -11   9 7847.74 451.010   2
  -3 -11   8 2497.96 269.968   2
  -3  11   8 2208.47 258.089   1
   3 -11  -8 2225.77 357.329   2
   3 -11  -7 392.971 177.770   2
  -3 -11   7 586.959 147.358   2
   3 -11  -6 5674.35 514.261   2
  -3 -11   6 5784.80 411.228   2
   3 -11  -5 15622.7 841.201   2
  -3 -11   5 14799.3 685.854   2
  -3 -11   4 7565.81 499.190   2
   3 -11  -4 6655.02 539.454   2
  -3 -11   3 4769.65 409.915   2
   3 -11  -3 4771.79 460.992   2
   3 -11  -2 6438.74 524.084   2
  -3 -11   2 6643.15 490.811   2
  -3 -11   1 16410.5 780.704   2
   3 -11  -1 17038.4 830.811   2
  -3 -11   0 56627.0 1466.08   2
   3 -11   0 58365.0 1489.48   2
   3 -11   1 50131.0 1371.02   2
  -3 -11  -1 53005.5 1448.04   2
   3 -11   2 3196.04 340.600   2
  -3 -11  -2 2922.67 374.735   2
   3 -11   3 2148.00 279.783   2
  -3 -11  -3 2976.05 363.848   2
   3  11   4 238.422 128.180   1
  -3 -11  -4 204.859 136.692   2
   3 -11   4 208.074 124.931   2
   3  11   5 488.632 146.554   1
   3 -11   5 382.293 214.215   2
  -3 -11  -5 279.538 134.584   2
   3 -11   6 9319.77 545.240   2
   3  11   6 8223.32 555.990   1
  -3 -11  -6 8455.91 635.633   2
  -3 -11  -7 13495.5 804.814   2
   3 -11   7 14456.5 667.747   2
   3  11   7 13235.5 684.867   1
  -3 -11  -8 16755.8 911.813   2
   3 -11   8 15981.0 681.215   2
  -3 -11  -9 276.392 186.625   2
   3 -11   9 326.419 115.885   2
  -3 -11 -10 397.219 214.437   2
   3 -11  10-37.7383 92.0576   2
  -3 -11 -11 22337.4 1108.39   2
   3 -11  11 21658.9 719.957   2
  -3 -11 -12 16801.0 981.830   2
   3 -11  12 16482.0 617.395   2
   3 -11  13 3344.30 272.077   2
   3  11  13 3063.01 290.325   1
  -3 -11 -13 4160.07 530.716   2
  -3 -11 -14 25805.3 1223.88   2
   3 -11  14 24990.6 697.047   2
  -3 -11 -15 12947.8 882.074   2
   3 -11  15 14861.3 499.986   2
  -3 -11 -16 10843.4 814.977   2
  -3 -11 -17 2384.78 410.430   2
  -3 -11 -18-24.0640 173.815   2
  -3 -11 -19 924.135 307.001   2
  -3 -11 -20 4380.55 564.132   2
  -3 -11 -21 9416.68 817.335   2
  -3 -11 -22 4755.87 588.826   2
  -3 -11 -23 136.793 187.725   2
  -3 -11 -24-138.346 233.234   2
  -3 -11 -25 3419.67 531.909   2
  -3 -11 -26 9224.42 873.752   2
   3 -13 -23 1534.88 364.556   2
   3 -13 -22-58.9282 255.416   2
   3 -13 -21 7665.06 779.122   2
   3 -13 -20 2045.58 425.462   2
   3 -13 -19 2786.96 490.500   2
   3 -13 -18 4287.51 570.545   2
   3 -13 -17 1355.09 318.392   2
   3 -13 -16 7025.94 705.545   2
   3 -13 -15 10234.4 847.433   2
   3 -13 -14 9073.63 785.841   2
   3 -13 -13 1412.56 319.694   2
   3 -13 -12 115.248 189.598   2
  -3 -13  12 449.148 113.865   2
   3 -13 -11 10647.0 823.872   2
  -3 -13  11 9898.08 531.967   2
  -3 -13  10-25.3227 101.420   2
   3 -13 -10 106.834 145.763   2
   3 -13  -9 5267.42 576.048   2
  -3 -13   9 5128.56 411.260   2
  -3 -13   8 2278.87 294.782   2
   3 -13  -8 3033.09 445.156   2
  -3 -13   7 1459.15 242.614   2
   3 -13  -7 1629.64 312.667   2
   3 -13  -6-231.977 221.214   2
  -3 -13   6 931.980 214.826   2
   3 -13  -5 4144.28 483.208   2
  -3 -13   5 4471.92 419.226   2
  -3 -13   4-27.1173 148.152   2
   3 -13  -4-194.678 198.202   2
  -3 -13   3 121.534 126.046   2
   3 -13  -3 35.3784 145.548   2
  -3 -13   2 7343.80 566.564   2
   3 -13  -2 6612.64 586.826   2
   3 -13  -1 20986.8 1012.86   2
  -3 -13   1 20308.0 958.042   2
   3 -13   0 15100.5 846.748   2
  -3 -13   0 14618.9 831.293   2
  -3 -13  -1 4929.63 498.206   2
   3 -13   1 5154.24 484.700   2
  -3 -13  -2 2805.22 391.419   2
   3 -13   2 2592.53 339.147   2
   3 -13   3 5182.42 468.464   2
  -3 -13  -3 5294.61 527.315   2
  -3 -13  -4 1705.60 302.167   2
   3 -13   4 2043.22 302.673   2
  -3 -13  -5 7715.52 659.948   2
   3 -13   5 7316.60 548.170   2
  -3 -13  -6 457.179 150.551   2
   3 -13   6 514.181 169.815   2
   3 -13   7 710.410 193.561   2
  -3 -13  -7 904.691 284.360   2
  -3 -13  -8 2927.81 430.983   2
   3 -13   8 3554.99 374.902   2
  -3 -13  -9 3723.49 494.439   2
   3 -13   9 3743.41 369.528   2
  -3 -13 -10 3816.30 492.861   2
   3 -13  10 4535.04 398.709   2
   3 -13  11 118.479 122.581   2
  -3 -13 -11 219.933 193.622   2
   3 -13  12 5716.61 409.443   2
  -3 -13 -12 5843.31 613.179   2
   3 -13  13 3958.22 330.423   2
  -3 -13 -13 4268.15 548.296   2
  -3 -13 -14 13282.4 955.340   2
  -3 -13 -15-465.748 250.867   2
  -3 -13 -16 1165.80 338.117   2
  -3 -13 -17 5517.37 645.009   2
  -3 -13 -18 821.479 296.505   2
  -3 -13 -19 6468.63 701.549   2
  -3 -13 -20-12.3981 197.973   2
  -3 -13 -21 1701.58 385.555   2
  -3 -13 -22-968.385 340.627   2
  -3 -13 -23 1017.93 323.670   2
   3 -15 -18 463.841 237.895   2
   3 -15 -17 5053.12 650.330   2
   3 -15 -16 2562.92 477.630   2
   3 -15 -15 1979.34 392.924   2
   3 -15 -14-6.12009 224.390   2
   3 -15 -13 12901.0 994.629   2
   3 -15 -12 15131.9 1065.79   2
   3 -15 -11 9161.67 819.154   2
   3 -15 -10-368.157 206.343   2
  -3 -15   9 174.164 121.590   2
   3 -15  -9 237.695 209.688   2
   3 -15  -8 5.34376 184.596   2
  -3 -15   8-16.7802 123.962   2
   3 -15  -7 325.283 195.650   2
  -3 -15   7 509.649 164.793   2
  -3 -15   6-218.030 196.585   2
   3 -15  -6-28.6813 193.295   2
   3 -15  -5 8720.59 748.900   2
  -3 -15   5 8610.62 643.856   2
  -3 -15   4 6490.83 571.222   2
   3 -15  -4 6410.74 635.660   2
   3 -15  -3 15800.5 972.688   2
  -3 -15   3 15985.6 896.634   2
  -3 -15   2 175.248 141.093   2
   3 -15  -2 268.832 163.370   2
  -3 -15   1 3365.57 412.063   2
   3 -15  -1 4034.81 485.763   2
  -3 -15   0 2598.16 387.379   2
   3 -15   0 2468.20 381.504   2
   3 -15   1 29847.7 1259.34   2
  -3 -15  -1 29370.2 1288.86   2
  -3 -15  -2 4002.37 503.453   2
   3 -15   2 3515.03 437.083   2
   3 -15   3 59.2836 132.467   2
  -3 -15  -3 375.465 229.854   2
  -3 -15  -4 107.783 164.010   2
   3 -15   4-79.3004 182.824   2
   3 -15   5 3939.34 443.934   2
  -3 -15  -5 4296.33 537.618   2
  -3 -15  -6 3436.94 477.553   2
   3 -15   6 1936.14 318.253   2
  -3 -15  -7 6325.13 674.167   2
   3 -15   7 5232.76 504.889   2
   3 -15   8 3961.05 423.186   2
  -3 -15  -8 4561.34 576.081   2
  -3 -15  -9 98.4006 177.008   2
   3 -15   9-35.3263 126.048   2
  -3 -15 -10 5616.44 643.601   2
  -3 -15 -11 6282.29 686.447   2
  -3 -15 -12 285.525 212.760   2
  -3 -15 -13 319.464 196.944   2
  -3 -15 -14 2660.91 470.498   2
  -3 -15 -15 10293.5 928.755   2
  -3 -15 -16 341.790 244.935   2
  -3 -15 -17 464.295 207.494   2
  -3 -15 -18-125.609 222.216   2
   3 -17  -9 3202.41 531.950   2
   3 -17  -8 267.545 235.343   2
   3 -17  -7 5767.59 681.118   2
   3 -17  -6-100.822 210.455   2
   3 -17  -5 16.7913 177.842   2
  -3 -17   5-224.831 203.013   2
   3 -17  -4 592.899 265.389   2
  -3 -17   4 578.711 200.934   2
   3 -17  -3 9354.85 821.493   2
  -3 -17   3 11119.4 800.861   2
  -3 -17   2 752.693 254.109   2
   3 -17  -2 1129.60 288.636   2
   3 -17  -1 4282.09 535.000   2
  -3 -17   1 4757.63 561.092   2
   3 -17   0 215.780 158.488   2
  -3 -17   0 593.442 224.579   2
   3 -17   1 1222.86 283.981   2
  -3 -17  -1 1007.47 289.377   2
  -3 -17  -2-443.515 261.719   2
   3 -17   2-630.855 247.353   2
  -3 -17  -3 10.4553 176.174   2
   3 -17   3 215.155 156.211   2
   3 -17   4 899.209 278.272   2
  -3 -17  -4 161.523 177.551   2
   3 -17   5 2316.62 391.665   2
  -3 -17  -5 1898.47 394.508   2
   3 -17   6 3661.58 463.054   2
  -3 -17  -6 2791.04 467.932   2
  -3 -17  -7 3457.25 530.216   2
  -3 -17  -8 616.384 265.482   2
  -3 -17  -9 1158.06 323.480   2
   4   0 -34 897.529 325.740   3
   4   0 -33-214.849 274.327   3
   4   0 -32 3519.31 577.221   3
   4   0 -31-257.140 304.751   3
   4   0 -30-468.303 299.650   3
   4   0 -29-453.317 307.129   3
   4   0 -28 262.022 124.342   2
   4   0 -28-1.43504 195.407   3
   4   0 -27-51.9840 72.8917   2
   4   0 -27-243.730 224.973   3
   4   0 -26 3856.41 321.968   2
   4   0 -26 4404.96 542.336   3
   4   0 -25 90.5207 197.238   3
   4   0 -25 82.5991 99.6101   2
   4   0 -24 12416.7 854.931   3
   4   0 -24 13766.6 569.269   2
   4   0 -23 100.391 90.6875   2
   4   0 -23 174.434 174.122   3
   4   0 -22 1046.95 161.242   2
   4   0 -22 823.120 239.588   3
   4   0 -21 128.211 153.915   3
   4   0 -21-3.30025 71.7914   2
   4   0 -20 9522.71 685.022   3
   4   0 -20 8209.27 409.182   2
   4   0 -19-65.1937 76.2639   2
   4   0 -19-10.3080 131.965   3
   4   0 -18 3128.04 374.271   3
   4   0 -18 3272.32 242.588   2
   4   0 -17 32.0711 114.316   3
   4   0 -17-14.1980 60.7721   2
   4   0 -16 16560.2 519.951   2
   4   0 -16 16718.4 779.737   3
   4   0 -15-104.747 138.435   3
   4   0 -15 42.5130 64.4216   2
   4   0 -14 1676.07 233.455   3
   4   0 -14 2088.43 175.108   2
   4   0 -13-259.615 147.634   3
   4   0 -13 122.763 77.1085   2
   4   0 -12 37177.2 689.930   2
   4   0 -12 40122.7 1027.29   3
  -4   0  11-3.71347 35.4404   2
   4   0 -11 16.2805 87.1481   3
   4   0 -11 93.0865 55.8896   2
   4   0 -10 125.138 51.5789   2
  -4   0  10 193.204 53.7185   2
  -4   0   9-28.1325 40.6978   2
   4   0  -9-28.5303 40.9774   2
   4   0  -8 9077.21 282.714   2
  -4   0   8 9040.04 290.494   2
   4   0  -7-8.97973 27.5427   2
  -4   0   7-54.0187 39.1340   2
   4   0  -6 52673.4 615.686   2
   4   0  -5-2.22432 23.0381   2
   4   0  -4 92764.6 729.950   2
   4   0  -3 7.27139 19.6724   2
  -4   0  -3 24.4548 29.1987   1
  -4   0  -3 12.5121 25.0317   3
  -4   0  -4 23493.6 410.682   3
  -4   0  -5 16.4092 41.3834   3
  -4   0  -6 261.681 67.9595   3
  -4   0  -7 6.06670 59.3680   3
  -4   0  -8 1695.87 169.204   3
  -4   0  -9 69.0852 71.3276   3
  -4   0 -10 1147.69 153.823   3
  -4   0 -11 38.5185 84.4410   3
  -4   0 -12 25964.9 783.247   3
  -4   0 -13 199.020 142.860   3
  -4   0 -14 164748. 2168.62   3
  -4   0 -15 479.356 196.559   3
  -4   0 -16 9024.07 558.556   3
  -4   0 -17 29.7620 109.448   3
  -4   0 -18 21360.5 916.227   3
  -4   0 -18 21838.9 695.965   2
  -4   0 -19 55.4130 130.976   3
  -4   0 -19-58.8180 88.8630   2
  -4   0 -20 6055.08 522.731   3
  -4   0 -20 5320.94 360.599   2
  -4   0 -21-109.022 127.545   3
  -4   0 -21-12.5362 81.5060   2
  -4   0 -22 10392.8 729.650   3
  -4   0 -22 9508.45 498.914   2
  -4   0 -23 169.787 118.023   2
  -4   0 -23 154.181 195.225   3
  -4   0 -24 3829.13 494.449   3
  -4   0 -24 4261.42 351.343   2
  -4   0 -25-43.7205 193.537   3
  -4   0 -25 27.7799 92.4906   2
  -4   0 -26 1770.39 387.058   3
  -4   0 -26 1669.41 227.973   2
  -4   0 -27 100.042 176.954   3
  -4   0 -27 207.984 128.639   2
  -4   0 -28 15124.2 680.784   2
  -4   0 -28 16033.7 871.438   1
  -4   0 -28 15877.7 1057.19   3
  -4   0 -29 169.803 167.965   3
  -4   0 -29 280.987 148.565   1
  -4   0 -30-153.572 181.729   3
  -4   0 -30 142.839 139.267   1
  -4   0 -31 177.063 145.230   1
  -4   0 -31-338.792 316.858   3
  -4   0 -32 1453.51 380.712   3
  -4   0 -33-89.5390 200.399   3
  -4   0 -34 20587.4 1386.89   3
   4  -2 -34 354.411 263.348   3
   4   2 -34 220.848 313.341   3
   4  -2 -33 3217.60 568.652   3
   4   2 -33 3189.88 603.101   3
   4  -2 -32 9182.77 892.348   3
   4   2 -32 8140.51 878.234   3
   4   2 -31 1788.47 454.061   3
   4  -2 -31 1832.30 415.900   3
   4  -2 -30 99.9153 201.509   3
   4   2 -30 183.309 235.874   3
   4  -2 -30-38.8912 98.0177   2
   4  -2 -29 1040.56 214.457   2
   4  -2 -29 1516.98 367.679   3
   4   2 -29 1606.04 417.324   3
   4  -2 -28 172.042 101.379   2
   4  -2 -28-165.451 215.807   3
   4   2 -28 177.945 171.826   3
   4  -2 -27 1847.31 369.427   3
   4   2 -27 1081.29 339.704   3
   4  -2 -27 2089.56 247.953   1
   4  -2 -27 1861.05 270.804   2
   4  -2 -26 10836.2 608.825   2
   4  -2 -26 10683.4 830.836   3
   4  -2 -26 11148.5 549.964   1
   4   2 -26 10665.4 877.167   3
   4  -2 -25 26229.4 934.499   2
   4   2 -25 26033.7 552.183   2
   4   2 -25 26487.8 1327.50   3
   4  -2 -25 25177.8 1237.44   3
   4   2 -24 28242.8 573.959   2
   4  -2 -24 29105.8 1293.85   3
   4   2 -24 29093.8 1357.57   3
   4  -2 -24 27968.4 953.550   2
   4  -2 -23 14260.9 878.448   3
   4   2 -23 14949.2 413.057   2
   4  -2 -23 14137.5 669.659   2
   4   2 -23 14801.0 950.009   3
   4  -2 -22 239.869 132.963   2
   4  -2 -22 158.402 156.978   3
   4   2 -22 634.262 251.186   3
   4   2 -22 299.376 64.0110   2
   4  -2 -21 26166.8 1127.29   3
   4   2 -21 27549.9 541.240   2
   4  -2 -21 27488.4 893.043   2
   4   2 -21 26760.8 1204.05   3
   4  -2 -20 10324.5 698.221   3
   4   2 -20 10020.1 721.086   3
   4  -2 -20 10973.4 558.414   2
   4   2 -20 11115.7 337.740   2
   4   2 -19 32123.6 1243.16   3
   4  -2 -19 31486.2 920.962   2
   4   2 -19 30144.0 536.774   2
   4  -2 -18 30670.8 896.506   2
   4   2 -18 30916.5 528.130   2
   4   2 -18 30564.5 1169.14   3
   4  -2 -17 35931.6 941.605   2
   4   2 -17 34290.1 1196.65   3
   4   2 -17 34754.9 537.407   2
   4   2 -16 142.241 169.949   3
   4  -2 -16 52.6507 109.282   2
   4   2 -16 22.3600 29.3574   2
   4   2 -15 9686.17 258.759   2
   4   2 -15 10295.4 624.002   3
   4  -2 -15 9593.52 464.280   2
   4  -2 -14 2604.19 240.622   2
   4   2 -14 2729.37 130.247   2
   4   2 -14 3176.98 336.434   3
   4  -2 -13 10077.0 455.268   2
   4   2 -13 10223.0 578.388   3
   4   2 -13 9575.89 229.170   2
   4   2 -12 6296.50 172.242   2
   4   2 -12 7583.17 484.192   3
  -4   2  12 6569.69 363.117   2
   4  -2 -12 6750.41 363.109   2
  -4   2  11 10124.7 439.450   2
   4   2 -11 10641.2 547.730   3
   4   2 -11 10144.4 203.717   2
   4  -2 -11 10897.7 451.246   2
   4  -2 -10 17151.2 545.319   2
  -4   2  10 16881.8 547.210   2
   4   2 -10 17921.8 672.320   3
   4   2  -9 30772.5 843.535   3
   4  -2  -9 30167.4 699.746   2
  -4   2   9 29073.9 704.530   2
   4  -2  -8 14483.7 473.014   2
   4   2  -8 14662.7 560.878   3
   4  -2  -7 572.120 102.851   2
   4   2  -7 469.242 117.739   3
   4  -2  -6 87839.5 1083.17   2
   4   2  -6 88930.8 1216.55   3
   4   2  -5 6244.93 310.984   3
   4  -2  -5 6503.88 285.473   2
   4   2  -4 47562.1 787.308   3
   4  -2  -4 47985.4 740.363   2
   4  -2  -3 69042.1 855.279   2
   4   2  -3 67298.6 870.707   3
   4  -2  -2 8183.93 285.934   2
   4  -2  -1 38636.1 590.122   2
  -4  -2   0 75.8764 36.1550   1
   4  -2   0 196.147 56.0487   2
   4  -2   1 30427.0 490.090   2
  -4  -2  -1 31045.6 550.879   1
   4  -2   2 2092.84 126.266   2
  -4  -2  -2 2070.75 146.070   1
  -4  -2  -3 42468.9 639.092   1
  -4   2  -3 40248.3 539.542   2
   4  -2   3 42583.7 555.090   2
  -4  -2  -4 6040.04 246.822   1
  -4   2  -4 5969.87 208.282   2
   4  -2   4 6014.65 208.923   2
   4  -2   5 5071.03 196.065   2
  -4  -2  -5 5779.89 244.753   1
  -4   2  -5 5008.07 192.649   2
  -4  -2  -6 33813.5 609.470   1
  -4   2  -6 32171.4 491.247   2
   4   2   6 31559.7 579.400   1
   4  -2   6 33647.9 506.645   2
   4   2   7 1481.48 133.180   1
  -4   2  -7 1263.34 103.462   2
  -4  -2  -7 1398.91 134.240   1
  -4   2  -8 23160.2 436.793   2
  -4  -2  -8 23470.6 544.649   1
  -4   2  -9 15524.2 601.095   3
  -4   2  -9 14730.5 361.414   2
  -4  -2  -9 15486.0 459.131   1
  -4  -2 -10 24656.4 600.912   1
  -4   2 -10 24390.6 476.070   2
  -4   2 -10 24424.7 778.456   3
  -4  -2 -11 15439.0 491.296   1
  -4   2 -11 14550.4 383.158   2
  -4   2 -11 15954.2 651.971   3
  -4   2 -12 1235.40 117.952   2
  -4   2 -12 1111.61 189.907   3
  -4  -2 -12 1127.37 148.061   1
  -4   2 -13-16.4656 91.5411   3
  -4   2 -13 32.4627 39.5453   2
  -4  -2 -13 1.05955 58.5072   1
  -4   2 -14 8034.98 522.555   3
  -4  -2 -14 8288.52 405.132   1
   4  -2  15 4650.94 389.480   3
  -4  -2 -15 5016.05 385.889   3
  -4   2 -15 4591.68 410.990   3
  -4  -2 -15 5009.73 324.682   1
  -4   2 -16 427.919 182.859   3
  -4  -2 -16 201.677 99.7050   2
  -4  -2 -16 230.610 97.7725   3
   4  -2  16 503.089 157.468   3
  -4  -2 -16 201.960 86.0734   1
  -4  -2 -17 6634.62 430.643   2
  -4   2 -17 6397.72 513.299   3
  -4  -2 -17 6615.97 395.560   1
  -4  -2 -17 5975.01 463.221   3
  -4   2 -18 14699.3 796.728   3
  -4  -2 -18 15619.8 755.416   3
  -4  -2 -18 14103.2 596.548   1
  -4  -2 -18 14268.6 638.667   2
  -4  -2 -19 978.912 183.430   1
  -4  -2 -19 940.929 218.821   3
  -4  -2 -19 987.327 178.061   2
  -4   2 -19 937.223 131.878   2
  -4   2 -19 562.855 181.326   3
  -4   2 -20 888.078 245.328   3
  -4  -2 -20 902.940 177.045   1
  -4   2 -20 679.085 128.030   2
  -4  -2 -20 906.755 223.897   3
  -4  -2 -20 472.131 142.925   2
  -4  -2 -21 17786.0 762.040   2
  -4   2 -21 17437.6 555.036   2
  -4   2 -21 18103.6 974.440   3
  -4  -2 -21 16626.2 867.510   3
  -4  -2 -21 17079.5 712.407   1
  -4  -2 -22 33310.8 1058.99   2
  -4  -2 -22 31721.6 1221.35   3
  -4  -2 -22 33262.0 1007.00   1
  -4   2 -22 33164.7 1341.67   3
  -4   2 -22 32832.7 769.240   2
  -4  -2 -23 1234.43 234.470   2
  -4  -2 -23 929.875 262.116   3
  -4   2 -23 905.303 166.865   2
  -4   2 -23 1676.81 370.212   3
  -4  -2 -23 1465.75 257.519   1
  -4  -2 -24 47367.1 1588.79   3
  -4   2 -24 46271.5 944.740   2
  -4  -2 -24 47447.3 1311.06   2
  -4   2 -24 49733.4 975.151   2
  -4  -2 -24 48520.6 1281.54   1
  -4   2 -24 50431.2 1747.86   3
  -4  -2 -25 18698.2 829.136   2
  -4  -2 -25 20112.9 846.488   1
  -4  -2 -25 19432.7 1053.24   3
  -4   2 -25 21221.0 1173.28   3
  -4   2 -25 19917.6 625.515   2
  -4  -2 -26 6827.07 502.288   1
  -4  -2 -26 6502.56 641.240   3
  -4   2 -26 6596.07 689.240   3
  -4  -2 -26 7023.47 516.025   2
  -4   2 -26 6696.72 363.096   2
  -4  -2 -27 2690.32 333.279   1
  -4  -2 -27 2641.29 442.028   3
  -4  -2 -27 2720.75 341.458   2
  -4   2 -27 3139.08 495.335   3
  -4  -2 -28 7079.30 535.200   2
  -4   2 -28 7010.09 716.293   3
  -4  -2 -28 7029.27 696.916   3
  -4  -2 -28 7456.41 553.274   1
  -4   2 -29 7024.66 746.988   3
  -4  -2 -29 6219.26 511.639   1
  -4  -2 -29 6642.16 529.196   2
  -4  -2 -29 7216.08 720.133   3
  -4   2 -30 1704.49 412.703   3
  -4  -2 -30 2281.94 312.954   2
  -4  -2 -30 1312.87 314.054   3
  -4  -2 -31 3111.00 509.077   3
  -4   2 -31 3295.29 554.077   3
  -4   2 -32 948.135 369.386   3
  -4  -2 -32 671.748 310.100   3
  -4   2 -33 1021.18 423.787   3
  -4  -2 -33 918.858 327.890   3
   4  -4 -33 283.183 239.035   3
   4   4 -33 1442.86 453.888   3
   4  -4 -32 750.868 282.963   3
   4   4 -32 453.134 328.773   3
   4  -4 -31-168.010 202.387   3
   4   4 -31 291.474 320.015   3
   4  -4 -31-48.2336 126.859   2
   4   4 -30 2805.95 539.712   3
   4  -4 -30 1978.86 318.056   2
   4  -4 -30 2897.64 483.040   3
   4   4 -29 3532.05 579.597   3
   4  -4 -29 4063.40 454.248   2
   4  -4 -29 3777.50 550.548   3
   4   4 -28 1140.77 321.522   3
   4  -4 -28 614.064 187.670   2
   4  -4 -28 780.162 295.523   3
   4  -4 -27 5664.36 603.869   3
   4   4 -27 5956.83 708.358   3
   4  -4 -27 6351.01 539.205   2
   4   4 -26 1304.37 385.368   3
   4  -4 -26 817.632 270.001   3
   4  -4 -26 1165.52 245.042   2
   4   4 -25 1987.70 407.176   3
   4  -4 -25 2581.88 334.457   2
   4  -4 -24 343.403 168.054   2
   4  -4 -24 328.440 76.8663   1
   4   4 -24 314.620 175.204   3
   4  -4 -23 2144.65 164.941   1
   4  -4 -23 1978.67 296.889   2
   4   4 -23 1906.50 384.538   3
   4  -4 -22 11006.8 355.630   1
   4  -4 -22 10810.4 650.481   2
   4   4 -22 11779.1 857.421   3
   4  -4 -21 6136.92 255.534   1
   4   4 -21 6014.89 617.686   3
   4  -4 -21 7369.72 523.979   2
   4   4 -20 16318.7 959.329   3
   4  -4 -20 15906.2 386.267   1
   4  -4 -20 16177.7 767.875   2
   4  -4 -19 24253.0 447.614   1
   4   4 -19 27041.8 1206.01   3
   4  -4 -19 26299.8 955.366   2
   4  -4 -18 12977.0 303.605   1
   4   4 -18 15185.7 881.809   3
   4  -4 -18 14282.9 690.592   2
   4  -4 -17 488.942 150.791   2
   4  -4 -17 484.199 55.8968   1
   4   4 -17 806.278 248.950   3
   4   4 -16 8352.75 616.769   3
   4  -4 -16 7566.15 489.012   2
   4   4 -15 111.476 129.173   3
   4  -4 -15 177.679 133.186   2
   4   4 -14 26895.1 1034.69   3
   4  -4 -14 28181.8 897.130   2
   4  -4 -13 1418.53 217.752   2
   4   4 -13 1161.16 234.979   3
   4   4 -12 27185.0 979.289   3
   4  -4 -12 26127.5 831.183   2
   4  -4 -11 8710.01 475.121   2
   4   4 -11 8736.07 548.264   3
  -4   4  11 8596.01 477.453   2
   4   4 -10 107316. 1828.96   3
   4  -4 -10 113386. 1636.15   2
   4  -4  -9 33017.7 877.785   2
   4  -4  -8 23116.3 717.261   2
  -4  -4   7 2770.52 123.918   2
   4  -4  -7 2989.47 262.219   2
   4  -4  -6 45017.3 949.534   2
  -4  -4   6 44828.4 549.574   2
  -4  -4   5 387.273 59.6164   2
   4  -4  -5 589.157 126.480   2
   4  -4  -4 20058.7 603.636   2
   4  -4  -3 14321.7 497.183   2
   4  -4  -2 19731.0 563.051   2
   4  -4  -1 7207.47 328.631   2
   4  -4   0 1422.84 147.683   2
  -4   4  -1 6929.20 306.467   2
   4  -4   1 7274.51 310.102   2
   4  -4   2 62788.9 909.025   2
  -4   4  -2 64421.0 907.307   2
   4  -4   3 402.515 77.1516   2
   4   4   3 248.351 73.9318   1
  -4   4  -3 219.707 72.4632   2
  -4   4  -4 179010. 1423.12   2
   4  -4   4 183596. 1427.06   2
  -4  -4  -4 187688. 1654.52   1
   4   4   4 179171. 1604.65   1
   4  -4   5 4433.73 219.662   2
  -4   4  -5 4270.35 215.366   2
  -4  -4  -5 4273.47 252.518   1
   4   4   5 4110.13 239.794   1
  -4  -4  -6 2306.98 185.024   1
   4  -4   6 2322.24 154.126   2
   4   4   6 2121.92 174.867   1
  -4   4  -6 2254.06 154.196   2
   4   4   7 85.0503 49.6186   1
  -4  -4  -7-2.99918 41.3804   1
   4  -4   7 20.9364 33.7734   2
  -4   4  -7 42.4687 35.6926   2
  -4   4  -8 169664. 1236.43   2
   4  -4   8 169770. 1266.40   2
  -4  -4  -8 172224. 1553.72   1
   4   4   8 169705. 1516.74   1
   4  -4   9 26560.2 488.184   2
   4   4   9 25659.5 600.523   1
  -4  -4  -9 26680.6 618.140   1
  -4   4  -9 26574.4 480.189   2
  -4   4 -10 22216.0 431.377   2
   4   4  10 21773.7 557.332   1
  -4  -4 -10 22570.9 583.265   1
  -4   4 -11 15525.2 356.432   2
  -4  -4 -11 14846.2 628.758   2
  -4  -4 -11 15557.1 488.975   1
   4   4  11 14632.4 462.417   1
  -4   4 -12 13013.0 326.971   2
  -4  -4 -12 13546.9 613.556   2
  -4  -4 -12 13231.8 463.951   1
  -4  -4 -13 1647.31 168.514   1
  -4  -4 -13 1941.09 244.791   2
  -4   4 -13 1535.23 113.454   2
  -4  -4 -14 14421.6 503.165   1
  -4   4 -14 14137.7 339.815   2
  -4  -4 -14 14418.3 661.585   2
  -4  -4 -15 2300.50 210.771   1
   4  -4  15 2369.16 310.337   3
  -4  -4 -15 2536.82 292.641   2
  -4   4 -15 2296.73 140.207   2
  -4  -4 -16 121.033 69.0480   1
  -4  -4 -16 10.9907 95.3092   2
  -4   4 -16 175.365 44.5978   2
  -4   4 -17 212.731 51.1310   2
  -4  -4 -17 183.960 132.077   2
  -4  -4 -17 221.451 87.3252   1
  -4  -4 -18 20718.4 665.682   1
  -4  -4 -18 21341.6 870.187   2
  -4   4 -18 19976.8 409.514   2
  -4   4 -19 1179.96 102.894   2
  -4   4 -19 1167.57 103.824   2
  -4  -4 -19 1168.96 181.044   1
  -4  -4 -19 1099.25 236.075   2
  -4  -4 -20 16532.0 799.577   2
  -4   4 -20 17022.6 384.981   2
  -4   4 -20 16166.9 365.871   2
  -4  -4 -20 17357.7 643.226   1
  -4  -4 -21 2039.94 311.992   2
  -4   4 -21 1686.23 122.019   2
  -4   4 -21 1747.72 126.396   2
  -4  -4 -21 1646.62 215.344   1
  -4  -4 -22 14395.1 769.939   2
  -4   4 -22 14502.0 336.620   2
  -4  -4 -22 14583.4 617.491   1
  -4   4 -22 13317.1 326.513   2
  -4  -4 -22 14255.8 822.057   3
  -4  -4 -23 663.513 210.699   2
  -4  -4 -23 427.540 139.511   3
  -4   4 -23 601.317 72.6459   2
  -4  -4 -23 912.329 176.733   1
  -4   4 -23 562.665 70.7937   2
  -4  -4 -24 890.530 177.591   1
  -4   4 -24 997.162 83.3502   2
  -4  -4 -24 744.157 220.320   3
  -4  -4 -24 732.371 181.157   2
  -4  -4 -25 687.605 214.046   3
  -4  -4 -25 406.227 140.029   1
  -4  -4 -25 442.699 178.681   2
  -4  -4 -26 5525.06 518.974   2
  -4  -4 -26 5908.12 422.017   1
  -4  -4 -26 6196.18 619.357   3
  -4  -4 -27 844.968 249.560   2
  -4  -4 -27 953.609 304.309   3
  -4  -4 -28 26425.4 1310.23   3
  -4  -4 -28 26541.7 1135.35   2
  -4  -4 -29 4548.01 590.736   3
  -4  -4 -29 5421.27 529.449   2
  -4  -4 -30 1684.99 378.235   3
  -4  -4 -30 1727.93 308.874   2
  -4  -4 -31 442.294 268.290   3
  -4  -4 -31 598.813 193.806   2
  -4  -4 -32 12808.9 1002.09   3
  -4  -4 -32 12247.4 804.576   2
  -4  -4 -33 3048.77 520.065   3
   4  -6 -32 1408.21 369.260   3
   4  -6 -32 76.5975 144.203   2
   4  -6 -31-91.0591 197.704   3
   4  -6 -31 164.630 166.822   2
   4  -6 -30 80.1222 140.182   2
   4  -6 -30-104.830 231.580   3
   4  -6 -29 3872.05 557.354   3
   4  -6 -29 3890.99 474.353   2
   4  -6 -28 514.577 211.939   2
   4  -6 -27 7112.55 626.385   2
   4  -6 -26-144.472 157.947   2
   4  -6 -25 4149.73 467.887   2
   4  -6 -24 1573.80 288.083   2
   4  -6 -23 25725.8 1111.05   2
   4  -6 -22 254.803 154.062   2
   4  -6 -21 563.928 207.040   2
   4  -6 -20 10547.7 688.396   2
   4  -6 -19 11543.6 704.911   2
   4  -6 -18 476.837 185.095   2
   4  -6 -17 13083.8 725.627   2
   4  -6 -16 161.896 124.653   2
   4  -6 -15 20436.6 868.181   2
   4  -6 -14 6315.84 482.435   2
   4  -6 -13 15097.4 720.637   2
  -4  -6  12 1832.73 283.816   3
   4  -6 -12 1525.99 242.069   2
  -4  -6  11 3525.52 372.188   3
   4  -6 -11 3513.31 344.659   2
  -4  -6  10 2710.75 134.300   2
  -4  -6  10 2709.44 323.445   3
   4  -6 -10 2543.70 290.401   2
  -4   6  10 2346.56 111.287   1
  -4  -6   9 27219.2 473.646   2
  -4   6   9 26163.9 432.110   1
   4  -6  -9 26437.0 894.183   2
  -4  -6   9 28811.7 991.974   3
  -4  -6   8 79962.4 1620.42   3
   4  -6  -8 79138.6 1516.95   2
  -4  -6   8 79808.7 897.355   2
  -4   6   8 79666.9 847.199   1
  -4  -6   7 4505.40 377.006   3
  -4  -6   7 4326.96 225.841   2
  -4   6   7 4455.22 216.809   1
   4  -6  -7 4341.90 366.526   2
   4  -6  -6 12368.3 574.856   2
  -4  -6   6 13608.3 637.079   3
  -4  -6   6 13493.9 423.985   2
  -4  -6   5 3289.94 223.272   2
   4  -6  -5 3691.47 313.270   2
  -4  -6   4 9643.84 387.035   2
   4  -6  -4 10094.9 503.971   2
  -4  -6   3-24.4498 60.7099   2
   4  -6  -3 137.573 99.6526   2
  -4  -6   2 19322.9 591.032   2
   4  -6  -2 19239.6 656.777   2
  -4   6   2 19345.0 665.178   2
  -4  -6   1 49999.8 980.941   2
   4  -6  -1 49797.8 1034.71   2
  -4   6   1 46720.5 1025.03   2
  -4   6   0 5262.38 333.595   2
   4  -6   0 4980.70 325.972   2
  -4  -6   0 5044.34 328.705   2
  -4   6  -1 24379.4 709.033   2
   4   6   1 25876.8 781.803   1
   4  -6   1 25307.9 703.396   2
  -4  -6  -1 24638.8 732.878   2
   4  -6   2 354.568 95.2949   2
   4   6   2 464.479 104.316   1
  -4  -6  -2 456.281 117.986   2
  -4   6  -2 387.904 96.5660   2
   4   6   3 448.257 95.2169   1
  -4  -6  -3 431.811 122.619   2
   4  -6   3 552.257 107.347   2
  -4   6  -3 643.366 118.175   2
   4  -6   4 7763.04 362.424   2
  -4   6  -4 6785.51 344.225   2
  -4  -6  -4 7574.83 444.710   2
   4   6   4 7896.21 402.312   1
   4   6   5 36983.2 856.188   1
   4  -6   5 36614.7 764.538   2
  -4  -6  -5 37800.5 1003.66   2
  -4   6  -5 36844.3 775.059   2
  -4   6  -6 8929.20 374.006   2
   4  -6   6 8709.84 365.971   2
  -4  -6  -6 9129.33 510.282   2
   4   6   6 7996.09 394.883   1
  -4   6  -7 1935.25 173.383   2
   4   6   7 2019.83 198.858   1
  -4  -6  -7 2037.58 237.205   2
   4  -6   7 1978.49 176.602   2
  -4  -6  -8 2104.60 261.364   2
   4   6   8 2050.63 192.124   1
   4  -6   8 1743.22 157.672   2
  -4   6  -8 1814.11 163.679   2
  -4   6  -9 33979.3 660.839   2
   4   6   9 32245.5 759.757   1
   4  -6   9 31878.0 641.376   2
  -4  -6  -9 33934.0 1036.95   2
  -4   6 -10 57847.2 837.701   2
   4   6  10 59991.4 1017.99   1
   4  -6  10 61316.2 850.855   2
  -4  -6 -10 59014.7 1399.07   2
  -4  -6 -10 60503.3 1043.02   1
  -4  -6 -11 161.287 72.3125   1
   4   6  11 85.6736 56.8728   1
  -4   6 -11 155.473 57.3290   2
   4  -6  11 104.711 47.9296   2
  -4  -6 -11 300.445 156.025   2
  -4  -6 -12 1741.60 260.194   2
  -4   6 -12 2196.80 153.897   2
   4  -6  12 2085.06 151.583   2
   4   6  12 1738.13 166.889   1
  -4  -6 -12 2257.10 202.249   1
  -4  -6 -13 8207.05 382.273   1
   4   6  13 8271.20 373.645   1
  -4   6 -13 7994.89 275.293   2
  -4  -6 -13 8310.14 548.449   2
  -4  -6 -14 14296.1 509.746   1
  -4   6 -14 13910.6 340.063   2
  -4  -6 -14 14641.6 748.645   2
  -4  -6 -15 12559.2 701.078   2
  -4   6 -15 12772.6 302.866   2
  -4  -6 -15 12942.2 486.692   1
  -4  -6 -16 4063.58 278.076   1
  -4  -6 -16 4306.23 424.872   2
  -4  -6 -17 4424.27 287.098   1
  -4  -6 -17 4733.22 450.129   2
  -4  -6 -18 13715.2 510.984   1
  -4  -6 -18 14094.9 784.547   2
  -4  -6 -19 5625.28 514.763   2
  -4  -6 -19 4710.43 305.236   1
  -4  -6 -20 11614.0 738.858   2
  -4  -6 -20 12081.8 487.742   1
  -4  -6 -21 393.026 101.840   1
  -4  -6 -21 113.809 153.471   2
  -4  -6 -22 1721.32 316.241   2
  -4  -6 -22 1885.24 199.256   1
  -4  -6 -23 39176.6 1407.78   2
  -4  -6 -23 40682.2 912.254   1
  -4  -6 -24 1996.00 210.406   1
  -4  -6 -24 1546.19 310.528   2
  -4  -6 -25 413.646 189.071   2
  -4  -6 -26-208.904 202.958   2
  -4  -6 -26 108.423 201.827   3
  -4  -6 -27 11327.4 817.461   2
  -4  -6 -27 12634.5 900.547   3
  -4  -6 -28-26.9189 168.061   2
  -4  -6 -28-140.809 219.185   3
  -4  -6 -29 45.8483 207.495   3
  -4  -6 -29-245.436 167.974   2
  -4  -6 -30-77.7396 195.462   3
  -4  -6 -30 508.132 223.193   2
  -4  -6 -31 2402.32 407.166   2
  -4  -6 -31 2674.51 500.263   3
  -4  -6 -32 1908.58 412.224   3
  -4  -6 -32 991.801 273.161   2
   4  -8 -30-415.871 251.257   2
   4  -8 -29 5806.10 627.987   2
   4  -8 -28-117.781 168.091   2
   4  -8 -27 746.277 270.781   2
   4  -8 -26 7068.27 663.962   2
   4  -8 -25 790.021 225.965   2
   4  -8 -24 5439.99 570.287   2
   4  -8 -23 8206.33 683.464   2
   4  -8 -22 8793.49 697.984   2
   4  -8 -21 12218.9 815.230   2
   4  -8 -20-292.030 196.487   2
   4  -8 -19 7246.73 616.241   2
   4  -8 -18 4972.15 511.871   2
   4  -8 -17 161.367 156.896   2
   4  -8 -16 16221.1 867.228   2
   4  -8 -15 6396.91 549.531   2
   4  -8 -14 82.7233 130.649   2
   4  -8 -13 430.738 165.924   2
  -4  -8  13 464.625 57.0000   2
   4  -8 -12 9789.66 640.449   2
  -4   8  12 10164.3 279.419   1
  -4  -8  12 9907.30 298.440   2
   4  -8 -11 1914.80 290.193   2
  -4  -8  11 2231.53 167.016   2
  -4   8  11 2184.09 154.969   1
  -4  -8  10 53.8874 57.1405   2
  -4   8  10 14.8847 44.8941   1
   4  -8 -10 21.2992 95.7109   2
  -4   8   9 9509.76 371.632   1
  -4  -8   9 9598.08 383.442   2
   4  -8  -9 9343.12 590.701   2
  -4   8   8 8192.85 364.837   1
   4  -8  -8 8700.20 565.177   2
  -4  -8   8 8014.85 363.549   2
  -4  -8   8 7031.76 542.895   3
  -4   8   7 46037.4 919.221   1
  -4  -8   7 47547.4 918.380   2
   4  -8  -7 46897.3 1289.71   2
  -4   8   6 7577.22 519.573   2
  -4  -8   6 7157.79 373.903   2
   4  -8  -6 7779.70 519.919   2
  -4   8   5 16608.0 755.741   2
  -4  -8   5 16938.3 598.405   2
   4  -8  -5 16689.4 738.384   2
   4  -8  -4-7.64668 112.265   2
  -4  -8   4 7.80679 84.8065   2
  -4  -8   3 17655.9 647.261   2
   4  -8  -3 18139.1 739.940   2
  -4   8   3 19183.1 778.947   2
   4  -8  -2 1568.67 232.734   2
  -4   8   2 1854.68 250.357   2
  -4  -8   2 1456.33 192.845   2
  -4   8   1 1871.50 245.059   2
   4  -8  -1 1363.08 196.051   2
  -4  -8   1 1820.37 232.230   2
  -4   8   0 16253.9 681.761   2
  -4  -8   0 15166.6 652.542   2
   4  -8   0 16498.7 674.446   2
  -4   8  -1 334.900 121.815   2
  -4  -8  -1 251.237 132.598   2
   4  -8   1 204.138 103.187   2
  -4   8  -2 41404.7 1046.76   2
   4  -8   2 42567.1 1030.68   2
  -4  -8  -2 41191.3 1113.93   2
   4   8   2 39344.2 1086.98   1
  -4  -8  -3 52461.0 1283.66   2
   4   8   3 52725.4 1236.56   1
   4  -8   3 52235.1 1130.44   2
  -4   8  -3 52323.4 1152.70   2
  -4   8  -4 8060.73 446.691   2
  -4  -8  -4 7839.67 513.621   2
   4  -8   4 8225.96 441.195   2
   4   8   4 7703.80 461.733   1
  -4   8  -5 28916.0 828.268   2
  -4  -8  -5 29964.2 1010.08   2
   4  -8   5 28995.5 808.491   2
   4   8   5 28291.0 872.245   1
  -4   8  -6 48432.0 1043.70   2
   4  -8   6 49723.2 1034.58   2
   4   8   6 47558.8 1117.22   1
  -4  -8  -6 50294.9 1325.46   2
  -4  -8  -7 77917.2 1680.78   2
   4   8   7 77276.1 1380.50   1
   4  -8   7 76973.0 1257.60   2
  -4   8  -7 76265.9 1277.35   2
   4   8   8 13852.5 575.388   1
   4  -8   8 13948.7 518.032   2
  -4   8  -8 14186.7 543.084   2
  -4  -8  -8 14842.0 757.771   2
   4  -8   9 36038.4 816.234   2
  -4   8  -9 35953.5 829.418   2
   4   8   9 36200.4 922.066   1
  -4  -8  -9 36913.1 1206.67   2
  -4  -8 -10 71.0241 120.890   2
  -4   8 -10 266.547 84.6421   2
   4  -8  10 172.712 74.4707   2
   4   8  10 150.484 79.1074   1
   4  -8  11 3509.46 237.363   2
  -4   8 -11 3674.36 245.573   2
   4   8  11 3446.68 275.792   1
  -4  -8 -11 3731.71 405.474   2
   4   8  12 752.337 127.762   1
  -4  -8 -12 540.853 174.465   2
   4  -8  12 673.192 106.917   2
  -4   8 -12 731.600 114.498   2
   4  -8  13 66.0914 67.0590   2
   4   8  13 5.98638 52.7785   1
  -4   8 -13 79.4054 54.9200   2
  -4  -8 -13-151.683 147.918   2
  -4  -8 -14 6086.02 533.952   2
  -4   8 -14 5868.51 267.236   2
   4  -8  14 6388.39 284.566   2
   4   8  14 6033.43 341.892   1
  -4  -8 -15 7730.00 616.954   2
   4   8  15 6929.78 362.031   1
  -4  -8 -16 872.200 230.500   2
  -4  -8 -17 20004.4 1009.63   2
  -4  -8 -18 2611.49 396.390   2
  -4  -8 -19 5540.64 564.944   2
  -4  -8 -20 36045.3 1397.89   2
  -4  -8 -21 7959.49 684.563   2
  -4  -8 -22 2221.15 358.425   2
  -4  -8 -23 1748.97 347.598   2
  -4  -8 -24 3810.27 490.335   2
  -4  -8 -25 2994.56 461.293   2
  -4  -8 -26 1209.09 307.217   2
  -4  -8 -27 595.617 255.692   2
  -4  -8 -28 657.216 258.979   2
  -4  -8 -29 3667.76 534.997   3
  -4  -8 -29 4108.53 548.754   2
  -4  -8 -30-10.1696 190.949   3
  -4  -8 -30-84.2248 173.256   2
   4 -10 -28 4185.76 569.790   2
   4 -10 -27 1992.34 424.200   2
   4 -10 -26 359.517 172.105   2
   4 -10 -25 9530.58 817.058   2
   4 -10 -24 314.167 228.443   2
   4 -10 -23 616.381 185.805   2
   4 -10 -22 8194.80 733.543   2
   4 -10 -21 1312.58 310.580   2
   4 -10 -20 6269.49 630.316   2
   4 -10 -19-199.245 241.179   2
   4 -10 -18 5423.01 569.746   2
   4 -10 -17 11234.3 795.604   2
   4 -10 -16-42.5179 153.549   2
  -4 -10  15 1634.22 91.4911   2
   4 -10 -15 1867.71 336.525   2
  -4 -10  14 2504.36 159.533   2
   4 -10 -14 2664.31 386.862   2
  -4  10  14 2306.05 137.639   1
  -4  10  13 3301.06 199.598   1
  -4 -10  13 3466.21 217.348   2
   4 -10 -13 3687.49 448.967   2
  -4 -10  12 11838.7 431.162   2
  -4  10  12 10234.0 394.990   1
   4 -10 -12 10888.1 738.823   2
  -4 -10  11 66258.9 1077.69   2
   4 -10 -11 61722.3 1723.30   2
  -4  10  11 63438.1 1056.83   1
  -4 -10  10 6.40172 91.5919   2
  -4  10  10 104.152 83.4853   1
   4 -10 -10 189.632 180.468   2
  -4  10   9 21599.5 692.160   1
   4 -10  -9 22149.8 1002.72   2
  -4 -10   9 23536.9 708.222   2
  -4  10   8 1131.52 173.275   1
  -4 -10   8 1062.47 158.184   2
   4 -10  -8 947.082 253.677   2
  -4  10   7 13869.2 608.057   1
  -4 -10   7 13911.0 594.535   2
   4 -10  -7 12728.7 739.805   2
  -4 -10   6 3890.52 329.262   2
   4 -10  -6 3265.45 383.945   2
  -4 -10   5 8988.71 495.220   2
   4 -10  -5 9578.15 627.088   2
  -4 -10   4 3370.35 319.507   2
   4 -10  -4 4008.01 401.394   2
  -4 -10   3 19521.9 775.844   2
   4 -10  -3 19752.5 867.323   2
  -4 -10   2 126.390 101.719   2
   4 -10  -2 78.8964 110.499   2
   4 -10  -1 589.063 177.258   2
  -4 -10   1 334.270 122.576   2
   4 -10   0 508.060 163.762   2
  -4 -10   0 562.783 157.857   2
  -4 -10  -1 7084.23 504.424   2
   4  10   1 6820.61 519.306   1
  -4  10  -1 6897.13 489.152   2
   4 -10   1 7762.95 508.190   2
  -4 -10  -2 3270.03 373.212   2
  -4  10  -2 3109.07 325.336   2
   4  10   2 3178.63 360.626   1
   4 -10   2 3918.91 373.688   2
  -4  10  -3 17299.9 757.673   2
   4  10   3 15992.8 767.666   1
   4 -10   3 18244.7 759.057   2
  -4 -10  -3 16993.1 809.290   2
   4 -10   4 2123.64 263.329   2
   4  10   4 2525.60 299.539   1
  -4 -10  -4 2862.53 355.219   2
  -4  10  -4 3223.98 320.944   2
  -4  10  -5 18487.2 756.348   2
   4 -10   5 19556.6 756.881   2
  -4 -10  -5 19029.3 896.466   2
  -4 -10  -6 2245.15 340.357   2
  -4  10  -6 2516.53 284.702   2
   4 -10   6 2263.42 264.592   2
   4 -10   7 52210.7 1183.20   2
  -4 -10  -7 51315.4 1502.64   2
  -4  10  -7 48960.1 1185.92   2
   4 -10   8 15224.9 632.944   2
  -4  10  -8 16302.5 667.254   2
  -4 -10  -8 15872.6 854.073   2
   4 -10   9 1496.14 204.120   2
  -4  10  -9 1033.10 178.228   2
  -4 -10  -9 1419.09 286.247   2
   4 -10  10 5268.96 358.835   2
   4  10  10 3259.10 308.240   1
  -4 -10 -10 4767.24 503.097   2
   4 -10  11 7247.79 399.497   2
   4  10  11 7328.57 453.372   1
  -4 -10 -11 7077.80 601.091   2
   4  10  12 13431.8 609.057   1
   4 -10  12 13934.9 540.940   2
  -4 -10 -12 13754.8 853.497   2
  -4 -10 -13-169.972 180.873   2
   4 -10  13 49.6563 71.5578   2
   4  10  13-61.1370 104.398   1
   4  10  14 407.338 112.257   1
   4 -10  14 333.778 86.4511   2
  -4 -10 -14 63.4783 155.179   2
   4 -10  15 3986.15 253.527   2
  -4 -10 -15 3020.43 419.802   2
   4  10  15 3870.31 294.583   1
  -4 -10 -16 558.500 240.146   2
   4 -10  16 859.787 111.657   2
  -4 -10 -17 41493.5 1555.47   2
  -4 -10 -18 4045.02 519.574   2
  -4 -10 -19 4657.17 547.807   2
  -4 -10 -20 1371.42 330.998   2
  -4 -10 -21 6852.60 664.362   2
  -4 -10 -22 878.981 277.985   2
  -4 -10 -23-153.883 222.707   2
  -4 -10 -24 518.345 228.466   2
  -4 -10 -25 2255.74 409.661   2
  -4 -10 -26 1058.14 325.604   2
  -4 -10 -27 996.677 301.525   2
  -4 -10 -28 5664.39 666.052   2
   4 -12 -25-31.0349 229.833   2
   4 -12 -24 24.8691 211.871   2
   4 -12 -23 307.648 186.179   2
   4 -12 -22 577.683 256.649   2
   4 -12 -21 70.6550 219.194   2
   4 -12 -20 734.994 273.060   2
   4 -12 -19 289.256 186.584   2
   4 -12 -18 6059.82 651.634   2
   4 -12 -17 3445.17 493.712   2
   4 -12 -16 1537.55 348.555   2
   4 -12 -15-252.354 208.584   2
   4 -12 -14-491.412 237.729   2
   4 -12 -13 604.942 254.240   2
  -4 -12  13 704.854 128.557   2
   4 -12 -12 11319.6 820.328   2
  -4 -12  12 11264.8 503.020   2
  -4 -12  11 1210.74 194.676   2
   4 -12 -11 1072.19 267.574   2
   4 -12 -10 8393.47 698.345   2
  -4 -12  10 8286.68 475.657   2
  -4 -12   9 5040.17 391.010   2
   4 -12  -9 5787.68 570.756   2
   4 -12  -8 5972.17 576.104   2
  -4 -12   8 5640.20 423.085   2
  -4 -12   7 5357.72 423.468   2
   4 -12  -7 4471.03 500.374   2
  -4 -12   6 1797.90 261.775   2
   4 -12  -6 1594.13 303.312   2
  -4  12   6 1401.81 223.960   1
   4 -12  -5 7694.54 626.817   2
  -4 -12   5 7161.34 508.145   2
  -4 -12   4 11103.6 643.175   2
   4 -12  -4 11314.0 749.482   2
  -4 -12   3-13.1361 142.741   2
   4 -12  -3 176.682 158.930   2
  -4 -12   2 13886.7 746.645   2
   4 -12  -2 13110.9 760.869   2
  -4 -12   1 31.0627 112.911   2
   4 -12  -1 201.346 172.527   2
  -4 -12   0 753.193 192.317   2
   4 -12   0 677.393 192.897   2
  -4 -12  -1 3297.14 395.844   2
   4 -12   1 3486.75 390.721   2
   4 -12   2 11038.5 665.451   2
  -4 -12  -2 10623.5 705.365   2
  -4 -12  -3 5311.40 515.002   2
   4 -12   3 5034.43 454.260   2
   4 -12   4 4335.08 414.289   2
  -4 -12  -4 4295.19 476.750   2
  -4 -12  -5 10743.5 732.214   2
   4 -12   5 11225.2 647.916   2
  -4 -12  -6 1316.93 285.617   2
   4 -12   6 2010.95 280.482   2
   4 -12   7 1121.02 203.848   2
  -4 -12  -7 812.854 241.310   2
   4 -12   8 403.693 148.632   2
   4  12   8 359.795 106.124   1
  -4 -12  -8 435.210 199.113   2
   4  12   9 8208.87 557.940   1
  -4 -12  -9 7914.85 674.101   2
   4 -12   9 8249.90 518.102   2
  -4 -12 -10 30091.4 1297.05   2
   4  12  10 27910.3 1006.14   1
   4 -12  10 30273.9 953.297   2
  -4 -12 -11 80.6229 201.663   2
   4 -12  11-25.4429 87.0364   2
  -4 -12 -12 284.270 226.253   2
   4 -12  12 156.322 94.4775   2
  -4 -12 -13 3625.18 502.490   2
   4 -12  13 5332.45 372.279   2
   4 -12  14 1797.25 209.124   2
  -4 -12 -14 2742.86 459.557   2
  -4 -12 -15 242.588 202.358   2
  -4 -12 -16 748.354 265.118   2
  -4 -12 -17 956.444 284.962   2
  -4 -12 -18-10.3283 179.994   2
  -4 -12 -19 3597.93 537.145   2
  -4 -12 -20 6221.47 700.018   2
  -4 -12 -21 4659.27 608.220   2
  -4 -12 -22 74.7169 195.231   2
  -4 -12 -23 318.623 225.010   2
  -4 -12 -24 7424.70 773.151   2
  -4 -12 -25 250.245 216.540   2
   4 -14 -20 2648.53 479.695   2
   4 -14 -19 6539.63 729.794   2
   4 -14 -18 1223.53 386.654   2
   4 -14 -17 249.191 217.881   2
   4 -14 -16 8742.38 835.186   2
   4 -14 -15 4521.35 611.407   2
   4 -14 -14 2725.98 476.370   2
   4 -14 -13 5828.73 681.173   2
   4 -14 -12 466.704 259.535   2
   4 -14 -11 614.778 295.800   2
   4 -14 -10 2101.26 382.775   2
  -4 -14  10 1973.56 268.682   2
   4 -14  -9 1585.83 346.340   2
  -4 -14   9 1519.83 248.220   2
   4 -14  -8 470.509 194.947   2
  -4 -14   8 275.172 127.896   2
  -4 -14   7 226.518 108.133   2
   4 -14  -7 146.857 160.860   2
  -4 -14   6 1927.98 299.132   2
   4 -14  -6 1837.94 350.203   2
  -4 -14   5 2167.23 318.159   2
   4 -14  -5 1800.35 338.659   2
   4 -14  -4 237.242 191.033   2
  -4 -14   4 66.5379 124.359   2
  -4 -14   3 2803.60 371.711   2
   4 -14  -3 3368.16 430.434   2
   4 -14  -2 2069.11 359.157   2
  -4 -14   2 1834.96 328.182   2
   4 -14  -1 12686.8 815.854   2
  -4 -14   1 10821.1 730.749   2
  -4 -14   0 1625.08 310.911   2
   4 -14   0 1433.84 282.379   2
  -4 -14  -1 7346.47 616.536   2
   4 -14   1 6284.38 575.203   2
   4 -14   2-190.571 218.484   2
  -4 -14  -2-151.055 216.006   2
  -4 -14  -3 601.205 211.697   2
   4 -14   3 779.530 214.160   2
   4 -14   4 5484.07 512.872   2
  -4 -14  -4 5012.97 548.166   2
   4 -14   5 5002.04 486.636   2
  -4 -14  -5 5380.27 575.193   2
  -4 -14  -6 1726.14 336.896   2
   4 -14   6 1592.89 274.723   2
  -4 -14  -7 756.849 246.758   2
   4 -14   7 878.379 208.833   2
   4 -14   8 98.1926 125.407   2
  -4 -14  -8 392.240 287.545   2
  -4 -14  -9 17812.5 1072.39   2
   4 -14   9 16596.9 806.663   2
   4 -14  10 10.1649 93.0099   2
  -4 -14 -10-267.543 227.317   2
   4 -14  11 3405.91 353.106   2
  -4 -14 -11 2629.71 417.675   2
  -4 -14 -12 652.593 221.575   2
  -4 -14 -13 747.027 269.796   2
  -4 -14 -14 1613.66 367.076   2
  -4 -14 -15 255.663 237.667   2
  -4 -14 -16 671.620 249.243   2
  -4 -14 -17 90.8954 175.825   2
  -4 -14 -18 500.852 231.022   2
  -4 -14 -19 3894.44 589.541   2
  -4 -14 -20 1631.09 412.591   2
   4 -16 -14 250.125 282.080   2
   4 -16 -13 899.723 307.376   2
   4 -16 -12 104.102 206.661   2
   4 -16 -11 5817.58 679.303   2
   4 -16 -10 2561.25 460.557   2
   4 -16  -9 279.112 184.466   2
   4 -16  -8-219.242 182.755   2
   4 -16  -7 3174.32 492.388   2
  -4 -16   7 2806.52 374.874   2
  -4 -16   6 2387.59 342.014   2
   4 -16  -6 1998.57 388.579   2
  -4 -16   5 2067.70 327.483   2
   4 -16  -5 1013.92 295.242   2
   4 -16  -4 303.663 192.340   2
  -4 -16   4-25.7523 161.791   2
   4 -16  -3-180.267 218.076   2
  -4 -16   3-27.7208 183.515   2
   4 -16  -2 5626.32 594.025   2
  -4 -16   2 5557.52 557.119   2
   4 -16  -1 3644.36 494.829   2
  -4 -16   1 2318.17 388.868   2
   4 -16   0 431.703 206.419   2
  -4 -16   0-255.330 218.679   2
   4 -16   1 542.953 208.292   2
  -4 -16  -1 45.3886 199.061   2
   4 -16   2 1640.62 321.365   2
  -4 -16  -2 1416.68 296.334   2
   4 -16   3-67.9496 169.579   2
  -4 -16  -3 149.309 169.759   2
  -4 -16  -4 8913.57 768.620   2
   4 -16   4 7834.32 663.193   2
  -4 -16  -5 10.1803 177.432   2
   4 -16   5 154.708 159.500   2
   4 -16   6 293.818 189.855   2
  -4 -16  -6 173.639 198.543   2
  -4 -16  -7 7282.13 728.183   2
   4 -16   7 6880.02 595.171   2
  -4 -16  -8 1186.10 329.159   2
   4 -16   8 561.396 210.853   2
  -4 -16  -9 5044.07 616.996   2
  -4 -16 -10 700.192 295.197   2
  -4 -16 -11 102.242 227.201   2
  -4 -16 -12 10430.6 924.592   2
  -4 -16 -13 1991.95 472.083   2
  -4 -16 -14 120.166 222.837   2
   5   1 -34 1434.34 400.749   3
   5  -1 -34 1257.57 333.421   3
   5   1 -33 3361.32 575.035   3
   5  -1 -33 3074.48 547.340   3
   5   1 -32 124.522 242.643   3
   5  -1 -32-235.081 265.139   3
   5   1 -31 102.508 198.088   3
   5  -1 -31 455.275 241.072   3
   5   1 -30 407.111 249.233   3
   5  -1 -30-583.343 317.769   3
   5  -1 -29 5833.48 683.289   3
   5   1 -29 5672.48 687.727   3
   5  -1 -29 5983.53 447.455   2
   5  -1 -28 3329.74 500.820   3
   5  -1 -28 3243.18 327.291   2
   5   1 -28 3238.81 509.374   3
   5  -1 -27 21679.3 1212.50   3
   5  -1 -27 20460.8 789.999   2
   5   1 -27 20790.4 1223.57   3
   5   1 -26 130.192 181.367   3
   5  -1 -26 704.191 165.946   2
   5   1 -26 597.593 126.451   2
   5  -1 -25 571.428 146.779   2
   5   1 -25 518.909 98.3222   2
   5   1 -25 666.315 245.932   3
   5  -1 -25 651.479 254.252   3
   5   1 -24 384.738 211.936   3
   5   1 -24 465.540 114.357   2
   5  -1 -24 237.290 97.0533   2
   5  -1 -24 551.788 240.939   3
   5  -1 -23 23962.3 1153.18   3
   5  -1 -23 23138.0 791.626   2
   5   1 -23 20812.8 1104.99   3
   5   1 -23 22948.4 633.824   2
   5  -1 -22 8329.50 469.499   2
   5  -1 -22 8136.12 660.087   3
   5   1 -22 8622.50 385.144   2
   5   1 -22 8473.77 691.427   3
   5  -1 -21 185.344 87.1083   2
   5   1 -21 505.757 116.205   2
   5   1 -21 413.859 189.611   3
   5  -1 -21 767.766 256.592   3
   5   1 -20 28469.8 1185.27   3
   5   1 -20 29964.1 676.701   2
   5  -1 -20 29099.8 1166.25   3
   5  -1 -20 28260.3 828.339   2
   5   1 -19 563.494 102.988   2
   5  -1 -19 668.289 145.815   2
   5   1 -19 719.983 259.430   3
   5  -1 -19 404.455 176.654   3
   5  -1 -18 8501.71 433.580   2
   5   1 -18 8455.59 341.521   2
   5  -1 -18 7631.26 569.338   3
   5   1 -18 8697.63 618.609   3
   5   1 -17 7974.71 323.253   2
   5  -1 -17 8317.62 575.405   3
   5   1 -17 8765.52 607.735   3
   5  -1 -17 7582.47 405.797   2
   5   1 -16 71.1566 136.708   3
   5  -1 -16 109.639 77.2484   2
   5   1 -16 172.325 63.9643   2
   5   1 -15 1509.76 247.436   3
   5  -1 -15 1611.62 187.787   2
   5   1 -15 1541.92 133.959   2
   5   1 -14 30390.7 565.664   2
   5  -1 -14 30296.7 738.325   2
   5   1 -14 31497.2 1016.02   3
   5   1 -13 35161.5 1041.39   3
  -5   1  13 34808.0 785.768   2
   5  -1 -13 35449.3 780.467   2
   5   1 -13 34536.5 580.016   2
   5   1 -12 11276.3 574.509   3
   5   1 -12 11036.5 319.837   2
  -5   1  12 10968.3 431.145   2
   5  -1 -12 10979.5 422.455   2
  -5  -1  11 44219.1 617.992   2
   5   1 -11 45472.5 611.659   2
  -5   1  11 42301.1 828.661   2
   5  -1 -11 44828.0 826.766   2
   5   1 -11 44828.6 1077.73   3
   5   1 -10 20460.6 692.070   3
   5  -1 -10 20914.8 545.518   2
   5   1 -10 19779.5 386.594   2
  -5   1  10 19861.8 546.425   2
  -5  -1  10 20410.6 402.242   2
   5   1  -9 75230.2 1266.67   3
  -5  -1   9 72543.6 726.339   2
   5  -1  -9 75649.1 1008.32   2
   5   1  -9 74305.6 713.781   2
  -5   1   9 73821.1 1007.89   2
   5  -1  -8 112.457 59.5347   2
   5   1  -8-1.09887 26.1149   2
   5   1  -8-64.4943 69.1541   3
  -5   1   8 22.9583 38.9791   2
  -5  -1   8 73.0344 34.8634   2
   5   1  -7 3627.90 253.517   3
   5  -1  -7 3819.42 209.779   2
  -5  -1   7 3813.29 151.529   2
   5   1  -7 3715.10 149.165   2
   5  -1  -6 3266.50 187.139   2
   5  -1  -6 3215.34 133.765   1
  -5  -1   6 3402.24 137.625   2
   5   1  -6 3613.21 241.068   3
   5   1  -6 3392.43 135.413   2
   5  -1  -5 41544.2 642.730   2
  -5  -1   5 40797.5 455.446   2
   5   1  -5 40473.2 720.474   3
   5   1  -5 41754.4 469.872   2
   5  -1  -5 41177.0 441.685   1
  -5   1   4 35146.5 400.168   1
   5   1  -4 33768.6 605.635   3
   5  -1  -4 35135.7 398.980   1
   5  -1  -4 34874.9 565.919   2
   5   1  -4 36149.7 438.598   2
   5   1  -3 4304.54 195.789   3
   5   1  -3 4583.33 160.196   2
   5  -1  -3 4272.15 141.958   1
   5  -1  -3 4155.05 190.823   2
   5  -1  -2 7040.88 237.913   2
  -5  -1  -1 32275.9 538.336   1
  -5  -1  -2 20844.7 437.038   1
   5  -1   3 120842. 973.485   2
  -5  -1  -3 120912. 1083.30   1
   5  -1   4 69591.7 756.061   2
  -5   1  -4 67349.7 739.838   2
  -5  -1  -4 69022.3 849.312   1
  -5  -1  -5 166143. 1371.58   1
  -5   1  -5 160782. 1181.15   2
  -5  -1  -6 952.479 98.1607   3
  -5  -1  -6 1138.93 118.199   1
  -5   1  -6 1257.44 111.347   2
  -5   1  -7 53751.8 918.068   3
  -5  -1  -7 51668.1 834.652   1
  -5  -1  -7 53949.0 787.076   3
  -5  -1  -8 7076.66 313.182   3
  -5   1  -8 7238.78 359.343   3
  -5  -1  -8 6904.54 319.273   1
  -5  -1  -9 30076.1 682.919   1
  -5  -1  -9 30332.2 692.681   3
  -5   1  -9 30509.5 779.927   3
   5  -1  10 10684.3 467.159   3
  -5  -1 -10 10549.4 423.452   1
  -5  -1 -10 10942.0 447.548   3
  -5   1 -10 11139.2 494.745   3
  -5  -1 -11 14342.9 539.751   3
  -5   1 -11 14026.2 579.580   3
  -5  -1 -11 14806.1 515.251   1
   5  -1  11 14840.0 574.679   3
  -5   1 -12 2807.07 283.869   3
  -5  -1 -12 3028.16 249.346   1
  -5  -1 -12 2832.66 255.508   3
   5  -1  12 3144.40 271.652   3
  -5   1 -13 24302.5 829.182   3
  -5  -1 -13 25150.2 728.695   1
   5  -1  13 24382.0 796.897   3
  -5  -1 -13 25011.2 786.490   3
  -5  -1 -14 25569.5 762.725   1
  -5   1 -14 25493.0 889.486   3
  -5  -1 -14 24965.6 825.449   3
  -5  -1 -15 10658.4 506.917   1
  -5   1 -15 11265.7 616.175   3
  -5  -1 -15 10581.0 566.087   3
  -5  -1 -16 3476.48 306.032   1
  -5  -1 -16 3848.54 360.847   3
  -5   1 -16 3851.15 387.274   3
  -5  -1 -17 51198.7 1176.37   1
  -5   1 -17 51576.1 1404.79   3
  -5  -1 -17 52910.5 1344.08   3
  -5  -1 -18 10235.9 624.207   3
  -5   1 -18 9222.96 630.856   3
  -5  -1 -18 9829.31 530.066   1
  -5  -1 -19 11950.0 572.817   2
  -5   1 -19 11841.5 715.741   3
  -5  -1 -19 12903.6 726.010   3
  -5  -1 -19 12181.2 608.036   1
  -5   1 -20 21198.0 982.052   3
  -5  -1 -20 20991.3 772.427   2
  -5  -1 -20 21940.1 834.881   1
  -5  -1 -20 23668.2 1001.90   3
  -5   1 -20 22680.9 698.372   2
  -5  -1 -21 652.295 159.554   1
  -5   1 -21 645.045 141.750   2
  -5  -1 -21 750.605 181.235   2
  -5   1 -21 535.674 200.454   3
  -5  -1 -21 725.290 224.921   3
  -5   1 -22 1266.08 300.439   3
  -5  -1 -22 1571.57 235.739   2
  -5  -1 -22 1104.06 235.372   3
  -5   1 -22 1412.86 190.798   2
  -5  -1 -22 1810.27 268.414   1
  -5  -1 -23 15759.0 706.553   2
  -5   1 -23 16677.5 639.492   2
  -5  -1 -23 15771.9 762.062   1
  -5  -1 -23 15353.9 896.969   3
  -5   1 -23 15579.5 940.309   3
  -5  -1 -24 7171.43 525.770   1
  -5  -1 -24 7821.68 506.653   2
  -5   1 -24 7043.51 644.519   3
  -5   1 -24 8480.85 458.418   2
  -5  -1 -24 7821.68 663.245   3
  -5  -1 -25 1062.44 236.517   1
  -5  -1 -25 508.640 199.923   3
  -5  -1 -25 701.629 178.119   2
  -5   1 -25 511.455 132.781   2
  -5   1 -25 554.399 200.599   3
  -5   1 -26 5665.26 386.178   2
  -5  -1 -26 4254.12 525.264   3
  -5  -1 -26 4977.07 462.701   1
  -5  -1 -26 4310.00 396.995   2
  -5   1 -26 4064.63 528.564   3
  -5  -1 -27 3678.14 410.810   1
  -5  -1 -27 3669.97 370.140   2
  -5   1 -27 3787.30 325.636   2
  -5   1 -27 3937.73 544.367   3
  -5  -1 -27 3759.61 516.028   3
  -5  -1 -28 3856.71 531.048   3
  -5  -1 -28 2610.97 355.918   1
  -5   1 -28 2386.07 423.815   3
  -5  -1 -28 2508.89 317.703   2
  -5  -1 -29 2599.29 449.082   3
  -5  -1 -29 3586.95 421.601   1
  -5  -1 -29 3668.67 374.892   2
  -5   1 -29 2886.35 483.670   3
  -5  -1 -30 459.336 238.851   3
  -5   1 -30 660.074 273.849   3
  -5  -1 -30 831.415 217.695   1
  -5   1 -31 4340.85 512.169   1
  -5  -1 -31 4732.43 610.081   3
  -5   1 -31 4362.28 622.150   3
  -5  -1 -32 760.365 281.536   3
  -5   1 -32 791.526 252.271   1
  -5   1 -32 762.711 318.894   3
  -5  -1 -33-167.536 241.802   3
  -5   1 -33-460.140 254.938   3
  -5  -1 -34 966.232 366.252   3
  -5   1 -34 983.332 340.586   3
   5   3 -33 1755.23 456.044   3
   5  -3 -33 1234.59 378.773   3
   5  -3 -32 10652.1 963.044   3
   5   3 -32 11222.6 1050.40   3
   5   3 -31 429.592 275.237   3
   5  -3 -31 256.541 244.850   3
   5  -3 -30 4929.78 642.209   3
   5  -3 -30 5376.61 491.228   2
   5   3 -30 5036.82 700.643   3
   5   3 -29 1733.64 430.547   3
   5  -3 -29 2038.62 304.440   2
   5  -3 -29 1177.82 358.024   3
   5  -3 -28 6881.73 707.968   3
   5  -3 -28 6820.74 529.988   2
   5   3 -28 7454.32 775.800   3
   5   3 -27 349.832 252.820   3
   5  -3 -27-129.350 153.207   2
   5  -3 -27 209.680 217.718   3
   5   3 -26 3753.78 540.200   3
   5  -3 -26 3777.86 509.557   3
   5  -3 -26 4298.44 300.857   1
   5  -3 -26 3531.08 382.187   2
   5   3 -25 6809.26 696.794   3
   5  -3 -25 5944.63 612.166   3
   5  -3 -25 6516.72 356.411   1
   5  -3 -25 6052.43 488.796   2
   5  -3 -24 969.469 231.184   3
   5  -3 -24 1308.51 160.208   1
   5  -3 -24 1166.54 223.320   2
   5   3 -24 1563.04 355.354   3
   5  -3 -23 4770.46 290.419   1
   5   3 -23 5238.00 576.860   3
   5  -3 -23 4690.60 418.370   2
   5   3 -22 755.591 246.254   3
   5  -3 -22 488.705 97.9634   1
   5  -3 -22 685.412 166.352   2
   5  -3 -21 2388.15 193.058   1
   5  -3 -21 2412.83 292.965   2
   5   3 -21 2935.93 447.174   3
   5   3 -20 20667.3 1046.43   3
   5  -3 -20 17969.6 497.172   1
   5  -3 -20 17527.7 749.413   2
   5   3 -19 6871.64 600.430   3
   5  -3 -19 6478.43 450.502   2
   5  -3 -19 6738.87 293.617   1
   5  -3 -18 4690.76 232.746   1
   5  -3 -18 4528.65 375.909   2
   5   3 -18 4790.84 501.398   3
   5  -3 -17 1623.76 229.571   2
   5   3 -17 1517.70 286.017   3
   5  -3 -17 1469.71 123.895   1
   5  -3 -16 1613.37 123.114   1
   5   3 -16 1761.39 299.856   3
   5  -3 -16 1785.10 239.343   2
   5   3 -15 40360.5 1270.54   3
   5  -3 -15 40329.6 1019.19   2
   5  -3 -15 39059.6 542.973   1
   5  -3 -14 49228.7 1112.58   2
   5  -3 -14 47313.5 541.166   1
   5   3 -14 52645.5 1397.01   3
  -5   3  13 5174.25 365.364   2
   5  -3 -13 4594.86 149.146   1
   5  -3 -13 5241.43 364.542   2
   5   3 -13 5358.60 442.998   3
   5   3 -12 647.877 169.976   3
   5  -3 -12 489.460 121.950   2
  -5   3  12 220.417 96.3685   2
  -5   3  11 16472.6 610.769   2
   5  -3 -11 16631.8 602.657   2
   5   3 -11 15365.2 687.102   3
  -5   3  10 38533.8 907.918   2
   5  -3 -10 39390.9 904.929   2
   5   3 -10 39937.7 1053.91   3
   5   3  -9 6525.04 417.260   3
   5  -3  -9 7480.06 390.466   2
   5   3  -8 7335.97 424.204   3
   5  -3  -8 8554.06 406.532   2
   5  -3  -7 82013.5 1207.94   2
  -5  -3   7 80065.2 568.869   2
   5   3  -7 83411.2 1360.05   3
   5   3  -6 18445.9 602.818   3
   5  -3  -6 16865.1 538.403   2
   5   3  -5 152947. 1659.04   3
   5  -3  -5 152164. 1573.78   2
   5  -3  -4 2056.99 178.347   2
  -5  -3   4 1959.43 176.937   3
   5  -3  -3 42166.5 772.582   2
  -5  -3   3 40739.2 757.657   3
   5  -3  -2 3766.44 229.977   2
   5  -3  -1 71130.0 951.899   2
   5  -3   0 169508. 1429.50   2
  -5  -3  -1 7612.37 329.793   1
   5  -3   1 7028.42 284.579   2
   5  -3   2 140903. 1235.01   2
  -5  -3  -2 143931. 1410.08   1
  -5   3  -2 140374. 1230.51   2
   5  -3   3 3617.59 196.034   2
  -5  -3  -3 3812.01 230.279   1
  -5   3  -3 3629.19 195.098   2
   5  -3   4 1586.74 126.809   2
  -5   3  -4 1549.21 125.445   2
  -5  -3  -4 1577.88 147.349   1
  -5   3  -5 12123.5 346.920   2
   5  -3   5 13321.4 363.153   2
  -5  -3  -5 13314.6 422.566   1
   5   3   5 12930.2 411.659   1
   5   3   6 83.1687 54.5312   1
  -5   3  -6 90.5902 36.0940   2
  -5  -3  -6 103.884 54.2253   1
   5  -3   6 45.2327 35.7013   2
  -5   3  -7 17082.9 398.129   2
   5   3   7 17409.4 486.328   1
   5  -3   7 17809.8 410.934   2
  -5  -3  -7 18311.4 509.120   1
   5   3   8 670.393 104.694   1
  -5   3  -8 820.819 92.2314   2
  -5  -3  -8 944.184 129.046   1
   5  -3   8 722.607 89.3487   2
  -5  -3  -9 19.8010 53.8103   1
  -5   3  -9 49.8416 46.8164   2
   5   3   9 53.8939 42.7594   1
  -5  -3 -10 115865. 1358.62   1
  -5   3 -10 114916. 1053.08   2
  -5   3 -11 9608.11 310.275   2
  -5  -3 -11 10583.4 422.369   1
  -5  -3 -12 42362.5 866.766   1
  -5   3 -12 43728.1 670.925   2
  -5   3 -13 18367.3 450.614   2
  -5  -3 -13 18182.2 583.605   1
  -5  -3 -14 30760.7 788.950   1
  -5   3 -14 32233.8 606.607   2
  -5  -3 -15 15579.0 572.774   1
   5  -3  15 17053.8 778.983   3
  -5   3 -15 15917.0 432.584   2
  -5  -3 -16 333.864 118.203   2
  -5   3 -16 411.803 179.029   3
  -5  -3 -16 352.272 109.778   1
  -5   3 -16 561.096 91.3816   2
   5  -3  16 490.081 145.457   3
  -5  -3 -17 1338.71 207.693   2
  -5   3 -17 1430.94 141.667   2
  -5  -3 -17 1584.66 203.594   1
  -5   3 -17 1585.77 290.265   3
  -5  -3 -18 13939.5 587.505   1
  -5  -3 -18 14703.4 699.688   2
  -5   3 -18 13497.4 793.607   3
  -5   3 -18 14998.7 444.030   2
  -5  -3 -18 13766.0 700.737   3
  -5  -3 -19 11307.3 627.263   2
  -5  -3 -19 12604.9 692.882   3
  -5   3 -19 12207.5 768.663   3
  -5  -3 -19 11487.7 550.648   1
  -5   3 -19 11721.7 401.697   2
  -5  -3 -20 114.749 118.116   2
  -5  -3 -20 130.949 99.7812   1
  -5   3 -20 452.291 94.7813   2
  -5  -3 -20-100.274 133.641   3
  -5   3 -20 533.630 249.396   3
  -5  -3 -21 11488.3 577.971   1
  -5   3 -21 12733.3 436.139   2
  -5  -3 -21 12331.5 682.127   2
  -5   3 -21 12673.3 837.421   3
  -5  -3 -21 12172.7 731.311   3
  -5   3 -21 11356.3 412.250   2
  -5   3 -22 30691.6 681.538   2
  -5   3 -22 30972.2 1323.92   3
  -5  -3 -22 29583.8 1176.88   3
  -5  -3 -22 28736.4 1046.14   2
  -5  -3 -22 29138.5 937.225   1
  -5   3 -22 28689.9 653.658   2
  -5  -3 -23 3876.95 404.583   2
  -5   3 -23 4012.08 253.557   2
  -5  -3 -23 3900.05 456.692   3
  -5   3 -23 4278.52 533.014   3
  -5   3 -23 3871.39 251.845   2
  -5  -3 -23 4147.98 372.823   1
  -5   3 -24 2960.00 454.800   3
  -5   3 -24 3537.00 238.874   2
  -5  -3 -24 3489.61 445.795   3
  -5  -3 -24 4092.06 383.172   1
  -5  -3 -24 3935.34 427.122   2
  -5   3 -25 14330.4 981.852   3
  -5   3 -25 15774.2 493.518   2
  -5  -3 -25 14158.9 890.894   3
  -5  -3 -25 16079.0 742.774   1
  -5  -3 -25 15616.7 811.911   2
  -5  -3 -26 405.919 177.856   3
  -5  -3 -26 776.786 234.561   2
  -5   3 -26 170.742 209.337   3
  -5  -3 -26 785.496 199.078   1
  -5  -3 -27 1721.48 300.172   2
  -5  -3 -27 1889.76 268.800   1
  -5  -3 -27 1586.88 333.018   3
  -5  -3 -28 9290.56 655.428   2
  -5   3 -28 10223.1 897.594   3
  -5  -3 -28 9031.78 592.493   1
  -5  -3 -28 8129.51 733.055   3
  -5  -3 -29 9602.65 815.589   3
  -5  -3 -29 9087.72 653.204   2
  -5  -3 -30 14220.4 823.857   2
  -5  -3 -30 13833.7 1008.27   3
  -5  -3 -31 496.211 257.329   3
  -5  -3 -31 337.912 174.490   2
  -5  -3 -32 10596.5 926.104   3
  -5  -3 -33 2522.15 499.012   3
   5  -5 -32 1158.18 349.377   3
   5  -5 -32 873.083 243.298   2
   5  -5 -31-97.3766 144.179   2
   5  -5 -31-155.082 213.110   3
   5  -5 -30 6040.40 697.587   3
   5  -5 -30 4615.57 504.332   2
   5   5 -29 551.638 322.187   3
   5  -5 -29 407.198 242.465   3
   5  -5 -29-0.50949 141.505   2
   5  -5 -28 5682.93 676.410   3
   5  -5 -28 6311.09 572.592   2
   5   5 -28 6215.67 739.663   3
   5  -5 -27 5380.32 522.310   2
   5   5 -27 6346.03 727.361   3
   5  -5 -26 15934.6 873.589   2
   5   5 -26 18844.5 1210.91   3
   5   5 -25 2035.18 415.507   3
   5  -5 -25 1807.92 305.203   2
   5   5 -24 756.326 230.289   3
   5  -5 -24 351.751 163.660   2
   5   5 -23 2110.71 418.873   3
   5  -5 -23 1624.29 280.165   2
   5   5 -22 375.467 225.554   3
   5  -5 -22 516.544 160.940   2
   5  -5 -21 31713.6 1135.56   2
   5   5 -21 30054.0 1369.18   3
   5   5 -20 7723.19 691.579   3
   5  -5 -20 9107.23 608.911   2
   5   5 -19 11153.3 810.975   3
   5  -5 -19 10682.2 649.273   2
   5  -5 -18 3557.35 373.537   2
   5   5 -18 3997.12 488.836   3
   5  -5 -17 2446.31 313.861   2
   5   5 -17 1834.96 320.704   3
   5   5 -16 24288.7 1090.50   3
   5  -5 -16 26830.3 967.698   2
   5   5 -15 595.005 216.844   3
   5  -5 -15 733.285 180.708   2
   5  -5 -14 4295.04 368.513   2
   5  -5 -13-104.063 118.828   2
  -5   5  13 94.0119 75.5299   2
   5  -5 -12 45272.4 1172.19   2
  -5   5  12 44915.5 1188.54   2
   5  -5 -11 855.804 188.693   2
   5  -5 -10 20122.3 741.864   2
  -5  -5   9 27879.0 393.262   2
   5  -5  -9 27986.5 867.895   2
  -5  -5   8 60010.6 663.828   2
   5  -5  -8 59407.4 1225.33   2
  -5  -5   8 60405.8 1334.86   3
  -5  -5   7 108214. 976.338   2
  -5   5   7 105461. 837.163   1
  -5  -5   7 107275. 1710.96   3
   5  -5  -7 108259. 1621.20   2
   5  -5  -6 26587.9 790.103   2
  -5  -5   6 26548.9 518.889   2
  -5  -5   6 26638.0 830.907   3
  -5  -5   5 415.663 76.6334   2
   5  -5  -5 263.089 104.967   2
  -5  -5   5 386.468 121.777   3
  -5  -5   4 5896.76 275.116   2
   5  -5  -4 6246.69 370.699   2
   5  -5  -3 53589.8 1059.03   2
   5  -5  -2 8140.93 400.074   2
   5  -5  -1 19302.0 603.369   2
   5  -5   0 27874.0 708.383   2
  -5   5   0 27603.4 705.466   2
  -5   5  -1 2930.06 227.014   2
   5  -5   1 3628.42 247.811   2
   5   5   2 43203.4 923.260   1
  -5   5  -2 43003.3 839.079   2
   5  -5   2 42270.1 832.919   2
   5  -5   3 16999.4 517.006   2
   5   5   3 16083.7 559.086   1
  -5   5  -3 17884.1 524.386   2
  -5   5  -4 2179.65 183.694   2
   5  -5   4 1943.88 176.302   2
   5   5   4 1902.95 188.109   1
  -5   5  -5 3190.22 216.633   2
   5  -5   5 3294.46 214.891   2
   5   5   5 3086.76 239.276   1
   5   5   6 56623.6 989.162   1
  -5   5  -6 54721.8 860.943   2
   5  -5   6 55433.3 868.408   2
  -5  -5  -6 56457.3 1013.56   1
  -5  -5  -7 72580.7 1136.43   1
  -5   5  -7 68624.8 953.122   2
   5  -5   7 72588.4 967.264   2
   5   5   7 71265.8 1111.75   1
   5   5   8 27766.8 686.008   1
  -5   5  -8 26908.9 576.381   2
  -5  -5  -8 28887.7 717.360   1
   5  -5   8 27395.0 590.994   2
   5   5   9 10020.5 413.835   1
  -5   5  -9 9390.12 327.482   2
  -5  -5  -9 8977.54 403.533   1
   5  -5   9 9803.53 336.064   2
  -5  -5 -10 13680.9 639.888   2
   5   5  10 13287.7 476.130   1
  -5  -5 -10 12733.9 479.656   1
   5  -5  10 13591.9 392.888   2
  -5   5 -10 13203.6 385.320   2
   5   5  11 5290.66 302.561   1
  -5   5 -11 5287.34 235.742   2
   5  -5  11 5453.47 250.631   2
  -5  -5 -11 5330.32 313.707   1
  -5  -5 -11 6446.51 452.968   2
  -5  -5 -12 17535.5 755.251   2
  -5   5 -12 17742.8 426.576   2
  -5  -5 -12 17798.7 567.989   1
   5   5  12 18180.9 556.712   1
  -5   5 -13 186.217 56.0860   2
  -5  -5 -13 71.3783 95.9888   2
  -5  -5 -13 105.694 56.2992   1
  -5   5 -14 4834.19 211.871   2
  -5  -5 -14 5251.39 319.094   1
  -5  -5 -14 5421.16 444.355   2
  -5  -5 -15 10996.6 470.239   1
  -5   5 -15 10781.8 309.111   2
  -5  -5 -15 11518.0 650.071   2
  -5  -5 -16 34825.4 1141.43   2
  -5   5 -16 32065.0 518.740   2
  -5  -5 -16 31982.3 819.083   1
  -5  -5 -17 7464.19 398.486   1
  -5   5 -17 7675.54 247.458   2
  -5  -5 -17 8001.78 561.503   2
  -5  -5 -18 140.343 64.4198   1
  -5   5 -18 288.075 53.9657   2
  -5  -5 -18 432.106 162.777   2
  -5   5 -19 9357.58 256.341   2
  -5  -5 -19 10214.4 653.189   2
  -5  -5 -19 10253.7 482.809   1
  -5  -5 -20 32.8307 123.544   2
  -5   5 -20 89.6553 31.4853   2
  -5   5 -20 165.449 36.6169   2
  -5  -5 -20 205.938 82.9797   1
  -5  -5 -21 14062.0 591.915   1
  -5   5 -21 11755.3 233.537   2
  -5  -5 -21 14443.8 803.959   2
  -5  -5 -22 2243.42 246.289   1
  -5  -5 -22 2731.61 370.176   2
  -5  -5 -23 8288.49 640.065   3
  -5  -5 -23 9988.15 510.679   1
  -5  -5 -23 8243.68 623.831   2
  -5  -5 -24 169.780 148.986   2
  -5  -5 -24 257.414 103.206   1
  -5  -5 -25 1419.02 211.369   1
  -5  -5 -25 1425.56 285.302   2
  -5  -5 -25 1519.21 333.952   3
  -5  -5 -26 6035.74 568.624   2
  -5  -5 -26 5711.61 587.492   3
  -5  -5 -27 12297.5 858.835   3
  -5  -5 -27 12332.0 804.168   2
  -5  -5 -28 521.289 270.665   3
  -5  -5 -28 442.046 211.788   2
  -5  -5 -29 3085.33 427.478   2
  -5  -5 -29 3587.62 511.759   3
  -5  -5 -30 4644.62 504.464   2
  -5  -5 -30 3876.75 539.456   3
  -5  -5 -31-313.117 204.975   2
  -5  -5 -31 204.179 217.110   3
  -5  -5 -32 777.470 247.889   2
  -5  -5 -32 298.585 199.830   3
   5  -7 -31 2897.71 436.025   2
   5  -7 -31 3600.74 557.864   3
   5  -7 -30 391.578 174.331   2
   5  -7 -29 2719.92 436.849   2
   5  -7 -28 1332.21 273.781   2
   5  -7 -27 711.307 234.130   2
   5  -7 -26 3336.80 454.226   2
   5  -7 -25-359.882 217.920   2
   5  -7 -24 907.983 237.442   2
   5  -7 -23-74.2795 178.580   2
   5  -7 -22 28571.7 1200.47   2
   5  -7 -21 281.395 135.832   2
   5  -7 -20 3081.03 397.393   2
   5  -7 -19-286.570 206.736   2
   5  -7 -18-38.6564 175.790   2
   5  -7 -17 3393.86 401.953   2
   5  -7 -16 6351.25 523.194   2
   5  -7 -15 299.868 163.656   2
   5  -7 -14 20357.3 902.929   2
   5  -7 -13 34546.5 1155.58   2
   5  -7 -12 6879.67 516.268   2
  -5  -7  12 6346.05 181.943   2
   5  -7 -11 5731.78 454.655   2
  -5  -7  11 5976.24 217.751   2
  -5  -7  10 5475.87 468.992   3
   5  -7 -10 5456.98 445.877   2
  -5  -7  10 5277.61 230.543   2
  -5   7  10 4853.00 197.225   1
  -5   7   9 10064.7 322.821   1
  -5  -7   9 10975.1 358.193   2
  -5  -7   9 10425.3 627.395   3
   5  -7  -9 11367.1 612.703   2
  -5   7   8 15250.5 428.575   1
  -5  -7   8 14637.5 732.813   3
  -5  -7   8 14497.0 441.014   2
   5  -7  -8 15217.6 705.528   2
   5  -7  -7 150.990 138.703   2
  -5  -7   7 91.2027 62.7166   2
  -5  -7   7 162.507 112.557   3
  -5  -7   6 3194.15 238.764   2
   5  -7  -6 3181.09 315.824   2
  -5  -7   5 13311.5 493.995   2
   5  -7  -5 13529.4 628.880   2
  -5  -7   4 45599.3 938.129   2
   5  -7  -4 46864.7 1150.88   2
   5  -7  -3 13.1886 88.4361   2
  -5   7   3-51.6433 82.2234   2
  -5  -7   3 62.7392 81.2220   2
  -5  -7   2 20196.0 662.573   2
   5  -7  -2 19417.6 712.459   2
  -5   7   2 20626.6 748.173   2
   5  -7  -1 565.402 147.699   2
  -5  -7   1 198.702 95.4023   2
  -5   7   1 322.593 104.864   2
   5  -7   0 21705.9 726.439   2
  -5   7   0 20218.8 720.091   2
  -5  -7   0 20903.6 714.612   2
  -5   7  -1 16389.6 639.280   2
  -5  -7  -1 15482.8 627.001   2
   5  -7   1 16098.7 610.733   2
   5   7   1 14771.5 647.958   1
   5  -7   2 17994.6 633.736   2
  -5   7  -2 17365.1 637.627   2
  -5  -7  -2 18887.1 706.955   2
   5   7   2 18691.1 708.001   1
   5   7   3 3598.69 309.399   1
   5  -7   3 3356.13 274.950   2
  -5   7  -3 3103.80 268.883   2
  -5  -7  -3 3712.92 339.388   2
   5   7   4 66140.9 1299.83   1
   5  -7   4 66725.8 1192.35   2
  -5   7  -4 68896.2 1211.61   2
  -5  -7  -4 69413.6 1417.16   2
  -5  -7  -5 182.836 124.667   2
   5  -7   5 335.091 113.292   2
   5   7   5 381.097 109.133   1
  -5   7  -5 242.711 104.779   2
   5  -7   6 63516.8 1092.56   2
  -5  -7  -6 64108.9 1422.22   2
   5   7   6 61511.5 1198.55   1
  -5   7  -6 60979.0 1101.43   2
  -5  -7  -7 1258.69 244.548   2
   5   7   7 1425.30 187.542   1
   5  -7   7 1195.60 155.293   2
  -5   7  -7 1420.26 178.048   2
  -5  -7  -8 462.500 124.649   2
  -5   7  -8 399.448 98.5149   2
   5   7   8 150.908 68.6856   1
   5  -7   8 379.273 95.5845   2
  -5   7  -9 7880.97 367.865   2
   5   7   9 8536.75 432.221   1
   5  -7   9 7906.47 365.218   2
  -5  -7  -9 8608.72 557.578   2
  -5   7 -10 5481.96 296.974   2
   5  -7  10 5077.16 289.315   2
   5   7  10 5115.77 333.212   1
  -5  -7 -10 6037.43 481.381   2
  -5   7 -11 1338.25 147.070   2
  -5  -7 -11 1749.59 264.610   2
   5   7  11 1136.44 158.017   1
   5  -7  11 1355.91 147.983   2
   5  -7  12 10267.1 383.191   2
  -5  -7 -12 10345.9 648.453   2
  -5   7 -12 9445.62 366.028   2
   5   7  12 9989.70 453.124   1
   5   7  13 1327.53 167.480   1
  -5  -7 -13 1300.61 179.048   1
   5  -7  13 1534.14 148.053   2
  -5   7 -13 1408.10 142.721   2
  -5  -7 -13 1291.55 247.411   2
  -5  -7 -14 668.524 125.040   1
  -5  -7 -14 747.905 205.650   2
  -5   7 -14 707.620 99.3672   2
   5   7  14 714.336 124.725   1
  -5  -7 -15-128.830 153.431   2
  -5  -7 -15-52.3649 81.8051   1
   5   7  15 3.82198 67.3453   1
  -5   7 -15 54.8445 46.0330   2
  -5  -7 -16 29405.4 787.237   1
  -5  -7 -16 31284.1 1192.86   2
  -5   7 -16 29123.1 509.309   2
  -5  -7 -17 5881.27 350.764   1
  -5   7 -17 6028.16 201.344   2
  -5  -7 -17 4845.39 481.652   2
  -5  -7 -18 470.724 179.545   2
  -5  -7 -18 513.420 123.685   1
  -5  -7 -19 2742.65 386.470   2
  -5  -7 -19 2175.42 215.522   1
  -5  -7 -20 24788.9 719.080   1
  -5  -7 -20 25238.1 1143.16   2
  -5  -7 -21 3102.69 261.553   1
  -5  -7 -21 3211.49 429.720   2
  -5  -7 -22 1987.95 203.650   1
  -5  -7 -22 1778.28 338.544   2
  -5  -7 -23 687.138 243.985   2
  -5  -7 -24 11935.3 830.951   2
  -5  -7 -25 325.008 176.719   2
  -5  -7 -26 7042.88 660.600   2
  -5  -7 -27 4378.16 535.247   3
  -5  -7 -27 5129.38 571.985   2
  -5  -7 -28-68.8329 163.722   3
  -5  -7 -28 289.974 229.771   2
  -5  -7 -29 441.702 206.731   2
  -5  -7 -29 858.757 280.958   3
  -5  -7 -30 2953.46 458.726   3
  -5  -7 -30 3021.77 462.912   2
  -5  -7 -31 391.330 219.098   2
  -5  -7 -31-0.74039 178.780   3
   5  -9 -29 35.2819 232.561   2
   5  -9 -28 6148.55 656.729   2
   5  -9 -27 4450.02 563.749   2
   5  -9 -26 2061.11 376.000   2
   5  -9 -25 1687.85 355.111   2
   5  -9 -24 4839.25 572.243   2
   5  -9 -23-83.2905 186.705   2
   5  -9 -22 1029.00 255.909   2
   5  -9 -21-146.557 188.603   2
   5  -9 -20 338.145 178.444   2
   5  -9 -19 747.257 222.434   2
   5  -9 -18 11571.0 788.502   2
   5  -9 -17 2506.98 373.196   2
   5  -9 -16 1375.52 262.216   2
   5  -9 -15 92.0038 126.291   2
  -5  -9  14 5797.23 187.042   2
   5  -9 -14 5644.99 517.701   2
   5  -9 -13 244.016 167.818   2
  -5  -9  13 235.695 56.4609   2
  -5  -9  12 192.062 58.9946   2
   5  -9 -12 84.6995 121.633   2
  -5   9  12 158.488 39.6837   1
   5  -9 -11 1190.00 268.656   2
  -5   9  11 1266.05 130.645   1
  -5  -9  11 1183.30 132.618   2
  -5  -9  10 26957.9 674.665   2
   5  -9 -10 27592.1 1088.57   2
  -5   9  10 27051.8 647.626   1
   5  -9  -9 19.7020 142.602   2
  -5   9   9-5.08179 71.5461   1
  -5  -9   9-62.0463 89.1592   2
  -5  -9   8 3073.43 248.786   2
   5  -9  -8 3270.33 378.670   2
  -5   9   8 2688.73 237.590   1
   5  -9  -7 18035.5 837.168   2
  -5  -9   7 17310.4 609.396   2
  -5  -9   6 24209.2 748.007   2
   5  -9  -6 24411.0 962.733   2
  -5  -9   5-18.7115 95.4563   2
   5  -9  -5-123.758 127.241   2
  -5  -9   4 3249.37 288.576   2
   5  -9  -4 3481.72 366.376   2
  -5  -9   3 4056.96 336.574   2
   5  -9  -3 4261.60 392.699   2
  -5   9   2 3704.02 359.504   2
   5  -9  -2 3518.17 346.656   2
  -5  -9   2 3010.90 292.840   2
  -5  -9   1 459.542 131.487   2
   5  -9  -1 666.766 169.179   2
  -5   9   1 840.732 178.975   2
   5   9   0 49777.4 1363.20   1
   5  -9   0 50208.0 1252.49   2
  -5   9   0 50778.9 1295.00   2
  -5  -9   0 50946.3 1262.90   2
  -5   9  -1 7020.40 475.635   2
   5  -9   1 7191.27 480.319   2
   5   9   1 6961.39 505.313   1
  -5  -9  -1 7038.64 487.028   2
   5  -9   2 1608.34 228.430   2
  -5   9  -2 1458.77 218.842   2
  -5  -9  -2 1730.37 259.009   2
  -5   9  -3 3224.72 313.156   2
   5  -9   3 2990.41 308.937   2
  -5  -9  -3 2884.31 333.547   2
  -5   9  -4 77106.9 1479.39   2
   5  -9   4 75171.8 1440.55   2
  -5  -9  -4 75292.6 1658.20   2
  -5  -9  -5 2118.80 314.536   2
   5  -9   5 1502.75 207.144   2
  -5   9  -5 1675.80 226.755   2
   5  -9   6 286.267 92.9341   2
  -5   9  -6 217.652 102.679   2
  -5  -9  -6 4.94343 135.925   2
  -5  -9  -7 1604.52 284.444   2
   5  -9   7 1287.42 193.957   2
   5   9   7 941.669 164.015   1
  -5   9  -7 1642.32 214.275   2
   5   9   8 1333.55 202.148   1
  -5  -9  -8 1832.05 307.958   2
   5  -9   8 1603.96 203.854   2
  -5   9  -8 1677.10 210.559   2
   5  -9   9 1375.28 182.681   2
   5   9   9 1760.84 223.039   1
  -5  -9  -9 1498.98 286.222   2
  -5   9  -9 1723.99 205.602   2
  -5   9 -10 34.9500 69.7264   2
   5   9  10 37.0348 75.6104   1
   5  -9  10 32.4984 76.9439   2
  -5  -9 -10-160.811 168.599   2
  -5   9 -11 3964.01 289.123   2
   5  -9  11 4226.09 288.801   2
  -5  -9 -11 4024.25 444.492   2
   5   9  11 3846.55 324.894   1
   5   9  12 7480.07 435.490   1
  -5  -9 -12 7298.17 598.584   2
  -5   9 -12 7919.25 395.742   2
   5  -9  12 7534.57 386.958   2
  -5   9 -13 111.471 66.8015   2
  -5  -9 -13 95.1649 123.461   2
   5  -9  13 48.8765 57.1373   2
   5   9  13 163.161 84.3188   1
   5  -9  14 6712.12 329.780   2
  -5   9 -14 6174.22 314.852   2
  -5  -9 -14 6432.01 575.621   2
   5   9  14 6552.83 399.229   1
  -5  -9 -15 1299.60 278.886   2
   5   9  15 1616.41 194.047   1
   5  -9  15 1961.36 174.351   2
   5   9  16 315.719 95.3975   1
  -5  -9 -16 388.519 193.606   2
  -5  -9 -17 622.068 222.006   2
  -5  -9 -18 17232.9 998.950   2
  -5  -9 -19 1612.04 338.259   2
  -5  -9 -20 7260.66 659.343   2
  -5  -9 -21-154.798 171.224   2
  -5  -9 -22 6286.77 641.114   2
  -5  -9 -23 1195.46 281.010   2
  -5  -9 -24 6798.41 681.504   2
  -5  -9 -25 831.037 300.745   2
  -5  -9 -26 379.880 203.159   2
  -5  -9 -27 644.462 239.252   2
  -5  -9 -28 202.833 219.788   2
  -5  -9 -29-184.070 234.619   2
   5 -11 -26-26.5305 244.265   2
   5 -11 -25 143.648 206.378   2
   5 -11 -24 9078.15 826.507   2
   5 -11 -23 600.987 218.524   2
   5 -11 -22 157.637 162.550   2
   5 -11 -21 281.345 209.921   2
   5 -11 -20 1131.64 295.127   2
   5 -11 -19 2213.97 378.110   2
   5 -11 -18-135.875 206.208   2
   5 -11 -17 2529.58 393.550   2
   5 -11 -16-25.1773 154.809   2
   5 -11 -15 136.842 139.507   2
  -5 -11  14 21937.3 537.866   2
   5 -11 -14 21503.7 1119.81   2
   5 -11 -13 3032.32 440.779   2
  -5 -11  13 2919.08 221.218   2
  -5 -11  12 22335.9 651.568   2
   5 -11 -12 19928.2 1046.73   2
  -5  11  12 21021.8 607.042   1
  -5 -11  11 10354.8 477.581   2
   5 -11 -11 10568.0 752.606   2
  -5  11  11 10388.6 461.363   1
   5 -11 -10 37771.5 1383.82   2
  -5  11  10 39703.7 953.033   1
  -5 -11  10 39600.5 971.805   2
   5 -11  -9 3763.63 453.859   2
  -5  11   9 3574.77 301.483   1
  -5 -11   9 3510.07 301.825   2
  -5  11   8 1401.91 206.472   1
  -5 -11   8 1491.62 201.857   2
   5 -11  -8 1681.70 306.955   2
   5 -11  -7 7439.72 605.373   2
  -5 -11   7 7468.04 465.171   2
   5 -11  -6 1960.93 320.082   2
  -5 -11   6 2360.70 259.226   2
   5 -11  -5 3473.37 391.447   2
  -5 -11   5 3390.75 330.739   2
  -5 -11   4 2382.76 285.510   2
   5 -11  -4 2285.18 337.358   2
   5 -11  -3 3494.19 398.827   2
  -5 -11   3 2775.31 314.483   2
   5 -11  -2 195.546 156.326   2
  -5 -11   2 163.735 134.047   2
   5 -11  -1 412.524 162.239   2
  -5 -11   1 446.488 152.855   2
   5 -11   0 25943.5 1001.83   2
  -5 -11   0 26794.4 1023.37   2
  -5 -11  -1 18846.3 874.969   2
   5 -11   1 17109.3 797.990   2
   5 -11   2 18035.7 815.695   2
  -5 -11  -2 18296.1 869.846   2
   5 -11   3 4787.23 411.020   2
  -5 -11  -3 4821.45 470.082   2
  -5 -11  -4 13061.3 763.337   2
   5 -11   4 12722.2 655.160   2
  -5  11  -5 12861.9 670.730   2
   5  11   5 12685.6 708.937   1
  -5 -11  -5 14016.4 799.366   2
   5 -11   5 13392.5 672.363   2
   5 -11   6 1298.30 222.604   2
  -5 -11  -6 1600.10 302.224   2
  -5  11  -6 1518.26 234.656   2
   5  11   6 1815.35 271.013   1
  -5  11  -7 32932.0 1038.01   2
   5 -11   7 34273.4 1034.38   2
   5  11   7 32572.4 1094.85   1
  -5 -11  -7 31254.3 1237.23   2
   5 -11   8 9555.37 537.709   2
  -5 -11  -8 8417.47 648.929   2
  -5  11  -8 8295.15 511.977   2
   5  11   8 8537.64 555.526   1
  -5 -11  -9 8673.29 664.274   2
   5  11   9 9205.29 571.806   1
  -5  11  -9 10036.7 553.716   2
   5 -11   9 9694.77 531.651   2
   5 -11  10 19802.9 733.148   2
  -5 -11 -10 17638.2 975.831   2
  -5 -11 -11 1434.05 295.255   2
   5 -11  11 1156.30 182.726   2
   5 -11  12 812.080 144.271   2
  -5 -11 -12 1190.06 283.595   2
  -5 -11 -13 1346.02 300.527   2
   5 -11  13 1300.68 188.604   2
   5 -11  14 17509.8 614.336   2
  -5 -11 -14 18058.7 1034.41   2
   5 -11  15 110.682 88.9405   2
  -5 -11 -15-55.3035 191.003   2
  -5 -11 -16 622.689 255.844   2
  -5 -11 -17-249.648 195.963   2
  -5 -11 -18 26916.0 1326.32   2
  -5 -11 -19 8029.78 744.098   2
  -5 -11 -20 65.9892 174.666   2
  -5 -11 -21 6839.28 701.401   2
  -5 -11 -22 432.627 261.708   2
  -5 -11 -23 300.637 248.062   2
  -5 -11 -24 2919.70 499.526   2
  -5 -11 -25 3040.43 497.788   2
  -5 -11 -26 89.5418 179.625   2
   5 -13 -23 1243.46 347.531   2
   5 -13 -22 416.735 237.682   2
   5 -13 -21-256.407 218.687   2
   5 -13 -20-772.830 333.473   2
   5 -13 -19 1560.19 332.308   2
   5 -13 -18 210.742 175.402   2
   5 -13 -17 1592.35 376.511   2
   5 -13 -16 12928.2 970.705   2
   5 -13 -15 419.224 250.685   2
   5 -13 -14 1831.95 407.419   2
   5 -13 -13 13253.2 952.671   2
  -5 -13  12 40727.4 1028.04   2
   5 -13 -12 39282.9 1587.02   2
  -5 -13  11 292.705 121.873   2
   5 -13 -11 150.641 239.692   2
  -5 -13  10 297.701 128.917   2
   5 -13 -10 232.922 184.585   2
  -5 -13   9 1515.91 243.506   2
   5 -13  -9 962.357 279.508   2
   5 -13  -8 4558.66 521.260   2
  -5 -13   8 3030.49 336.533   2
  -5 -13   7 5179.75 436.381   2
   5 -13  -7 4972.21 535.479   2
  -5 -13   6 3234.21 357.020   2
   5 -13  -6 3357.86 443.481   2
   5 -13  -5-267.242 212.442   2
  -5 -13   5-35.4619 128.714   2
  -5 -13   4-144.162 163.255   2
   5 -13  -4-40.0927 154.858   2
   5 -13  -3 3064.01 407.999   2
  -5 -13   3 2597.09 338.634   2
  -5 -13   2 6040.50 510.783   2
   5 -13  -2 6517.59 570.627   2
   5 -13  -1 294.705 168.806   2
  -5 -13   1 321.429 141.256   2
   5 -13   0 3605.69 426.428   2
  -5 -13   0 3443.40 406.144   2
   5 -13   1 8440.82 623.917   2
  -5 -13  -1 9117.28 667.576   2
  -5 -13  -2 34393.6 1307.54   2
   5 -13   2 32787.7 1206.26   2
  -5 -13  -3 990.572 282.155   2
   5 -13   3 823.956 228.493   2
  -5 -13  -4 167.688 173.145   2
   5 -13   4-46.5247 119.330   2
   5 -13   5 26861.3 1052.55   2
  -5 -13  -5 26402.0 1204.93   2
  -5 -13  -6 7506.35 664.714   2
   5 -13   6 8074.80 566.992   2
   5 -13   7-116.091 131.175   2
  -5 -13  -7 43.3360 143.403   2
  -5 -13  -8 12071.9 842.095   2
   5 -13   8 12534.1 687.068   2
  -5 -13  -9 364.373 240.954   2
   5 -13   9 182.578 135.020   2
  -5 -13 -10-30.9986 166.099   2
   5 -13  10 204.145 128.958   2
   5 -13  11 803.452 163.894   2
  -5 -13 -11 1252.67 312.498   2
  -5 -13 -12 3995.71 519.078   2
   5 -13  12 4788.03 397.627   2
   5 -13  13 1235.65 203.056   2
  -5 -13 -13 1436.27 350.394   2
  -5 -13 -14 5330.38 622.319   2
  -5 -13 -15 577.817 266.941   2
  -5 -13 -16 6272.82 697.490   2
  -5 -13 -17 1970.64 391.163   2
  -5 -13 -18 2263.02 446.780   2
  -5 -13 -19 4498.59 623.692   2
  -5 -13 -20-164.599 226.782   2
  -5 -13 -21-514.513 247.913   2
  -5 -13 -22 806.255 258.687   2
  -5 -13 -23 6539.31 762.811   2
   5 -15 -18 360.356 275.503   2
   5 -15 -17 110.384 206.793   2
   5 -15 -16 4718.22 634.566   2
   5 -15 -15 14203.1 1053.86   2
   5 -15 -14 836.393 338.969   2
   5 -15 -13 5482.84 671.358   2
   5 -15 -12 782.228 312.821   2
   5 -15 -11 7686.43 764.948   2
   5 -15 -10 168.120 199.368   2
  -5 -15   9 2309.86 324.780   2
   5 -15  -9 1571.75 369.489   2
   5 -15  -8 15036.4 1003.11   2
  -5 -15   8 16408.2 818.492   2
  -5 -15   7 148.726 125.033   2
   5 -15  -7 383.272 251.162   2
   5 -15  -6 56.3342 187.268   2
  -5 -15   6 86.3032 120.735   2
  -5 -15   5 198.098 131.190   2
   5 -15  -5-71.3742 190.389   2
  -5 -15   4 389.254 186.253   2
   5 -15  -4 400.481 195.594   2
   5 -15  -3-281.773 198.261   2
  -5 -15   3 139.424 195.852   2
  -5 -15   2 16644.7 936.443   2
   5 -15  -2 15573.0 954.919   2
  -5 -15   1 1371.03 288.713   2
   5 -15  -1 1204.97 292.105   2
   5 -15   0 201.405 161.218   2
  -5 -15   0-196.991 203.612   2
   5 -15   1 4575.36 502.039   2
  -5 -15  -1 4610.14 536.117   2
   5 -15   2 6140.62 575.030   2
  -5 -15  -2 6018.10 586.765   2
   5 -15   3 10422.1 729.744   2
  -5 -15  -3 11520.0 842.146   2
   5 -15   4 869.423 242.524   2
  -5 -15  -4 629.530 237.860   2
   5 -15   5 2662.22 390.929   2
  -5 -15  -5 1564.02 347.653   2
   5 -15   6 1753.47 297.079   2
  -5 -15  -6 1696.45 352.856   2
  -5 -15  -7 4309.27 540.386   2
   5 -15   7 3578.11 427.503   2
  -5 -15  -8 250.637 223.968   2
   5 -15   8 208.064 146.582   2
   5 -15   9 586.137 189.857   2
  -5 -15  -9 410.936 173.913   2
  -5 -15 -10 51.2494 248.855   2
   5 -15  10 337.651 154.359   2
  -5 -15 -11 112.213 175.892   2
  -5 -15 -12 7090.27 738.557   2
  -5 -15 -13 9.16146 184.596   2
  -5 -15 -14 53.9356 194.567   2
  -5 -15 -15 11612.7 974.925   2
  -5 -15 -16 3416.61 569.501   2
  -5 -15 -17 121.408 219.206   2
   5 -17  -9 932.184 348.034   2
   5 -17  -8-393.687 238.435   2
   5 -17  -7 527.526 279.927   2
   5 -17  -6 2420.55 413.732   2
   5 -17  -5-667.685 280.015   2
  -5 -17   5 758.649 252.550   2
  -5 -17   4 1534.61 318.102   2
   5 -17  -4 1771.94 380.881   2
   5 -17  -3 665.006 254.097   2
  -5 -17   3 288.398 158.332   2
  -5 -17   2 1870.54 350.904   2
   5 -17  -2 2243.19 404.615   2
   5 -17  -1 4605.70 558.800   2
  -5 -17   1 4628.14 522.748   2
  -5 -17   0 4119.14 525.919   2
   5 -17   0 4732.67 563.716   2
   5 -17   1 6814.45 673.631   2
  -5 -17  -1 6368.89 641.423   2
  -5 -17  -2 1665.27 355.922   2
   5 -17   2 1880.46 353.561   2
   5 -17   3 506.935 192.267   2
  -5 -17  -3-80.5764 218.738   2
   5 -17   4 724.508 270.357   2
  -5 -17  -4 342.942 199.979   2
   5 -17   5 1121.95 291.848   2
  -5 -17  -5 1596.03 379.724   2
   5 -17   6 208.623 145.604   2
  -5 -17  -6 704.998 318.994   2
  -5 -17  -7 139.246 196.592   2
  -5 -17  -8 3288.84 516.872   2
  -5 -17  -9 285.332 256.912   2
   6   0 -34 4958.55 686.676   3
   6   0 -33-153.942 260.311   3
   6   0 -32 1561.51 370.771   3
   6   0 -31 111.738 281.983   3
   6   0 -30 10518.1 931.146   3
   6   0 -29-185.878 227.997   3
   6   0 -28 2040.16 424.299   3
   6   0 -27-401.741 265.518   3
   6   0 -27 137.314 97.5020   2
   6   0 -26 6430.82 668.946   3
   6   0 -26 5841.80 379.977   2
   6   0 -25-359.519 251.719   3
   6   0 -25-12.5584 92.6958   2
   6   0 -24 10918.6 815.637   3
   6   0 -24 9778.91 488.678   2
   6   0 -23-238.025 229.243   3
   6   0 -23 169.360 86.5972   2
   6   0 -22 9736.83 466.216   2
   6   0 -22 10040.9 738.102   3
   6   0 -21 239.457 200.592   3
   6   0 -21 93.4424 100.985   2
   6   0 -20 64259.8 1133.27   2
   6   0 -20 64909.6 1753.10   3
   6   0 -19 123.576 227.452   3
   6   0 -19 256.925 131.034   2
   6   0 -18 46646.1 1405.68   3
   6   0 -18 47330.9 933.009   2
   6   0 -17 161.125 98.9063   2
   6   0 -17 13.1007 109.470   3
   6   0 -16 61651.6 1515.03   3
   6   0 -16 61368.0 997.486   2
   6   0 -15-179.960 143.976   3
   6   0 -15 175.305 100.631   2
   6   0 -14 25400.3 618.243   2
   6   0 -14 27557.6 936.953   3
   6   0 -13 44.8541 109.303   3
   6   0 -13 107.325 79.9440   2
  -6   0  13-2.13515 45.3126   2
  -6   0  12 2704.97 198.083   2
   6   0 -12 2637.67 183.819   2
  -6   0  11 21.8947 41.4742   2
   6   0 -11 62.6398 52.3303   2
  -6   0  10 945.395 109.185   2
   6   0 -10 1126.03 119.345   2
  -6   0   9 22.2767 38.0628   2
   6   0  -9 57.1191 42.5116   2
   6   0  -8 1030.44 106.481   2
  -6   0   8 700.897 88.1993   2
   6   0  -7-18.5914 36.3654   2
  -6   0   7-3.88476 33.4462   2
   6   0  -6 3511.18 179.659   2
   6   0  -6 3261.39 184.418   1
  -6   0   6 3213.83 173.874   2
   6   0  -5-4.37973 29.5470   2
   6   0  -5 35.4194 28.5091   1
   6   0  -4 44641.4 592.287   2
  -6   0   4 45814.4 623.253   1
   6   0  -4 44015.0 611.297   1
   6   0  -3 19.3230 27.5721   2
  -6   0   3 53.6354 33.9416   1
   6   0  -2 261994. 1415.72   2
   6   0  -1 60.8772 37.9087   2
   6   0   0 165376. 1160.77   2
  -6   0  -2 455010. 2145.90   1
  -6   0  -3-35.9319 46.7478   1
  -6   0  -4 121750. 1197.09   1
  -6   0  -5 13.4808 42.0983   1
  -6   0  -5 53.0303 49.8507   3
  -6   0  -6 3080.82 203.704   3
   6   0   6 2462.15 179.205   3
  -6   0  -7 43.9143 59.8493   3
   6   0   7 33.9014 43.5087   3
   6   0   8 129319. 1365.45   3
  -6   0  -8 137241. 1428.71   3
  -6   0  -9 44.3052 83.7910   3
  -6   0 -10 61392.6 1080.51   3
  -6   0 -11 247.099 123.831   3
  -6   0 -12 86228.0 1423.75   3
  -6   0 -13 274.087 139.031   3
  -6   0 -14 32781.2 957.085   3
  -6   0 -15 27.6664 91.3720   3
  -6   0 -16 46171.7 1228.96   3
  -6   0 -17 232.286 161.974   3
  -6   0 -18 10153.8 634.837   3
  -6   0 -19-94.5133 147.618   3
  -6   0 -20 217.939 147.203   3
  -6   0 -21 142.393 116.733   2
  -6   0 -21 42.6848 196.936   3
  -6   0 -22 39779.5 1054.88   2
  -6   0 -22 39535.4 1404.16   3
  -6   0 -23 682.278 171.445   2
  -6   0 -23 274.679 232.025   3
  -6   0 -24 21116.5 789.566   2
  -6   0 -24 20145.1 1052.10   3
  -6   0 -25 605.687 233.666   1
  -6   0 -25 472.321 221.468   3
  -6   0 -25 747.110 225.210   2
  -6   0 -26 57956.9 1346.74   2
  -6   0 -26 57353.9 1616.93   1
  -6   0 -26 56589.5 1876.16   3
  -6   0 -27-14.6845 95.9797   2
  -6   0 -27 417.943 254.362   3
  -6   0 -27 416.085 208.449   1
  -6   0 -28 3430.99 343.779   2
  -6   0 -28 3220.48 498.829   3
  -6   0 -28 3939.49 440.705   1
  -6   0 -29 17.1827 173.583   3
  -6   0 -29 143.042 91.8477   2
  -6   0 -29 55.2961 127.182   1
  -6   0 -30 6044.90 673.135   3
  -6   0 -30 6554.31 595.667   1
  -6   0 -31-170.749 210.806   3
  -6   0 -31-345.674 204.742   1
  -6   0 -32 1174.57 352.100   3
  -6   0 -32 1313.39 275.125   1
  -6   0 -33-139.026 234.356   3
   6  -2 -33 1145.45 365.983   3
   6   2 -33 1423.29 384.786   3
   6  -2 -32 1093.23 342.447   3
   6   2 -32 1124.06 382.189   3
   6   2 -31 584.776 266.701   3
   6  -2 -31 909.642 308.612   3
   6   2 -30 13613.6 1096.55   3
   6  -2 -30 14615.9 1094.92   3
   6   2 -29 1669.52 410.827   3
   6  -2 -29 1502.62 264.277   2
   6  -2 -29 1376.95 361.323   3
   6  -2 -28 2656.57 330.026   2
   6   2 -28 2718.02 472.267   3
   6  -2 -28 2463.72 455.857   3
   6  -2 -27 383.172 225.361   3
   6  -2 -27 365.831 152.972   2
   6   2 -27 380.126 238.386   3
   6  -2 -27 560.671 142.383   1
   6   2 -26 1007.43 342.903   3
   6  -2 -26 1325.53 223.873   2
   6  -2 -26 1440.76 323.597   3
   6   2 -25 25199.1 532.872   2
   6  -2 -25 26439.4 935.637   2
   6   2 -25 26319.2 1340.91   3
   6  -2 -25 26228.5 1262.76   3
   6  -2 -24 3759.08 489.754   3
   6   2 -24 3125.61 187.349   2
   6  -2 -24 3451.70 353.982   2
   6   2 -24 3907.06 535.238   3
   6  -2 -23 9432.96 734.895   3
   6   2 -23 9735.74 772.890   3
   6  -2 -23 9786.82 554.441   2
   6   2 -23 9410.88 326.255   2
   6  -2 -22 51.1254 96.5659   2
   6   2 -22 47.4460 44.4588   2
   6   2 -21 568.373 81.1612   2
   6   2 -21 431.983 205.549   3
   6  -2 -21 520.760 166.833   3
   6  -2 -21 421.121 134.452   2
   6   2 -20 1032.66 280.173   3
   6   2 -20 809.742 96.2552   2
   6  -2 -20 671.719 160.159   2
   6   2 -19 4135.16 202.351   2
   6   2 -19 4474.56 474.914   3
   6  -2 -19 4529.28 355.451   2
   6   2 -18 8394.54 630.193   3
   6  -2 -18 8148.85 464.302   2
   6   2 -18 7830.22 269.066   2
   6   2 -17 5195.43 214.031   2
   6   2 -17 5127.06 481.366   3
   6  -2 -17 5513.08 372.815   2
   6   2 -16 8739.15 268.490   2
   6  -2 -16 9059.93 470.078   2
   6   2 -16 9206.44 616.760   3
   6   2 -15 5692.44 209.958   2
   6  -2 -15 5917.63 373.758   2
   6   2 -15 5296.67 455.990   3
   6   2 -14 14396.1 319.050   2
   6  -2 -14 15268.1 575.846   2
   6   2 -14 14241.2 708.754   3
  -6   2  14 14707.7 580.024   2
  -6   2  13 258.370 93.0748   2
   6   2 -13 144.245 132.375   3
   6   2 -13 152.564 40.1764   2
   6  -2 -13 229.987 99.6443   2
  -6   2  12 3445.58 271.192   2
   6   2 -12 3403.23 145.422   2
   6  -2 -12 3431.47 267.733   2
   6   2 -12 3558.56 336.681   3
  -6  -2  12 3314.18 144.323   2
   6  -2 -11 20522.8 623.738   2
  -6  -2  11 19812.2 341.020   2
   6   2 -11 19544.8 334.584   2
  -6   2  11 19066.6 611.207   2
   6   2 -11 20793.6 762.503   3
   6  -2 -10 3288.79 141.806   1
  -6   2  10 3610.56 262.282   2
   6   2 -10 3544.64 141.259   2
  -6  -2  10 3546.02 139.439   2
   6  -2 -10 3545.89 255.413   2
   6   2 -10 3841.76 325.935   3
   6   2  -9 11536.8 249.577   2
   6  -2  -9 11207.1 234.459   1
  -6   2   9 11530.4 454.024   2
   6  -2  -9 12536.3 463.646   2
  -6  -2   9 12049.9 247.345   2
   6   2  -9 12220.3 535.579   3
  -6  -2   8 53062.7 512.589   2
   6  -2  -8 55144.9 931.356   2
   6   2  -8 53555.5 532.226   2
   6   2  -8 56414.2 1091.88   3
   6  -2  -7 855.037 119.421   2
   6   2  -7 935.763 149.878   3
  -6  -2   7 793.552 65.7505   2
   6   2  -6 584.664 107.637   3
   6  -2  -6 675.337 104.756   2
  -6  -2   6 597.434 59.9708   2
  -6  -2   5 35985.7 464.853   2
   6  -2  -5 37268.6 712.919   2
   6   2  -5 34581.6 723.969   3
  -6   2   4 10506.9 224.537   1
  -6  -2   4 10091.2 270.283   2
   6  -2  -4 10434.5 367.108   2
   6   2  -4 10673.0 373.203   3
   6   2  -3 23702.2 517.947   3
  -6  -2   3 23119.5 501.002   3
   6  -2  -3 23761.7 538.868   2
  -6   2   3 24710.5 378.298   1
   6  -2  -2 39315.1 671.892   2
  -6  -2   2 37786.0 580.679   3
  -6   2   2 39138.3 520.949   1
   6   2  -2 38353.1 603.990   3
   6  -2  -1 70258.1 869.646   2
  -6  -2   1 67333.3 710.296   3
  -6  -2   1 68983.0 951.705   1
  -6  -2   0 187233. 1545.44   1
   6  -2   0 181225. 1381.19   2
  -6  -2   0 186000. 1037.07   3
   6  -2   1 116935. 1080.13   2
  -6  -2  -1 113559. 1203.62   1
  -6  -2  -2 33484.6 655.892   1
   6  -2   2 34752.8 588.365   2
   6  -2   3 18954.5 432.992   2
  -6  -2  -3 20470.3 505.928   1
  -6   2  -3 19225.2 431.270   2
  -6  -2  -4 266.897 70.7167   1
   6  -2   4 393.120 70.8638   2
  -6   2  -4 371.267 62.7896   2
   6  -2   5 4412.47 214.424   2
  -6  -2  -5 4405.47 247.536   1
  -6   2  -5 4380.89 210.596   2
   6  -2   6 1596.68 132.394   2
  -6  -2  -6 1274.00 140.230   1
   6   2   6 1412.02 141.889   1
  -6   2  -6 1452.00 123.470   2
   6   2   7 1150.55 131.809   1
  -6  -2  -7 1374.71 151.386   1
  -6   2  -7 1182.77 115.093   2
  -6  -2  -8 1867.04 173.807   1
   6   2   8 1662.17 164.598   1
  -6   2  -8 1518.28 134.294   2
  -6  -2  -9 38004.8 788.105   1
  -6   2  -9 36608.4 650.671   2
  -6   2 -10 7553.20 303.914   2
  -6  -2 -10 8811.35 395.611   1
  -6   2 -11 19655.1 502.806   2
   6  -2  11 21353.7 733.662   3
  -6  -2 -11 20281.5 616.192   1
  -6   2 -12 130793. 1328.22   2
  -6  -2 -12 137370. 1639.47   1
  -6   2 -12 140238. 1997.43   3
   6  -2  12 140596. 1938.59   3
  -6   2 -13 17099.7 483.276   2
  -6  -2 -13 17119.0 597.666   1
  -6  -2 -13 18378.5 656.873   3
  -6   2 -13 17131.7 731.332   3
   6  -2  13 15506.5 665.191   3
  -6   2 -14 19848.4 537.671   2
  -6  -2 -14 20165.5 671.879   1
  -6  -2 -14 22622.2 766.328   3
  -6   2 -14 20939.9 836.092   3
  -6  -2 -15 93801.9 1629.90   3
  -6  -2 -15 92835.1 1475.50   1
  -6   2 -15 91285.2 1804.94   3
  -6   2 -15 87269.7 1152.26   2
  -6  -2 -16 9634.47 494.796   1
   6  -2  16 9130.90 566.200   3
  -6   2 -16 9913.96 622.983   3
  -6  -2 -16 9372.60 546.523   3
  -6   2 -16 8473.87 377.050   2
  -6   2 -17 4787.79 452.139   3
   6  -2  17 4598.04 410.666   3
  -6  -2 -17 5602.89 451.896   3
  -6  -2 -17 3940.97 326.220   1
  -6   2 -17 4274.29 271.488   2
  -6  -2 -18 9945.09 595.818   3
  -6   2 -18 8388.42 387.996   2
  -6   2 -18 9219.61 645.125   3
  -6  -2 -18 8652.25 496.003   1
  -6  -2 -19 8934.33 533.963   2
  -6  -2 -19 8543.84 581.022   3
  -6  -2 -19 8412.25 503.889   1
  -6   2 -19 8498.16 631.117   3
  -6   2 -19 8321.09 392.333   2
  -6  -2 -20 16805.0 747.923   2
  -6  -2 -20 16894.7 834.485   3
  -6  -2 -20 17065.3 727.314   1
  -6   2 -20 16287.5 555.373   2
  -6   2 -20 16138.3 891.995   3
  -6  -2 -21 5576.22 503.350   3
  -6  -2 -21 6205.30 460.408   2
  -6   2 -21 5659.38 343.435   2
  -6  -2 -21 6122.65 442.147   1
  -6   2 -21 6355.46 578.889   3
  -6   2 -22 4190.69 298.150   2
  -6  -2 -22 3824.97 426.755   3
  -6  -2 -22 3904.04 380.839   2
  -6   2 -22 3588.95 275.644   2
  -6  -2 -22 3968.23 375.332   1
  -6   2 -22 3479.57 458.208   3
  -6  -2 -23 2860.67 333.082   1
  -6  -2 -23 2676.25 331.178   2
  -6   2 -23 2424.65 235.872   2
  -6   2 -23 2556.86 411.705   3
  -6   2 -23 2528.99 248.525   2
  -6  -2 -23 2200.57 354.751   3
  -6   2 -24 23570.2 718.627   2
  -6  -2 -24 24298.1 949.327   1
  -6   2 -24 24121.0 1197.41   3
  -6  -2 -24 24080.2 1131.57   3
  -6  -2 -24 24932.0 967.673   2
  -6   2 -24 22113.0 705.240   2
  -6   2 -25 13875.3 949.897   3
  -6  -2 -25 13921.2 727.795   1
  -6  -2 -25 13936.9 896.554   3
  -6  -2 -25 13906.9 730.750   2
  -6   2 -25 14916.5 580.629   2
  -6   2 -26 17089.9 1067.11   3
  -6  -2 -26 16870.1 826.247   2
  -6   2 -26 16620.4 612.849   2
  -6  -2 -26 16456.3 808.679   1
  -6  -2 -26 14177.1 922.592   3
  -6  -2 -27 810.865 206.356   2
  -6   2 -27 577.596 221.001   3
  -6  -2 -27 873.003 224.634   1
  -6  -2 -27 372.298 196.391   3
  -6  -2 -28 3602.80 400.735   2
  -6  -2 -28 4418.10 445.531   1
  -6   2 -28 3770.42 537.112   3
  -6  -2 -28 2861.37 444.110   3
  -6  -2 -29 4998.39 590.512   3
  -6   2 -29 4747.63 622.256   3
  -6  -2 -29 5659.55 506.606   1
  -6  -2 -29 5054.44 463.259   2
  -6   2 -30 5498.34 669.706   3
  -6  -2 -30 4408.07 442.774   2
  -6  -2 -30 5610.83 656.500   3
  -6   2 -31 793.775 312.939   3
  -6  -2 -31 430.526 265.737   3
  -6  -2 -32 2569.78 471.800   3
  -6   2 -32 2947.15 536.382   3
  -6   2 -33 1532.43 348.651   1
  -6  -2 -33 980.362 339.124   3
   6   4 -33 789.220 343.255   3
   6  -4 -33 167.331 267.538   3
   6   4 -32 16186.4 1265.03   3
   6  -4 -32 14481.4 1111.61   3
   6   4 -31 724.118 336.788   3
   6  -4 -31 543.998 231.427   2
   6  -4 -31-1.60765 221.373   3
   6  -4 -30 256.478 195.107   3
   6   4 -30 622.698 308.394   3
   6  -4 -30 314.838 179.844   2
   6  -4 -29 320.465 159.579   2
   6  -4 -29 193.422 210.827   3
   6   4 -29-125.560 293.387   3
   6   4 -28 4339.71 605.489   3
   6  -4 -28 3835.04 431.454   2
   6  -4 -28 3301.38 494.111   3
   6  -4 -27 2398.49 335.009   2
   6   4 -27 2915.76 499.487   3
   6  -4 -27 2747.01 444.257   3
   6  -4 -26 4274.06 543.268   3
   6   4 -26 2725.68 471.121   3
   6  -4 -26 3194.79 390.560   2
   6  -4 -25 2952.96 371.355   2
   6   4 -25 3141.44 494.168   3
   6   4 -24 11409.3 892.130   3
   6  -4 -24 13331.9 739.486   2
   6  -4 -24 10946.3 295.972   1
   6  -4 -23 101.607 31.7042   1
   6  -4 -23 97.1266 139.336   2
   6   4 -23 218.801 197.147   3
   6  -4 -22 173.722 39.5587   1
   6  -4 -22 89.1344 30.3000   1
   6  -4 -22 128.939 106.410   2
   6   4 -22 420.771 202.820   3
   6  -4 -21 4115.01 150.679   1
   6  -4 -21 4193.65 400.278   2
   6   4 -21 5155.23 571.153   3
   6  -4 -20 3797.57 366.413   2
   6   4 -20 3743.28 490.491   3
   6   4 -19 9228.95 710.054   3
   6  -4 -19 10670.9 609.284   2
   6  -4 -18 64558.3 1464.21   2
   6   4 -18 66607.7 1816.94   3
   6   4 -17 7477.30 607.529   3
   6  -4 -17 6700.47 477.204   2
   6   4 -16 306.968 199.406   3
   6  -4 -16-20.2214 110.655   2
   6   4 -15 17532.6 868.042   3
   6  -4 -15 18205.0 734.662   2
   6  -4 -14 59.6464 86.3587   2
   6   4 -14 319.040 155.254   3
   6   4 -13 4747.18 438.255   3
   6  -4 -13 5106.47 380.474   2
   6   4 -12 36065.3 1135.68   3
   6  -4 -12 37770.2 993.210   2
   6  -4 -11 36143.0 957.406   2
   6   4 -11 35520.0 1084.88   3
   6   4 -10 9514.86 550.805   3
   6  -4 -10 9534.19 484.002   2
   6   4  -9 1528.78 222.121   3
  -6  -4   9 1462.18 80.4265   2
   6  -4  -9 1921.37 219.921   2
  -6  -4   8 46365.1 518.620   2
   6   4  -8 47396.4 1126.66   3
   6  -4  -8 45195.5 1010.80   2
  -6  -4   8 47637.4 1090.13   3
  -6  -4   7 25178.5 772.471   3
   6  -4  -7 25027.3 737.521   2
  -6  -4   6 4855.22 325.177   3
   6  -4  -6 5040.68 325.128   2
  -6  -4   5 4782.34 320.458   3
   6  -4  -5 5467.81 331.697   2
  -6  -4   4 66694.2 1120.13   3
   6  -4  -4 66041.5 1115.12   2
  -6  -4   3 117.460 77.5521   3
   6  -4  -3 53.4281 71.4791   2
   6  -4  -2 47842.9 899.629   2
   6  -4  -1 5049.68 291.890   2
   6  -4   0 42212.1 808.489   2
   6  -4   1 69257.2 1010.75   2
  -6   4  -1 65967.9 990.550   2
  -6   4  -2 154661. 1472.45   2
   6  -4   2 159119. 1492.91   2
  -6  -4  -2 158926. 1693.70   1
  -6  -4  -3 22605.0 625.160   1
   6  -4   3 22031.2 548.578   2
  -6   4  -3 21065.0 536.753   2
   6  -4   4 1627.58 147.873   2
  -6   4  -4 1496.87 141.110   2
   6   4   4 1391.20 157.203   1
  -6  -4  -4 1426.07 158.477   1
   6  -4   5 699.700 98.5395   2
  -6   4  -5 727.039 99.4418   2
  -6  -4  -5 736.267 124.060   1
   6   4   5 645.100 111.540   1
  -6   4  -6 8653.37 331.079   2
   6   4   6 8754.48 382.294   1
  -6  -4  -6 9530.77 405.787   1
   6  -4   6 9608.06 345.271   2
  -6  -4  -7 4869.36 290.150   1
   6  -4   7 4799.90 243.132   2
  -6   4  -7 4640.56 238.844   2
   6   4   7 4416.85 269.966   1
  -6   4  -8 14642.7 412.463   2
   6   4   8 14735.9 495.579   1
   6  -4   8 14844.9 420.225   2
  -6  -4  -8 16259.2 531.789   1
   6  -4   9 45371.3 740.745   2
  -6   4  -9 43909.7 704.590   2
  -6  -4  -9 44853.2 887.155   1
   6   4   9 43713.2 866.079   1
  -6   4 -10 53805.9 787.198   2
   6  -4  10 54990.4 816.812   2
   6   4  10 55395.8 983.235   1
  -6  -4 -10 57750.2 1020.48   1
  -6   4 -11 30110.7 579.556   2
   6   4  11 29753.9 721.654   1
  -6  -4 -11 30746.3 758.397   1
  -6  -4 -12 41.6089 62.8860   1
  -6   4 -12-34.6675 46.4560   2
  -6  -4 -13 6575.45 370.666   1
  -6   4 -13 6634.37 272.757   2
  -6  -4 -14 21790.1 682.502   1
  -6   4 -14 20305.7 483.263   2
   6  -4  14 22881.6 923.281   3
  -6  -4 -15 37485.0 902.612   1
  -6   4 -15 34358.9 633.056   2
   6  -4  15 35547.5 1186.17   3
  -6  -4 -16 26188.6 783.882   1
  -6   4 -16 25293.1 547.555   2
  -6  -4 -16 28063.4 981.773   2
  -6   4 -17 30.1899 40.9516   2
  -6  -4 -17 84.4835 113.828   2
  -6  -4 -17 70.3788 65.7886   1
  -6  -4 -18 8116.40 553.552   2
  -6   4 -18 7962.38 310.038   2
  -6  -4 -18 8386.61 463.873   1
  -6   4 -19 2643.65 181.852   2
  -6  -4 -19 2615.07 322.922   2
  -6  -4 -19 2560.38 266.464   1
  -6  -4 -20 17641.2 842.242   2
  -6  -4 -20 16988.2 682.496   1
  -6   4 -20 16531.0 448.353   2
  -6  -4 -20 16186.0 808.686   3
  -6   4 -21 1817.13 150.038   2
  -6  -4 -21 1740.36 232.251   1
  -6  -4 -21 1792.61 280.892   2
  -6  -4 -21 1485.04 260.949   3
  -6  -4 -22 2090.56 332.868   3
  -6   4 -22 2204.29 172.657   2
  -6  -4 -22 2187.75 269.379   1
  -6  -4 -22 2145.29 328.080   2
  -6   4 -22 2298.31 172.090   2
  -6  -4 -23 16833.0 906.938   3
  -6  -4 -23 17547.5 737.292   1
  -6   4 -23 16964.8 457.376   2
  -6  -4 -23 17991.3 891.595   2
  -6   4 -24 9159.38 332.332   2
  -6  -4 -24 9288.83 702.894   3
  -6  -4 -24 9861.30 561.849   1
  -6  -4 -24 10212.9 684.014   2
  -6  -4 -25 2779.68 311.419   1
  -6  -4 -25 3601.08 456.967   3
  -6  -4 -25 3669.19 433.773   2
  -6  -4 -26 559.212 200.038   2
  -6  -4 -26 1183.21 215.264   1
  -6  -4 -26 1142.09 295.719   3
  -6  -4 -27 5507.12 584.846   3
  -6  -4 -27 6500.53 473.410   1
  -6  -4 -27 6895.51 587.405   2
  -6  -4 -28 830.016 262.004   3
  -6  -4 -28 1189.75 266.764   2
  -6  -4 -29 1217.74 315.479   3
  -6  -4 -29 1047.34 258.732   2
  -6  -4 -30 7475.84 638.216   2
  -6  -4 -30 7355.96 737.602   3
  -6  -4 -31 1584.65 315.101   2
  -6  -4 -31 1586.23 370.079   3
  -6  -4 -32 391.854 170.130   2
  -6  -4 -32 30.2320 175.241   3
  -6  -4 -33-177.069 276.889   3
   6  -6 -32 1900.21 331.554   2
   6  -6 -32 1826.11 439.327   3
   6  -6 -31 726.894 203.787   2
   6  -6 -31 1327.45 383.020   3
   6  -6 -30 7674.29 790.031   3
   6  -6 -30 6717.49 630.134   2
   6  -6 -29 316.479 186.943   2
   6  -6 -28 784.368 191.774   2
   6  -6 -27 8374.34 677.095   2
   6  -6 -26 1588.00 312.448   2
   6  -6 -25 1006.21 259.559   2
   6  -6 -24-132.880 151.769   2
   6  -6 -23 2080.04 326.317   2
   6  -6 -22 98.9398 139.976   2
   6  -6 -21 12464.4 753.859   2
   6  -6 -20 12.4014 130.339   2
   6  -6 -19 6567.88 537.009   2
   6  -6 -18 41551.1 1302.99   2
   6  -6 -17 8844.59 601.621   2
   6  -6 -16 6554.80 518.716   2
   6  -6 -15 2065.45 297.405   2
   6  -6 -14 558.688 174.923   2
   6  -6 -13 6162.57 476.124   2
  -6   6  12 2141.03 280.192   2
  -6  -6  12 2167.45 309.975   3
   6  -6 -12 2169.22 283.643   2
   6  -6 -11 7442.19 496.677   2
  -6  -6  11 7922.25 551.476   3
  -6  -6  11 6756.66 184.262   2
  -6  -6  11 6944.62 192.905   2
   6  -6 -10 19560.0 785.350   2
  -6  -6  10 21928.8 887.713   3
  -6  -6  10 19612.8 378.962   2
   6  -6  -9 10065.4 564.359   2
  -6   6   9 8872.67 222.998   1
  -6  -6   9 9421.55 297.212   2
  -6  -6   9 9236.10 564.451   3
  -6  -6   8 827.144 179.568   3
  -6  -6   8 950.110 105.990   2
   6  -6  -8 887.878 185.305   2
  -6   6   8 918.993 86.7875   1
  -6  -6   7 25027.5 880.254   3
  -6  -6   7 25170.2 558.438   2
   6  -6  -7 24291.2 831.963   2
  -6  -6   6 24464.0 852.861   3
  -6  -6   6 24759.1 588.313   2
   6  -6  -6 25660.5 842.932   2
  -6  -6   5 32510.5 714.748   2
   6  -6  -5 33427.0 943.431   2
  -6  -6   5 32594.8 953.837   3
  -6  -6   4 34245.9 761.352   2
   6  -6  -4 35433.9 945.768   2
  -6  -6   3 1321.66 162.525   2
   6  -6  -3 1224.30 189.278   2
   6  -6  -2 543.149 127.750   2
  -6   6   2 531.880 132.471   2
  -6   6   1 37149.1 919.897   2
   6  -6  -1 35103.7 891.021   2
   6  -6   0 6193.19 365.799   2
   6   6   0 6054.98 396.629   1
  -6   6   0 6012.02 366.232   2
   6  -6   1 826.394 135.374   2
   6   6   1 1142.58 179.844   1
  -6   6  -1 1079.61 159.846   2
   6   6   2 10336.4 505.575   1
  -6   6  -2 10949.0 469.350   2
   6  -6   2 10430.0 462.466   2
   6   6   3 10155.3 490.331   1
  -6   6  -3 10209.2 449.267   2
   6  -6   3 10510.0 447.535   2
   6  -6   4 2075.87 195.715   2
  -6   6  -4 2000.76 198.049   2
   6   6   4 2325.96 234.985   1
   6   6   5 18424.9 630.747   1
  -6   6  -5 17914.8 566.622   2
   6  -6   5 18155.2 567.003   2
  -6   6  -6 1604.78 178.168   2
   6  -6   6 1589.93 164.393   2
   6   6   6 1400.87 180.652   1
   6   6   7 159.617 76.8265   1
   6  -6   7 89.2865 62.4312   2
  -6   6  -7 79.5230 51.7943   2
  -6  -6  -8 5.09050 124.053   2
   6   6   8 125.220 71.8228   1
   6  -6   8 212.054 60.1128   2
  -6  -6  -8 271.732 89.4280   1
  -6   6  -8 202.086 72.2349   2
   6  -6   9 43547.4 806.020   2
  -6  -6  -9 42114.5 951.610   1
   6   6   9 41834.3 925.426   1
  -6  -6  -9 43431.1 1179.14   2
  -6   6  -9 40792.9 789.030   2
  -6  -6 -10 5807.92 449.462   2
  -6   6 -10 5317.12 278.445   2
   6   6  10 5262.41 330.302   1
   6  -6  10 5558.97 292.346   2
  -6  -6 -10 4913.65 327.758   1
  -6  -6 -11 10729.0 476.835   1
   6  -6  11 10013.5 380.850   2
  -6   6 -11 10048.9 369.796   2
   6   6  11 10401.9 459.534   1
  -6  -6 -11 10130.2 600.397   2
  -6  -6 -12 17514.5 793.852   2
   6   6  12 15138.5 554.318   1
  -6   6 -12 14294.2 433.965   2
  -6  -6 -12 15557.0 573.869   1
   6  -6  12 16139.5 464.961   2
   6   6  13 7096.70 381.694   1
  -6  -6 -13 7402.81 533.960   2
  -6   6 -13 7959.05 310.901   2
  -6  -6 -13 8434.40 424.552   1
  -6   6 -14 135.869 56.2122   2
   6   6  14 128.792 81.1676   1
  -6  -6 -14 90.8544 80.3997   1
  -6  -6 -14 14.4002 133.063   2
  -6  -6 -15 1594.28 195.449   1
  -6   6 -15 1208.66 125.825   2
  -6  -6 -15 1167.69 225.657   2
  -6   6 -16 2715.50 167.819   2
  -6  -6 -16 2414.88 337.567   2
  -6  -6 -16 2515.63 242.295   1
  -6  -6 -17 6184.62 518.909   2
  -6  -6 -17 6816.97 394.072   1
  -6   6 -17 5980.10 237.324   2
  -6   6 -18 3802.51 177.706   2
  -6  -6 -18 4228.44 312.269   1
  -6  -6 -18 3429.13 405.311   2
  -6  -6 -19 15726.5 605.121   1
  -6  -6 -19 14991.1 839.520   2
  -6   6 -19 14570.7 320.597   2
  -6  -6 -20 330.647 125.499   2
  -6  -6 -20 257.407 80.3903   1
  -6  -6 -21 1166.89 177.136   1
  -6  -6 -21 766.580 163.725   2
  -6  -6 -22 25.1875 81.1998   1
  -6  -6 -22 30.7770 153.673   2
  -6  -6 -23 17743.7 674.971   1
  -6  -6 -23 19403.8 1005.54   2
  -6  -6 -24 10970.5 774.713   2
  -6  -6 -24 11371.6 547.981   1
  -6  -6 -25 745.387 238.399   3
  -6  -6 -25 1041.48 284.425   2
  -6  -6 -26 2725.48 402.184   3
  -6  -6 -26 2112.94 358.922   2
  -6  -6 -27 12494.3 873.976   3
  -6  -6 -27 12243.3 832.225   2
  -6  -6 -28 2253.52 381.340   2
  -6  -6 -28 1778.52 368.601   3
  -6  -6 -29 201.226 158.216   2
  -6  -6 -29 125.662 189.211   3
  -6  -6 -30 1013.99 311.685   3
  -6  -6 -30 416.761 161.544   2
  -6  -6 -31 352.933 259.893   3
  -6  -6 -31 501.540 207.212   2
   6  -8 -30 1069.67 284.645   2
   6  -8 -29 2629.73 428.920   2
   6  -8 -28 1075.77 287.609   2
   6  -8 -27 13202.5 907.037   2
   6  -8 -26 8504.81 733.168   2
   6  -8 -25 2308.96 386.475   2
   6  -8 -24 7845.76 687.103   2
   6  -8 -23-437.276 263.303   2
   6  -8 -22 4853.94 528.861   2
   6  -8 -21 6857.78 614.931   2
   6  -8 -20 5692.23 554.965   2
   6  -8 -19 1624.17 298.421   2
   6  -8 -18 2133.28 341.328   2
   6  -8 -17 63.5379 151.382   2
   6  -8 -16 568.606 184.603   2
   6  -8 -15 2887.98 367.637   2
   6  -8 -14 3506.67 402.758   2
  -6  -8  13 8083.90 217.454   2
   6  -8 -13 8185.17 598.422   2
  -6  -8  12 10452.9 307.635   2
   6  -8 -12 10624.5 668.697   2
   6  -8 -11 2612.17 349.703   2
  -6  -8  11 2525.94 171.092   2
  -6   8  11 2208.90 133.837   1
  -6   8  10 876.705 100.389   1
  -6  -8  10 1203.42 137.851   2
   6  -8 -10 652.849 154.279   2
  -6  -8   9 435.463 93.1790   2
  -6   8   9 514.852 89.9024   1
   6  -8  -9 356.013 133.099   2
  -6  -8   8 6281.25 333.845   2
  -6  -8   8 6676.75 521.913   3
  -6   8   8 6369.72 315.221   1
   6  -8  -8 6224.60 484.244   2
  -6  -8   7 18646.7 846.603   3
   6  -8  -7 17526.4 787.691   2
  -6  -8   7 17655.7 576.133   2
  -6  -8   6 857.743 138.948   2
   6  -8  -6 813.953 179.950   2
   6  -8  -5 2516.44 294.252   2
  -6  -8   5 2355.62 232.011   2
  -6   8   5 2374.75 299.556   2
   6  -8  -4 16770.4 743.801   2
  -6   8   4 18214.8 783.688   2
  -6  -8   4 15822.6 615.330   2
   6  -8  -3 21538.7 818.644   2
  -6   8   3 21975.5 846.803   2
  -6  -8   3 22366.5 745.745   2
  -6  -8   2 8344.43 465.155   2
   6  -8  -2 8339.15 504.811   2
  -6   8   2 8933.37 531.210   2
  -6  -8   1 11734.2 559.856   2
  -6   8   1 12052.6 611.116   2
   6  -8  -1 10961.3 573.634   2
   6  -8   0 11686.1 576.422   2
  -6  -8   0 12513.3 601.087   2
  -6   8   0 12011.0 596.358   2
  -6   8  -1 683.229 155.009   2
  -6  -8  -1 873.450 196.119   2
   6  -8   1 412.692 131.914   2
  -6  -8  -2 56747.5 1319.83   2
  -6   8  -2 55595.1 1238.47   2
   6  -8   2 56785.3 1219.87   2
  -6   8  -3 471.426 133.123   2
  -6  -8  -3 633.708 187.352   2
   6  -8   3 322.670 124.000   2
   6   8   4 54854.0 1270.77   1
   6  -8   4 60763.8 1220.89   2
  -6   8  -4 61180.2 1248.62   2
  -6  -8  -4 60334.9 1426.09   2
   6  -8   5 16254.8 617.641   2
  -6   8  -5 16914.7 645.134   2
   6   8   5 16385.9 693.485   1
  -6  -8  -5 16687.1 762.886   2
   6   8   6 990.336 169.768   1
   6  -8   6 1022.53 157.780   2
  -6  -8  -6 939.063 206.526   2
  -6   8  -6 994.388 152.392   2
  -6  -8  -7 1499.85 248.201   2
   6  -8   7 1303.10 180.140   2
  -6   8  -7 1509.83 193.492   2
   6   8   7 1804.00 222.103   1
   6  -8   8 4528.55 308.137   2
  -6   8  -8 4529.38 315.965   2
  -6  -8  -8 4768.49 434.285   2
   6   8   8 4805.61 357.341   1
   6  -8   9 35944.4 855.207   2
  -6   8  -9 34255.6 837.233   2
  -6  -8  -9 34874.5 1182.21   2
   6   8   9 34731.8 944.352   1
  -6  -8 -10 1067.87 228.657   2
   6   8  10 1111.92 177.605   1
  -6   8 -10 1097.46 155.804   2
   6  -8  10 825.453 132.389   2
  -6  -8 -11 6890.83 541.311   2
   6  -8  11 7971.51 382.227   2
  -6   8 -11 7161.41 370.685   2
   6   8  11 7834.05 443.026   1
  -6  -8 -12 976.565 224.411   2
   6  -8  12 1028.68 141.579   2
  -6   8 -12 1014.50 137.949   2
   6   8  12 777.919 134.090   1
  -6  -8 -13 1565.33 284.221   2
   6   8  13 1655.01 200.957   1
   6  -8  13 1933.36 190.200   2
  -6   8 -13 1595.51 169.321   2
  -6   8 -14 2015.65 181.325   2
  -6  -8 -14 2148.81 330.207   2
   6   8  14 1776.93 204.103   1
   6  -8  14 1737.19 167.956   2
  -6  -8 -15 432.392 187.197   2
  -6   8 -15 552.163 93.8323   2
   6   8  15 315.332 97.8016   1
  -6  -8 -16 13897.5 836.024   2
   6   8  16 12867.0 527.560   1
  -6   8 -16 13441.3 410.744   2
  -6   8 -17 3421.74 188.062   2
  -6  -8 -17 3754.98 444.127   2
  -6  -8 -18 12045.8 805.407   2
  -6   8 -18 12748.0 310.323   2
  -6  -8 -19 51.6000 152.871   2
  -6  -8 -20 22693.7 1122.48   2
  -6  -8 -21 2446.05 408.267   2
  -6  -8 -22 15349.2 962.086   2
  -6  -8 -23 2689.73 432.365   2
  -6  -8 -24 3035.44 455.671   2
  -6  -8 -25-109.357 187.903   2
  -6  -8 -26 1332.92 303.707   2
  -6  -8 -27 5342.29 613.293   2
  -6  -8 -28 393.925 222.240   2
  -6  -8 -28 133.489 157.217   3
  -6  -8 -29 264.522 156.682   3
  -6  -8 -29-191.335 178.217   2
  -6  -8 -30 117.844 195.336   2
  -6  -8 -30 641.073 283.189   3
   6 -10 -28 184.475 229.829   2
   6 -10 -27 1268.26 323.242   2
   6 -10 -26-29.5852 171.653   2
   6 -10 -25 676.960 240.670   2
   6 -10 -24 494.871 236.621   2
   6 -10 -23-208.182 195.796   2
   6 -10 -22-249.910 231.845   2
   6 -10 -21 63.1044 188.879   2
   6 -10 -20 7287.67 667.573   2
   6 -10 -19 4836.19 547.994   2
   6 -10 -18 5796.66 583.329   2
   6 -10 -17 9564.80 737.155   2
   6 -10 -16 2055.41 372.283   2
   6 -10 -15 5348.52 560.203   2
   6 -10 -14 12293.6 814.988   2
  -6 -10  14 11839.3 337.851   2
  -6 -10  13 11966.7 397.888   2
   6 -10 -13 13357.7 837.398   2
   6 -10 -12 1702.55 304.461   2
  -6 -10  12 2195.02 187.620   2
  -6  10  12 1806.38 151.208   1
  -6 -10  11 6006.75 330.673   2
   6 -10 -11 5492.23 531.658   2
  -6  10  11 4966.29 283.346   1
   6 -10 -10 8705.41 650.954   2
  -6  10  10 8460.79 398.298   1
  -6 -10  10 8697.82 426.939   2
  -6  10   9 5633.69 345.831   1
  -6 -10   9 5993.16 362.550   2
   6 -10  -9 5313.43 503.207   2
   6 -10  -8 2710.85 351.279   2
  -6 -10   8 2888.79 263.985   2
  -6  10   8 2586.26 245.822   1
  -6 -10   7 7358.27 432.879   2
   6 -10  -7 7364.88 559.052   2
   6 -10  -6 2150.21 297.365   2
  -6 -10   6 2106.70 255.426   2
   6 -10  -5 2149.31 303.869   2
  -6 -10   5 2444.55 276.246   2
  -6 -10   4 1134.98 186.718   2
   6 -10  -4 972.339 222.206   2
   6 -10  -3 16046.8 790.316   2
  -6 -10   3 16233.9 711.673   2
   6 -10  -2 3953.40 400.378   2
  -6 -10   2 4949.96 410.513   2
  -6 -10   1 15499.5 731.004   2
   6 -10  -1 14372.4 722.869   2
   6 -10   0 12747.2 674.035   2
  -6 -10   0 13747.5 706.264   2
   6 -10   1 17737.4 780.653   2
  -6 -10  -1 18003.3 815.953   2
  -6 -10  -2 3853.59 394.296   2
   6  10   2 3857.39 396.831   1
  -6  10  -2 3431.78 354.606   2
   6 -10   2 3953.78 377.637   2
   6  10   3 73.6799 93.7886   1
  -6  10  -3 213.930 109.421   2
  -6 -10  -3-10.7939 138.423   2
   6 -10   3 186.822 117.989   2
  -6  10  -4 944.818 182.033   2
   6 -10   4 1153.05 199.627   2
   6  10   4 844.614 185.245   1
  -6 -10  -4 1211.03 247.405   2
  -6  10  -5 553.893 156.806   2
   6 -10   5 274.813 121.451   2
   6  10   5 305.923 124.497   1
  -6 -10  -5 237.905 158.017   2
  -6  10  -6 4841.93 390.266   2
   6 -10   6 4726.66 377.321   2
   6  10   6 4999.48 420.001   1
  -6 -10  -6 4396.62 455.017   2
  -6 -10  -7 64560.9 1716.13   2
   6 -10   7 64539.2 1348.43   2
  -6  10  -7 66383.4 1398.16   2
  -6 -10  -8-0.90365 141.148   2
  -6  10  -8 78.7562 82.8201   2
   6 -10   8-33.1044 87.8039   2
  -6  10  -9 23.2710 77.5798   2
  -6 -10  -9-32.9972 160.663   2
   6 -10   9-123.182 107.649   2
  -6  10 -10 7332.03 440.452   2
  -6 -10 -10 7352.90 607.951   2
   6 -10  10 7365.36 435.766   2
   6 -10  11 13015.1 564.076   2
  -6  10 -11 11762.5 549.111   2
  -6 -10 -11 13388.3 833.076   2
  -6  10 -12 69.1449 83.8616   2
   6 -10  12-48.2992 77.3434   2
  -6 -10 -12 104.817 155.955   2
   6  10  13 17.6435 54.4290   1
  -6 -10 -13 142.785 164.733   2
   6 -10  13 6.99719 77.4037   2
  -6  10 -13 54.0269 65.9398   2
  -6 -10 -14 358.872 177.076   2
   6  10  14 297.567 112.034   1
   6 -10  14 420.882 103.335   2
  -6  10 -14 106.031 84.3512   2
   6 -10  15 574.280 114.620   2
   6  10  15 579.256 140.028   1
  -6 -10 -15 368.613 192.508   2
  -6 -10 -16 147.347 162.228   2
   6 -10  16 811.310 125.157   2
  -6 -10 -17 6113.82 660.385   2
  -6 -10 -18 481.077 245.781   2
  -6 -10 -19 2295.12 416.203   2
  -6 -10 -20 602.936 274.696   2
  -6 -10 -21 20578.3 1171.96   2
  -6 -10 -22 783.743 278.294   2
  -6 -10 -23-33.9434 181.294   2
  -6 -10 -24 1139.95 326.714   2
  -6 -10 -25 11647.4 930.227   2
  -6 -10 -26 689.352 303.767   2
  -6 -10 -27 327.970 193.786   2
   6 -12 -25 306.954 212.815   2
   6 -12 -24 1062.87 319.815   2
   6 -12 -23-114.095 250.697   2
   6 -12 -22 626.128 288.913   2
   6 -12 -21-96.4800 207.869   2
   6 -12 -20 282.159 225.358   2
   6 -12 -19 422.654 224.128   2
   6 -12 -18 58.2115 170.929   2
   6 -12 -17 294.854 183.472   2
   6 -12 -16 12059.3 886.110   2
   6 -12 -15 31671.3 1410.25   2
   6 -12 -14 1003.99 289.159   2
   6 -12 -13 3964.94 497.511   2
  -6 -12  13 3917.86 281.027   2
  -6 -12  12 13594.0 550.055   2
   6 -12 -12 12136.0 847.073   2
   6 -12 -11 673.433 233.987   2
  -6 -12  11 624.974 139.981   2
   6 -12 -10 25546.0 1197.51   2
  -6 -12  10 26311.4 845.666   2
  -6 -12   9 592.208 157.666   2
   6 -12  -9 477.106 227.032   2
  -6  12   9 323.031 111.082   1
   6 -12  -8 5905.19 573.381   2
  -6 -12   8 5923.89 432.939   2
   6 -12  -7 10.6876 158.756   2
  -6 -12   7 163.402 105.878   2
  -6 -12   6 12771.5 658.041   2
   6 -12  -6 12478.3 803.122   2
  -6 -12   5 569.075 173.456   2
   6 -12  -5 1267.36 289.978   2
  -6 -12   4 2779.95 323.013   2
   6 -12  -4 3331.60 418.901   2
   6 -12  -3 13259.6 790.754   2
  -6 -12   3 14080.2 741.614   2
   6 -12  -2 22856.8 1021.75   2
  -6 -12   2 22679.9 959.019   2
  -6 -12   1 2754.73 359.528   2
   6 -12  -1 2571.54 352.160   2
   6 -12   0 83.9762 116.172   2
  -6 -12   0 289.275 159.004   2
   6 -12   1 3663.14 407.172   2
  -6 -12  -1 4216.86 441.909   2
  -6 -12  -2 3125.17 386.068   2
   6 -12   2 2871.44 349.900   2
   6 -12   3 772.770 199.751   2
  -6 -12  -3 1077.88 254.368   2
  -6 -12  -4 1895.75 310.468   2
   6 -12   4 2065.16 301.040   2
   6 -12   5 517.213 163.139   2
  -6 -12  -5 638.298 199.262   2
  -6 -12  -6 310.255 159.442   2
   6 -12   6 368.314 133.944   2
   6 -12   7 15380.7 737.135   2
  -6 -12  -7 15671.3 923.195   2
  -6 -12  -8 554.320 205.530   2
   6 -12   8 373.213 154.464   2
   6 -12   9 1923.90 271.322   2
  -6 -12  -9 1537.95 315.057   2
   6 -12  10 2282.80 281.557   2
  -6 -12 -10 2908.71 437.765   2
  -6 -12 -11 6273.24 626.109   2
   6 -12  11 6153.01 436.578   2
   6 -12  12 20573.7 777.726   2
  -6 -12 -12 20446.8 1126.12   2
   6 -12  13 11263.4 561.194   2
  -6 -12 -13 11138.5 846.913   2
   6 -12  14 2206.12 248.111   2
  -6 -12 -14 1538.62 357.735   2
  -6 -12 -15 7890.71 720.520   2
  -6 -12 -16 13929.1 975.369   2
  -6 -12 -17 854.315 312.487   2
  -6 -12 -18 10382.4 860.338   2
  -6 -12 -19-76.1615 187.414   2
  -6 -12 -20 4616.51 600.152   2
  -6 -12 -21 6073.50 687.629   2
  -6 -12 -22 6053.19 703.768   2
  -6 -12 -23 2472.23 471.045   2
  -6 -12 -24 2400.70 476.924   2
   6 -14 -20 460.487 195.187   2
   6 -14 -19-72.4418 254.189   2
   6 -14 -18-192.902 227.221   2
   6 -14 -17 4492.66 598.028   2
   6 -14 -16 2750.38 459.765   2
   6 -14 -15 385.492 245.439   2
   6 -14 -14 18045.7 1132.06   2
   6 -14 -13 5742.45 661.144   2
   6 -14 -12 200.796 190.868   2
   6 -14 -11 1058.79 318.059   2
  -6 -14  10 821.631 177.155   2
   6 -14 -10 979.708 280.209   2
  -6 -14   9 168.512 121.205   2
   6 -14  -9 319.366 221.942   2
  -6 -14   8 747.165 211.314   2
   6 -14  -8 603.576 240.502   2
   6 -14  -7 196.644 161.197   2
  -6 -14   7 729.725 224.490   2
  -6 -14   6 2700.77 353.571   2
   6 -14  -6 3906.83 494.684   2
   6 -14  -5 6963.49 643.073   2
  -6 -14   5 7065.01 556.493   2
  -6 -14   4 791.538 221.181   2
   6 -14  -4 968.603 257.166   2
   6 -14  -3 2613.75 410.923   2
  -6 -14   3 2983.41 380.439   2
  -6 -14   2 6240.46 549.305   2
   6 -14  -2 6282.40 589.278   2
   6 -14  -1 14154.7 866.278   2
  -6 -14   1 13724.6 828.910   2
  -6 -14   0 4467.93 488.703   2
   6 -14   0 4842.42 517.585   2
  -6 -14  -1 1603.84 318.519   2
   6 -14   1 1291.18 301.523   2
  -6 -14  -2 16384.1 950.265   2
   6 -14   2 17738.3 941.569   2
   6 -14   3 5192.95 518.182   2
  -6 -14  -3 5483.83 573.812   2
   6 -14   4 335.694 203.971   2
  -6 -14  -4 109.931 182.861   2
  -6 -14  -5 1147.38 303.223   2
   6 -14   5 520.453 195.283   2
   6 -14   6 4328.48 438.325   2
  -6 -14  -6 5111.11 565.267   2
   6 -14   7 53.4350 118.628   2
  -6 -14  -7 92.8257 156.663   2
  -6 -14  -8 5519.16 593.314   2
   6 -14   8 6719.18 530.493   2
  -6 -14  -9 3800.01 520.205   2
   6 -14   9 4010.80 401.165   2
   6 -14  10 2213.27 300.637   2
  -6 -14 -10 2719.73 453.745   2
   6 -14  11 2861.58 332.778   2
  -6 -14 -11 2232.15 416.852   2
  -6 -14 -12 319.644 245.269   2
  -6 -14 -13 7153.19 717.930   2
  -6 -14 -14 11477.4 935.847   2
  -6 -14 -15 743.172 277.676   2
  -6 -14 -16 1169.17 361.714   2
  -6 -14 -17 3423.86 550.026   2
  -6 -14 -18-144.947 236.840   2
  -6 -14 -19 3757.74 584.770   2
  -6 -14 -20 945.902 324.876   2
   6 -16 -14 14668.4 1102.71   2
   6 -16 -13 5222.51 661.688   2
   6 -16 -12-135.353 249.244   2
   6 -16 -11 208.582 267.030   2
   6 -16 -10 3203.59 517.141   2
   6 -16  -9 980.766 310.463   2
   6 -16  -8 1388.46 376.380   2
   6 -16  -7 39.8760 186.624   2
  -6 -16   7 145.821 160.635   2
  -6 -16   6 3083.13 405.907   2
   6 -16  -6 3166.70 490.599   2
   6 -16  -5 70.3066 193.170   2
  -6 -16   5 59.0549 138.435   2
   6 -16  -4 10062.8 843.334   2
  -6 -16   4 10924.9 769.131   2
  -6 -16   3 7759.87 650.861   2
   6 -16  -3 7699.97 707.963   2
  -6 -16   2-169.122 187.571   2
   6 -16  -2-378.425 225.113   2
  -6 -16   1 1505.75 321.702   2
   6 -16  -1 1732.91 364.666   2
  -6 -16   0 11662.5 857.755   2
   6 -16   0 10401.9 800.280   2
   6 -16   1 554.450 327.821   2
  -6 -16  -1 296.209 227.560   2
   6 -16   2-264.379 222.253   2
  -6 -16  -2 241.824 199.107   2
  -6 -16  -3 251.833 205.532   2
   6 -16   3-116.114 203.652   2
   6 -16   4 13049.0 855.032   2
  -6 -16  -4 14133.1 985.160   2
  -6 -16  -5 5147.25 626.035   2
   6 -16   5 4557.57 518.199   2
  -6 -16  -6 8216.57 779.634   2
   6 -16   6 6988.73 600.064   2
  -6 -16  -7 973.099 276.842   2
   6 -16   7 996.664 249.596   2
  -6 -16  -8 2336.32 446.765   2
   6 -16   8 1274.71 277.215   2
  -6 -16  -9 10122.2 884.073   2
  -6 -16 -10 3339.12 524.047   2
  -6 -16 -11 1172.03 348.516   2
  -6 -16 -12-166.736 231.566   2
  -6 -16 -13 1151.65 374.260   2
  -6 -16 -14 14306.2 1095.27   2
   7  -1 -34 175.944 262.719   3
   7   1 -34 299.734 257.765   3
   7  -1 -33 3113.24 534.229   3
   7   1 -33 3802.11 622.219   3
   7   1 -32-193.858 266.212   3
   7  -1 -32 401.171 281.212   3
   7  -1 -31-186.220 256.465   3
   7   1 -31-524.709 304.629   3
   7  -1 -30-372.460 274.662   3
   7   1 -30 268.737 239.637   3
   7   1 -29 502.125 302.922   3
   7  -1 -29-371.398 244.260   3
   7  -1 -28-383.114 282.304   3
   7  -1 -28 35.8425 97.6410   2
   7   1 -28 91.2438 241.986   3
   7   1 -27 14103.0 1021.63   3
   7  -1 -27 14917.4 672.743   2
   7  -1 -27 14677.3 1014.17   3
   7   1 -26 2194.56 206.573   2
   7  -1 -26 2457.10 294.919   2
   7  -1 -26 1768.32 367.987   3
   7   1 -26 2034.09 414.882   3
   7   1 -25 11092.6 855.031   3
   7  -1 -25 12259.9 597.896   2
   7  -1 -25 11293.2 848.276   3
   7   1 -25 12188.6 467.996   2
   7   1 -24 935.107 281.963   3
   7  -1 -24 682.318 255.492   3
   7   1 -24 1189.52 150.619   2
   7  -1 -24 1088.90 195.281   2
   7   1 -23 4054.55 524.901   3
   7  -1 -23 4490.31 351.025   2
   7  -1 -23 4388.54 511.241   3
   7   1 -23 4821.73 290.623   2
   7  -1 -22 485.182 191.660   3
   7  -1 -22 205.665 82.1226   2
   7   1 -22 131.656 160.570   3
   7   1 -22 359.579 92.9342   2
   7   1 -21 534.857 109.164   2
   7  -1 -21 545.103 193.498   3
   7   1 -21 678.805 246.155   3
   7  -1 -21 511.046 133.472   2
   7   1 -20 23482.4 1082.95   3
   7   1 -20 24089.4 613.053   2
   7  -1 -20 25365.6 781.825   2
   7  -1 -20 23670.2 1059.48   3
   7  -1 -19 22679.9 735.848   2
   7   1 -19 23392.6 1054.52   3
   7   1 -19 22857.0 590.576   2
   7  -1 -19 22964.7 1013.17   3
   7   1 -18 14922.6 821.287   3
   7   1 -18 15241.5 472.391   2
   7  -1 -18 14791.4 575.031   2
   7  -1 -18 14533.0 792.151   3
   7   1 -17 28092.8 1082.56   3
   7   1 -17 27546.2 611.666   2
   7  -1 -17 27179.0 759.745   2
   7   1 -16 1062.39 121.481   2
   7  -1 -16 880.249 153.591   2
   7   1 -16 963.919 230.064   3
  -7   1  15 3059.66 255.440   2
   7   1 -15 3203.01 199.428   2
   7   1 -15 2696.91 312.811   3
   7  -1 -15 3030.75 247.435   2
  -7   1  14 12483.5 493.927   2
  -7  -1  14 11842.4 382.471   2
   7   1 -14 11519.0 628.357   3
   7  -1 -14 12409.5 478.033   2
   7   1 -14 11826.4 371.176   2
  -7   1  13 12542.7 482.007   2
  -7  -1  13 12742.7 387.951   2
   7   1 -13 14176.5 674.706   3
   7   1 -13 13752.0 386.634   2
   7  -1 -13 13753.8 495.888   2
  -7   1  12 47671.4 915.204   2
   7  -1 -12 49280.0 905.928   2
   7   1 -12 48194.2 701.567   2
   7   1 -12 48206.6 1172.41   3
  -7  -1  12 48076.3 713.829   2
   7   1 -11 4273.21 350.530   3
   7  -1 -11 4364.83 269.098   2
  -7  -1  11 3986.37 199.710   2
  -7   1  11 3940.05 263.003   2
   7   1 -11 4057.71 195.058   2
   7   1 -10 21326.0 723.057   3
   7  -1 -10 21626.5 571.526   2
  -7  -1  10 21678.3 448.639   2
  -7   1  10 20889.4 576.186   2
   7   1 -10 21835.6 444.214   2
   7  -1  -9 62272.2 784.006   1
   7  -1  -9 67100.8 984.365   2
  -7   1   9 64868.5 975.981   2
  -7  -1   9 63703.4 749.667   2
   7   1  -9 65754.2 755.072   2
   7   1  -9 66253.1 1211.58   3
   7  -1  -8 198.565 43.6105   1
  -7   1   8 349.030 83.7064   2
   7   1  -8 145.956 85.4514   3
   7   1  -8 249.003 45.7449   2
   7  -1  -8 388.128 83.4543   2
  -7  -1   8 275.634 51.4337   2
   7   1  -7 2857.62 223.785   3
  -7  -1   7 2988.73 155.434   2
   7   1  -7 2816.23 151.669   2
   7  -1  -7 3118.96 199.365   2
   7  -1  -7 2915.69 154.343   1
   7   1  -6 12078.0 416.051   1
   7   1  -6 13265.7 323.190   2
   7  -1  -6 12328.6 308.127   1
   7  -1  -6 12983.7 400.473   2
  -7  -1   6 12228.9 305.605   2
   7   1  -6 12744.3 448.798   3
   7   1  -5 42177.4 753.483   1
   7  -1  -5 43892.8 710.970   2
  -7  -1   5 40356.6 566.805   2
  -7   1   5 42784.0 561.496   1
   7   1  -5 43112.7 588.036   2
   7   1  -5 43517.6 769.345   3
   7  -1  -5 41394.1 557.698   1
   7  -1  -4 6420.76 216.681   1
   7   1  -4 7195.11 240.917   2
  -7   1   4 7086.67 226.906   1
   7   1  -4 6872.82 288.078   3
   7  -1  -4 6618.76 272.335   2
   7   1  -3 133276. 1115.59   3
  -7   1   3 136040. 1011.26   1
   7  -1  -3 130310. 997.848   1
   7  -1  -3 131750. 1182.77   2
   7   1  -3 136522. 1067.91   2
  -7  -1   3 130985. 1267.21   1
   7   1  -2 36494.2 563.813   2
   7  -1  -2 34753.9 601.132   2
   7  -1  -2 33853.1 524.718   1
   7   1  -2 36516.3 516.569   3
  -7  -1   2 35083.6 646.255   1
  -7   1   2 35644.3 541.125   1
   7  -1  -1 23129.0 486.194   2
  -7  -1   1 23311.6 518.097   1
   7   1  -1 23034.2 349.627   3
  -7   1   1 23338.0 458.209   1
  -7  -1   0 15598.0 433.710   1
  -7   1   0 17104.4 407.477   1
   7  -1   0 16622.9 410.658   2
  -7   1  -1 817.230 95.9466   1
  -7  -1  -1 764.090 107.028   1
   7  -1   1 526.079 80.5460   2
  -7   1  -2 20237.2 488.852   1
  -7  -1  -2 20545.0 497.218   1
   7  -1   2 21005.1 464.096   2
   7  -1   3 228058. 1557.48   2
  -7  -1  -3 226894. 1704.16   1
   7  -1   4 42305.6 684.623   2
  -7  -1  -4 41415.4 437.085   3
  -7  -1  -4 41280.6 739.434   1
  -7  -1  -5 113891. 880.211   3
  -7  -1  -5 120132. 1305.08   1
  -7   1  -5 115014. 1143.90   2
  -7  -1  -6 2459.65 195.923   1
  -7   1  -6 2372.96 171.130   2
  -7  -1  -6 2193.37 141.995   3
  -7  -1  -7 4758.42 279.940   1
  -7   1  -7 4386.61 232.664   2
  -7  -1  -7 4689.56 224.344   3
   7  -1   7 4425.68 268.597   3
   7  -1   8 20193.6 582.944   3
  -7   1  -8 19969.3 514.688   2
  -7  -1  -8 19790.0 583.923   1
  -7  -1  -8 20696.0 513.747   3
  -7  -1  -9 30673.1 747.788   1
   7  -1   9 29188.7 738.415   3
  -7  -1  -9 30111.1 671.596   3
  -7   1  -9 29370.4 769.490   3
  -7  -1 -10 9363.76 403.724   3
  -7   1 -10 9451.95 462.506   3
   7  -1  10 9615.76 449.265   3
  -7  -1 -10 10112.9 446.404   1
  -7  -1 -11 24697.1 711.860   1
   7  -1  11 24458.6 731.403   3
  -7   1 -11 23675.6 756.350   3
  -7  -1 -11 24309.0 692.363   3
  -7   1 -12 3575.25 309.730   3
  -7  -1 -12 3147.69 268.677   3
  -7  -1 -12 3236.92 269.450   1
   7  -1  12 3627.86 294.953   3
  -7   1 -13 26067.9 859.894   3
   7  -1  13 25983.2 814.115   3
  -7  -1 -13 24923.4 766.212   1
  -7  -1 -13 24588.5 769.491   3
  -7  -1 -14 53.1586 77.0350   1
  -7  -1 -14 51.8291 99.4480   3
  -7   1 -14 103.439 103.420   3
   7  -1  14 22.0228 85.3788   3
  -7  -1 -15 21855.1 752.810   1
  -7   1 -15 20995.1 832.654   3
  -7  -1 -15 22608.8 802.049   3
  -7  -1 -16 1386.55 226.331   1
  -7  -1 -16 1710.18 242.249   3
  -7   1 -16 1143.05 228.981   3
  -7  -1 -17 11923.6 644.875   3
  -7  -1 -17 12469.2 607.581   1
  -7   1 -17 10646.0 631.219   3
  -7  -1 -18 804.137 174.355   1
  -7   1 -18 581.966 183.122   3
  -7  -1 -18 600.556 173.778   3
  -7   1 -19 15805.4 827.721   3
  -7  -1 -19 15871.2 794.411   3
  -7  -1 -19 14430.3 682.444   1
  -7  -1 -20 9841.75 579.740   1
  -7   1 -20 9933.35 679.249   3
  -7  -1 -20 9551.36 636.434   3
  -7  -1 -21 652.596 175.781   2
  -7  -1 -21 1020.13 210.245   1
  -7   1 -21 1178.80 296.573   3
  -7  -1 -21 1256.45 275.323   3
  -7  -1 -22 21007.8 887.447   1
  -7   1 -22 21174.3 1051.99   3
  -7  -1 -22 22026.2 844.335   2
  -7  -1 -22 21469.7 1008.83   3
  -7  -1 -23 1191.44 281.706   3
  -7  -1 -23 2167.63 328.292   1
  -7  -1 -23 1655.55 267.298   2
  -7   1 -23 1411.92 319.754   3
  -7   1 -23 1765.18 230.332   2
  -7   1 -24 13636.3 605.616   2
  -7  -1 -24 13187.6 672.353   2
  -7  -1 -24 13473.5 740.282   1
  -7  -1 -24 13271.3 842.820   3
  -7   1 -24 13353.4 871.480   3
  -7   1 -25 9048.35 503.821   2
  -7   1 -25 8328.20 720.610   3
  -7  -1 -25 8083.24 589.884   1
  -7  -1 -25 7992.27 679.921   3
  -7  -1 -25 7905.58 533.801   2
  -7  -1 -26 833.231 203.616   2
  -7  -1 -26 882.370 214.997   1
  -7   1 -26 598.288 265.679   3
  -7  -1 -26 900.552 301.115   3
  -7   1 -26 991.712 185.392   2
  -7   1 -27 9451.28 803.451   3
  -7  -1 -27 10797.2 834.911   3
  -7  -1 -27 9952.67 678.551   1
  -7   1 -27 10409.1 557.703   2
  -7  -1 -27 10270.8 622.963   2
  -7   1 -28 4650.24 371.792   2
  -7   1 -28 5130.20 633.995   3
  -7  -1 -28 4663.09 478.488   1
  -7  -1 -28 4958.64 440.820   2
  -7  -1 -28 4933.21 581.592   3
  -7   1 -29 5979.98 583.729   1
  -7  -1 -29 6066.01 545.476   1
  -7  -1 -29 6094.98 499.244   2
  -7  -1 -29 5340.35 622.919   3
  -7   1 -29 4794.77 613.181   3
  -7   1 -30 481.224 236.808   1
  -7   1 -30 401.630 271.405   3
  -7  -1 -30 368.759 170.876   2
  -7  -1 -30 311.162 246.707   3
  -7  -1 -30 233.255 172.208   1
  -7   1 -31 6481.68 742.378   3
  -7  -1 -31 6262.12 582.508   1
  -7  -1 -31 6440.08 721.012   3
  -7   1 -31 5631.46 600.740   1
  -7   1 -32 784.829 293.664   3
  -7   1 -32 685.211 237.452   1
  -7  -1 -32 1332.59 365.491   3
  -7   1 -33 9968.49 792.039   1
  -7   1 -33 9447.45 929.870   3
  -7  -1 -33 7883.56 817.550   3
   7   3 -33 826.095 381.507   3
   7  -3 -33 540.117 279.820   3
   7   3 -32 2711.38 546.740   3
   7  -3 -32 3628.69 568.429   3
   7  -3 -31 3995.99 593.973   3
   7   3 -31 5836.56 751.086   3
   7   3 -30 8325.74 863.843   3
   7  -3 -30 7607.76 579.376   2
   7  -3 -30 7661.30 778.235   3
   7   3 -29 1062.71 370.654   3
   7  -3 -29 994.392 224.256   2
   7  -3 -29 701.851 284.566   3
   7  -3 -28-63.7461 144.731   2
   7   3 -28 315.067 256.900   3
   7  -3 -28 240.157 271.058   3
   7  -3 -27 62.7983 208.351   3
   7  -3 -27 101.080 134.516   2
   7   3 -27-12.1132 215.514   3
   7   3 -26 7099.90 747.245   3
   7  -3 -26 5503.95 614.849   3
   7  -3 -26 5451.73 472.154   2
   7   3 -25 688.029 277.513   3
   7  -3 -25 458.826 95.0183   1
   7  -3 -25 513.098 249.951   3
   7  -3 -25 389.549 165.872   2
   7  -3 -24 2003.08 180.834   1
   7  -3 -24 1463.83 238.446   2
   7   3 -24 1400.86 340.504   3
   7   3 -23 153.800 148.745   3
   7  -3 -23 173.408 121.453   2
   7  -3 -23 222.826 73.4843   1
   7  -3 -22 5222.80 277.903   1
   7   3 -22 5175.04 587.700   3
   7  -3 -22 5339.66 435.044   2
   7   3 -21 38446.4 1478.98   3
   7  -3 -21 37349.5 1115.34   2
   7  -3 -21 37868.8 699.797   1
   7  -3 -20 652.306 97.6289   1
   7   3 -20 907.388 288.669   3
   7  -3 -20 1006.80 217.385   2
   7   3 -19 14428.5 867.057   3
   7  -3 -19 12976.7 376.537   1
   7  -3 -19 13738.9 656.175   2
   7   3 -18 5396.95 517.667   3
   7  -3 -18 4816.48 225.229   1
   7  -3 -18 5329.47 403.589   2
   7  -3 -17 8041.07 486.226   2
   7   3 -17 8024.74 613.926   3
   7  -3 -17 7281.12 254.135   1
   7  -3 -16 4269.72 180.496   1
   7   3 -16 4667.90 461.483   3
   7  -3 -16 4252.51 348.118   2
   7   3 -15 17510.5 833.011   3
   7  -3 -15 17467.4 681.088   2
   7  -3 -15 15864.7 316.167   1
   7   3 -14 988.780 239.202   3
   7  -3 -14 530.909 54.8146   1
   7  -3 -14 465.282 130.717   2
  -7   3  13 329.985 111.590   2
   7  -3 -13 203.030 111.039   2
   7   3 -13 464.107 160.045   3
  -7   3  12 22704.5 746.455   2
   7  -3 -12 23445.1 747.489   2
   7   3 -12 23207.4 878.734   3
   7   3 -11 155450. 2177.41   3
  -7   3  11 149836. 1864.12   2
   7  -3 -11 154113. 1852.51   2
   7  -3 -10 987.665 171.937   2
  -7   3  10 674.765 133.335   2
  -7  -3  10 524.627 50.6333   2
   7   3 -10 673.284 185.231   3
  -7  -3   9 74.8725 26.4349   2
   7   3  -9 117.445 103.043   3
   7  -3  -9 59.7822 61.8295   2
   7   3  -8 1390.12 190.624   3
   7  -3  -8 1419.74 182.432   2
  -7  -3   8 1524.71 94.6000   2
   7   3  -7 55211.7 1101.58   3
  -7  -3   7 54600.5 1055.77   3
   7  -3  -7 55456.6 1019.15   2
  -7  -3   7 55189.4 603.360   2
  -7  -3   6 257.570 52.8277   2
   7  -3  -6 332.941 87.5644   2
   7   3  -6 209.246 105.338   3
  -7  -3   6 229.572 83.6023   3
   7  -3  -5 29548.5 712.326   2
  -7  -3   5 29911.5 713.480   3
   7   3  -5 31544.6 752.625   3
  -7   3   5 29809.2 405.824   1
   7   3  -4 91540.4 1214.54   3
  -7  -3   4 88646.3 1165.61   3
   7  -3  -4 90987.7 1227.32   2
  -7   3   4 92758.6 788.213   1
  -7  -3   3 39095.1 735.563   3
   7  -3  -3 40326.1 795.027   2
   7  -3  -2 3351.47 228.468   2
  -7  -3   2 3352.52 203.425   3
  -7  -3   1 97051.9 1024.80   3
   7  -3  -1 103092. 1212.91   2
   7  -3   0 23379.6 575.738   2
  -7  -3   0 24353.6 642.926   1
   7  -3   1 7601.54 319.947   2
  -7  -3  -1 7543.56 358.852   1
   7  -3   2 59809.9 875.039   2
  -7   3  -2 59699.1 873.110   2
  -7  -3  -2 60460.6 988.976   1
  -7  -3  -3 71736.2 1071.68   1
  -7   3  -3 66776.7 928.534   2
   7  -3   3 70341.0 942.232   2
   7  -3   4 28535.0 597.828   2
  -7   3  -4 27857.1 586.228   2
  -7  -3  -4 30102.5 698.440   1
  -7  -3  -5 5284.99 294.286   1
   7   3   5 5103.90 286.262   1
  -7   3  -5 5206.03 251.643   2
   7  -3   5 5615.34 266.542   2
   7  -3   6 1347.46 136.240   2
  -7  -3  -6 1184.38 141.087   1
  -7   3  -6 1238.60 124.909   2
   7   3   6 1315.38 150.723   1
  -7  -3  -7 58350.8 1006.59   1
   7  -3   7 57885.3 853.976   2
   7   3   7 55691.1 960.830   1
  -7   3  -7 56545.7 830.197   2
   7  -3   8 18651.9 485.819   2
  -7   3  -8 19743.7 488.845   2
  -7  -3  -8 19259.6 586.585   1
   7   3   8 19147.6 574.802   1
  -7  -3  -9 7813.25 382.294   1
   7   3   9 7377.89 363.597   1
  -7   3  -9 7145.90 297.756   2
  -7   3 -10 11275.6 384.014   2
  -7  -3 -10 11513.9 471.573   1
   7   3  10 10604.5 438.857   1
  -7   3 -11 1387.04 135.964   2
  -7  -3 -11 1550.95 181.650   1
   7  -3  11 1559.63 225.790   3
  -7   3 -12 65.2748 41.0619   2
  -7  -3 -12-22.4945 76.7520   1
  -7  -3 -13 16837.1 608.420   1
  -7   3 -13 16345.4 473.913   2
  -7   3 -14 3814.86 240.004   2
  -7  -3 -14 3841.91 303.203   1
   7  -3  15 581.271 151.121   3
  -7   3 -15 602.091 111.088   2
  -7  -3 -15 466.859 119.865   1
   7  -3  16 23.8807 87.5169   3
  -7   3 -16 132.048 74.0455   2
  -7  -3 -16 155.509 97.1207   1
  -7  -3 -16 27.2917 96.3567   3
  -7  -3 -17 23010.8 860.000   3
  -7  -3 -17 21634.0 757.988   1
  -7   3 -17 22049.1 595.282   2
  -7   3 -18 551.125 106.721   2
  -7  -3 -18 578.134 156.569   3
  -7  -3 -18 400.924 119.711   1
  -7   3 -19 3583.44 249.300   2
  -7  -3 -19 4403.75 363.762   1
  -7  -3 -19 3968.95 389.591   2
  -7  -3 -19 3925.83 390.887   3
  -7  -3 -20 91.2616 103.258   1
  -7  -3 -20-51.7312 112.131   2
  -7  -3 -20 143.875 128.593   3
  -7  -3 -21 24202.3 962.648   2
  -7  -3 -21 24018.7 1004.65   3
  -7  -3 -21 23968.1 869.135   1
  -7   3 -21 22415.6 633.553   2
  -7  -3 -22 1465.77 280.447   3
  -7   3 -22 1636.98 178.921   2
  -7  -3 -22 1614.77 265.517   2
  -7  -3 -22 1632.26 246.502   1
  -7  -3 -23 1869.97 260.761   1
  -7  -3 -23 1441.34 256.467   2
  -7  -3 -23 1333.82 268.113   3
  -7   3 -23 1924.47 197.217   2
  -7   3 -23 1681.80 171.666   2
  -7   3 -24 157.837 77.4567   2
  -7  -3 -24-198.217 189.736   3
  -7  -3 -24 83.2784 115.940   2
  -7  -3 -24 87.5295 109.576   1
  -7   3 -25 8653.15 402.261   2
  -7  -3 -25 9156.50 636.891   2
  -7  -3 -25 8480.11 562.372   1
  -7  -3 -25 9027.33 701.012   3
  -7  -3 -26 91.6895 150.412   3
  -7  -3 -26 28.6203 113.157   2
  -7  -3 -26 6.12976 95.9567   1
  -7  -3 -27 3778.15 399.513   1
  -7  -3 -27 4169.23 447.565   2
  -7  -3 -27 3443.80 477.470   3
  -7  -3 -28 1179.56 256.199   2
  -7  -3 -28 1208.87 254.325   1
  -7  -3 -28 1543.05 350.861   3
  -7  -3 -29 34.1425 226.078   3
  -7  -3 -29-46.6345 159.501   2
  -7  -3 -30 3159.98 410.973   2
  -7  -3 -30 3835.45 544.967   3
  -7  -3 -31 18166.5 1169.90   3
  -7  -3 -31 17372.1 933.332   2
  -7  -3 -32 448.673 243.703   3
  -7  -3 -33 993.842 348.338   3
   7  -5 -32 1323.34 340.689   3
   7  -5 -32 1457.44 298.357   2
   7  -5 -31-11.2521 125.666   2
   7  -5 -31-50.5310 197.716   3
   7   5 -30 10507.5 1010.65   3
   7  -5 -30 12928.8 829.226   2
   7  -5 -30 10188.7 900.321   3
   7   5 -29 3606.05 606.704   3
   7  -5 -29 4778.77 504.710   2
   7  -5 -29 5246.76 635.598   3
   7  -5 -28 6315.86 566.002   2
   7   5 -28 6101.73 743.715   3
   7  -5 -27 167.382 151.985   2
   7   5 -27-63.2795 222.716   3
   7  -5 -26 3657.78 433.480   2
   7   5 -26 3568.03 561.789   3
   7  -5 -25 189.868 119.082   2
   7   5 -25 191.972 218.424   3
   7   5 -24 5687.70 657.663   3
   7  -5 -24 5632.92 505.971   2
   7  -5 -23 438.918 150.740   2
   7   5 -23 109.390 183.091   3
   7   5 -22 517.661 244.053   3
   7  -5 -22 658.544 194.436   2
   7  -5 -21 6871.52 539.802   2
   7   5 -21 6254.19 640.920   3
   7   5 -20 57.2432 208.485   3
   7  -5 -20-16.4044 134.854   2
   7   5 -19 672.282 266.558   3
   7  -5 -19 649.941 177.660   2
   7  -5 -18 1391.57 242.842   2
   7   5 -18 1234.87 286.510   3
   7   5 -17 6343.50 589.187   3
   7  -5 -17 7003.23 505.244   2
   7   5 -16 6972.09 588.352   3
   7  -5 -16 6161.51 473.991   2
   7  -5 -15 1549.62 241.935   2
  -7   5  15 1119.39 213.195   2
   7   5 -15 1269.34 276.308   3
   7   5 -14 458.036 182.183   3
   7  -5 -14 374.778 117.725   2
  -7   5  14 572.049 165.420   2
   7   5 -13 5943.51 502.194   3
  -7  -5  13 7044.25 514.388   3
  -7   5  13 6059.45 445.522   2
   7  -5 -13 5892.15 435.024   2
  -7   5  12 1053.41 197.892   2
   7  -5 -12 774.951 168.774   2
  -7  -5  12 875.547 190.184   3
  -7  -5  11 260.521 113.639   3
   7  -5 -11 420.784 116.812   2
  -7  -5  10 24558.8 372.861   2
  -7  -5  10 24256.0 373.516   2
  -7  -5  10 26051.2 914.161   3
   7  -5 -10 25452.0 852.843   2
  -7  -5   9 1937.70 253.370   3
  -7  -5   9 1747.47 114.468   2
   7  -5  -9 1700.05 233.663   2
  -7  -5   8 1297.52 199.151   3
   7  -5  -8 1447.35 203.235   2
   7  -5  -7 38329.4 983.911   2
  -7  -5   7 38653.3 1020.56   3
  -7  -5   6 77340.8 1397.03   3
   7  -5  -6 78177.2 1378.05   2
   7  -5  -5 2904.08 275.988   2
  -7  -5   5 3395.52 288.061   3
   7  -5  -4 955.044 161.558   2
  -7  -5   4 949.875 161.619   3
   7  -5  -3 51969.2 1066.23   2
   7  -5  -2 81117.2 1298.41   2
   7  -5  -1 25478.8 708.813   2
  -7   5   0 22257.4 659.574   2
   7  -5   0 22481.1 656.417   2
   7  -5   1 236.692 80.7377   2
  -7   5  -1 477.537 108.800   2
   7  -5   2 5676.72 318.848   2
  -7   5  -2 5621.29 324.574   2
   7   5   2 6241.43 372.490   1
   7   5   3 10679.2 471.244   1
   7  -5   3 10975.7 432.717   2
  -7   5  -3 10316.2 424.200   2
  -7  -5  -4 37119.7 890.533   1
  -7   5  -4 37053.7 781.937   2
   7  -5   4 37468.1 785.560   2
   7   5   4 37679.8 888.550   1
   7  -5   5 878.690 137.811   2
  -7   5  -5 601.387 105.133   2
   7   5   5 559.956 113.320   1
  -7  -5  -5 724.829 135.497   1
   7  -5   6 26334.0 641.891   2
  -7   5  -6 26862.0 648.581   2
  -7  -5  -6 26878.4 748.128   1
   7   5   6 25888.9 720.204   1
   7  -5   7 92751.3 1175.66   2
   7   5   7 91474.9 1347.71   1
  -7   5  -7 89167.9 1160.23   2
  -7  -5  -7 90629.1 1363.35   1
   7   5   8 17114.2 583.890   1
  -7   5  -8 16034.3 484.182   2
  -7  -5  -8 16842.0 590.696   1
   7  -5   8 16491.8 492.048   2
   7  -5   9 14232.0 451.066   2
  -7   5  -9 13135.0 429.693   2
   7   5   9 12985.3 511.126   1
  -7  -5  -9 13475.7 532.602   1
   7   5  10 937.506 137.647   1
  -7  -5 -10 952.324 156.974   1
  -7   5 -10 757.716 113.419   2
   7  -5  10 754.382 114.097   2
   7   5  11 48934.0 997.889   1
  -7   5 -11 48631.6 819.934   2
  -7  -5 -11 51367.5 1048.04   1
   7  -5  11 50717.5 862.612   2
   7   5  12 11003.5 475.567   1
  -7   5 -12 10866.3 375.470   2
  -7  -5 -12 10808.0 485.502   1
  -7   5 -13 9524.60 353.405   2
   7   5  13 9767.46 449.038   1
   7  -5  13 10225.3 636.052   3
  -7  -5 -13 10246.1 476.968   1
  -7  -5 -14 10545.9 488.977   1
  -7   5 -14 10588.3 366.481   2
  -7   5 -15 29.0430 48.9611   2
  -7  -5 -15 98.3330 76.7353   1
  -7  -5 -15 174.282 164.646   2
  -7  -5 -16 5921.94 477.472   2
  -7  -5 -16 5656.63 366.306   1
  -7   5 -16 5081.43 252.182   2
  -7   5 -17 32299.8 623.107   2
  -7  -5 -17 32893.1 1149.46   2
  -7  -5 -17 34283.2 928.245   1
  -7   5 -18 18391.8 465.179   2
  -7  -5 -18 18644.4 880.631   2
  -7  -5 -18 18353.4 695.226   1
  -7  -5 -19 1792.24 226.426   1
  -7   5 -19 1476.45 132.702   2
  -7  -5 -19 1588.47 273.383   2
  -7   5 -20 65.0326 44.7198   2
  -7  -5 -20 116.846 72.4079   1
  -7   5 -21 882.557 103.918   2
  -7  -5 -21 1201.53 227.439   2
  -7  -5 -21 760.196 161.227   1
  -7  -5 -22 1482.34 265.863   3
  -7  -5 -22 1199.45 249.619   2
  -7   5 -22 1547.19 129.033   2
  -7  -5 -22 1532.91 216.610   1
  -7  -5 -23 224.094 104.576   1
  -7   5 -23 400.900 65.4929   2
  -7  -5 -23 319.921 158.085   3
  -7  -5 -23 248.571 122.026   2
  -7  -5 -24 251.226 106.014   1
  -7  -5 -24 290.912 191.521   2
  -7  -5 -24-107.478 155.889   3
  -7  -5 -25 5382.98 412.669   1
  -7  -5 -25 4956.61 529.605   3
  -7  -5 -25 4766.56 496.752   2
  -7  -5 -26 1792.94 350.962   3
  -7  -5 -26 1804.18 261.418   1
  -7  -5 -26 1850.11 346.326   2
  -7  -5 -27 14013.3 878.252   2
  -7  -5 -27 13928.9 924.806   3
  -7  -5 -28 2306.13 404.213   3
  -7  -5 -28 1616.96 312.883   2
  -7  -5 -29 535.373 219.329   3
  -7  -5 -29 210.824 169.121   2
  -7  -5 -30 528.969 235.929   2
  -7  -5 -30 324.051 255.118   3
  -7  -5 -31 6554.12 621.685   2
  -7  -5 -31 7494.16 751.431   3
  -7  -5 -32 2012.38 363.333   2
  -7  -5 -32 2547.07 470.766   3
   7  -7 -31-64.0648 174.771   2
   7  -7 -30 752.142 231.300   2
   7  -7 -29 355.561 179.484   2
   7  -7 -28 3533.48 464.967   2
   7  -7 -27 1766.31 346.459   2
   7  -7 -26 1653.90 316.868   2
   7  -7 -25 3939.27 463.724   2
   7  -7 -24 7586.98 648.709   2
   7  -7 -23 1229.01 268.992   2
   7  -7 -22 4218.80 475.485   2
   7  -7 -21 209.933 156.363   2
   7  -7 -20 58641.3 1679.73   2
   7  -7 -19 6688.52 571.713   2
   7  -7 -18 4425.75 447.843   2
   7  -7 -17 3.85781 130.357   2
   7  -7 -16 15438.8 803.334   2
   7  -7 -15 3350.85 378.033   2
   7  -7 -14 9236.87 620.751   2
   7  -7 -13 5921.71 486.948   2
  -7  -7  12 88.9038 33.3069   2
  -7  -7  12 119.907 33.2858   2
   7  -7 -12 153.263 121.987   2
   7  -7 -11 5953.47 469.862   2
  -7  -7  11 6014.16 232.833   2
  -7   7  10 1741.09 106.268   1
   7  -7 -10 1758.86 265.701   2
  -7  -7  10 1956.32 149.423   2
  -7  -7  10 2111.48 303.512   3
  -7  -7   9 14138.6 430.345   2
  -7   7   9 14417.9 364.969   1
  -7  -7   9 15666.0 771.251   3
   7  -7  -9 15383.0 731.970   2
   7  -7  -8 56410.2 1371.69   2
  -7  -7   8 54691.6 905.829   2
  -7  -7   8 55109.5 1403.63   3
  -7  -7   7 765.139 209.300   3
   7  -7  -7 1258.02 241.532   2
  -7  -7   7 965.856 145.621   2
  -7  -7   6 110393. 1388.97   2
  -7  -7   6 110928. 1910.27   3
   7  -7  -6 110214. 1853.92   2
   7  -7  -5 5293.69 418.207   2
  -7  -7   5 5387.44 327.182   2
   7  -7  -4 53004.8 1237.12   2
  -7  -7   4 49821.1 1012.07   2
  -7  -7   3 4530.68 321.405   2
  -7   7   3 4694.16 370.648   2
   7  -7  -3 4226.44 356.444   2
  -7   7   2 8.30401 72.5972   2
  -7  -7   2 13.2710 75.5404   2
   7  -7  -2 65.3537 87.3704   2
  -7  -7   1 9406.54 480.306   2
   7  -7  -1 8640.27 482.097   2
  -7   7   1 9773.27 513.668   2
  -7   7   0 9332.34 499.440   2
  -7  -7   0 9259.60 486.949   2
   7  -7   0 9604.40 500.347   2
   7   7   1 5806.23 415.740   1
  -7  -7  -1 5682.97 393.380   2
   7  -7   1 5692.83 378.219   2
  -7   7  -1 5959.15 390.147   2
  -7  -7  -2 1495.58 213.098   2
   7  -7   2 1432.29 199.177   2
   7   7   2 1563.97 219.877   1
  -7   7  -2 1586.11 201.656   2
  -7   7  -3 13688.8 567.759   2
   7  -7   3 13492.1 556.870   2
  -7  -7  -3 14163.4 642.243   2
   7   7   3 13217.0 611.834   1
  -7  -7  -4 85760.8 1599.77   2
  -7   7  -4 86018.7 1398.28   2
   7  -7   4 84811.2 1368.52   2
   7   7   4 84903.1 1514.65   1
  -7  -7  -5 19166.8 785.262   2
   7  -7   5 19223.1 639.426   2
   7   7   5 18833.5 705.676   1
  -7   7  -5 18541.5 637.005   2
  -7  -7  -6 36530.2 1085.21   2
   7  -7   6 34492.8 846.215   2
   7   7   6 35149.9 954.196   1
  -7   7  -6 34217.2 844.906   2
   7   7   7 4890.04 355.202   1
  -7  -7  -7 4906.93 422.445   2
   7  -7   7 5058.00 316.775   2
  -7   7  -7 4600.54 312.703   2
   7   7   8 56673.2 1183.95   1
  -7   7  -8 57772.4 1057.62   2
   7  -7   8 58411.1 1046.70   2
  -7  -7  -8 58871.2 1442.71   2
  -7  -7  -9 7900.44 543.960   2
  -7   7  -9 8055.34 393.722   2
   7   7   9 8672.23 460.359   1
   7  -7   9 8925.81 405.318   2
  -7  -7 -10 3421.42 295.304   1
   7  -7  10 2644.05 224.270   2
  -7   7 -10 2924.91 233.073   2
   7   7  10 3304.87 281.393   1
  -7  -7 -10 3061.34 351.043   2
   7  -7  11 1770.71 183.728   2
  -7  -7 -11 1947.77 230.362   1
  -7   7 -11 1451.33 163.447   2
  -7  -7 -11 2503.02 323.639   2
   7   7  11 1804.02 212.755   1
  -7  -7 -12 727.226 207.040   2
   7   7  12 431.919 109.500   1
  -7  -7 -12 579.006 133.650   1
   7  -7  12 676.186 123.382   2
  -7   7 -12 376.199 89.5620   2
  -7  -7 -13 1583.35 287.366   2
  -7   7 -13 1200.90 143.559   2
   7  -7  13 1600.27 167.730   2
   7   7  13 1200.82 167.966   1
  -7  -7 -13 1202.12 181.158   1
  -7   7 -14 4253.77 251.276   2
  -7  -7 -14 4053.64 431.922   2
  -7  -7 -14 3590.29 303.848   1
   7   7  14 4222.25 314.489   1
   7  -7  14 4403.98 265.674   2
  -7  -7 -15 6632.90 403.513   1
   7   7  15 6321.20 386.103   1
  -7  -7 -15 7143.34 574.891   2
  -7   7 -15 6372.56 293.795   2
  -7  -7 -16 9385.98 486.576   1
  -7  -7 -16 8843.59 638.964   2
  -7   7 -16 9929.17 351.478   2
  -7  -7 -17 84.4770 154.009   2
  -7  -7 -17 407.930 118.620   1
  -7   7 -17 497.724 87.8504   2
  -7  -7 -18 123.852 153.813   2
  -7   7 -18 464.185 77.3421   2
  -7  -7 -18 433.296 131.904   1
  -7  -7 -19 23241.2 766.286   1
  -7   7 -19 23036.3 436.422   2
  -7  -7 -19 24976.9 1126.92   2
  -7  -7 -20 9399.19 704.789   2
  -7   7 -20 8450.54 222.121   2
  -7  -7 -20 9892.21 499.718   1
  -7  -7 -21 8338.27 466.483   1
  -7  -7 -21 9203.07 718.455   2
  -7  -7 -22 24923.5 796.694   1
  -7  -7 -22 23540.2 1140.02   2
  -7  -7 -23 21538.9 743.971   1
  -7  -7 -23 22647.7 1135.09   2
  -7  -7 -24 1367.28 323.184   2
  -7  -7 -25-10.7081 163.693   2
  -7  -7 -26 5511.51 598.352   2
  -7  -7 -26 4694.16 539.157   3
  -7  -7 -27 130.976 162.845   3
  -7  -7 -27 175.231 182.879   2
  -7  -7 -28 5524.58 624.862   2
  -7  -7 -28 6426.50 647.833   3
  -7  -7 -29 1121.10 286.291   3
  -7  -7 -29 1276.36 319.504   2
  -7  -7 -30 4529.25 577.390   3
  -7  -7 -30 4094.48 539.888   2
  -7  -7 -31 1114.65 312.781   3
  -7  -7 -31 632.202 241.316   2
   7  -9 -29 788.255 257.952   2
   7  -9 -28 1492.50 326.445   2
   7  -9 -27 2320.16 427.590   2
   7  -9 -26-471.092 260.935   2
   7  -9 -25 3093.41 463.340   2
   7  -9 -24 5280.57 590.347   2
   7  -9 -23 691.148 220.601   2
   7  -9 -22 10070.0 788.823   2
   7  -9 -21 345.934 197.543   2
   7  -9 -20-81.8326 186.647   2
   7  -9 -19 1259.62 251.908   2
   7  -9 -18 7567.94 651.168   2
   7  -9 -17-123.300 166.283   2
   7  -9 -16 4486.74 492.087   2
   7  -9 -15 9573.40 699.661   2
  -7  -9  14 21944.6 355.007   2
  -7  -9  14 20526.2 357.504   2
   7  -9 -14 23150.4 1060.25   2
  -7  -9  13 23071.8 475.342   2
   7  -9 -13 22441.2 1030.04   2
  -7  -9  12 10558.1 365.921   2
   7  -9 -12 12400.9 762.580   2
  -7   9  12 9045.47 255.724   1
   7  -9 -11 3496.62 393.440   2
  -7  -9  11 4498.66 264.799   2
  -7   9  11 4075.79 215.090   1
  -7  -9  10 10957.4 440.818   2
  -7   9  10 11345.7 405.514   1
   7  -9 -10 11574.7 713.213   2
  -7  -9   9 6144.83 349.507   2
  -7   9   9 6506.45 331.602   1
   7  -9  -9 7334.81 564.526   2
  -7  -9   8 23563.5 695.101   2
   7  -9  -8 22432.0 958.044   2
   7  -9  -7 12556.0 714.915   2
  -7  -9   7 12947.2 546.006   2
   7  -9  -6 34813.7 1160.38   2
  -7  -9   6 35111.2 914.200   2
  -7  -9   5 15261.5 626.447   2
   7  -9  -5 14331.3 744.816   2
   7  -9  -4 12894.1 691.159   2
  -7  -9   4 14066.2 624.385   2
  -7  -9   3 176.837 85.6973   2
   7  -9  -3 361.007 133.336   2
   7  -9  -2 2553.34 311.335   2
  -7  -9   2 2725.19 293.637   2
   7   9  -2 2560.36 327.833   1
  -7  -9   1 13882.8 660.757   2
   7   9  -1 14867.8 768.658   1
   7  -9  -1 13747.2 678.105   2
  -7   9   1 14004.0 698.103   2
  -7   9   0 14100.2 692.419   2
  -7  -9   0 13141.0 650.098   2
   7  -9   0 12813.3 641.201   2
   7   9   0 14295.4 745.256   1
   7   9   1 546.808 151.370   1
  -7   9  -1 799.909 174.945   2
  -7  -9  -1 546.068 149.920   2
   7  -9   1 694.832 177.938   2
  -7  -9  -2 35116.9 1098.73   2
  -7   9  -2 36749.2 1087.29   2
   7   9   2 35523.0 1140.09   1
   7  -9   2 35754.4 1043.53   2
  -7   9  -3 375.502 120.775   2
   7  -9   3 639.944 166.803   2
  -7  -9  -3 597.564 173.397   2
   7   9   3 599.016 166.445   1
  -7   9  -4 1647.97 243.046   2
   7  -9   4 1684.09 232.630   2
  -7  -9  -4 1727.24 257.045   2
  -7  -9  -5 50795.4 1394.70   2
  -7   9  -5 47104.7 1166.25   2
   7  -9   5 48646.4 1152.39   2
   7  -9   6 57029.4 1227.69   2
  -7  -9  -6 57307.9 1504.87   2
  -7   9  -6 55738.3 1244.17   2
   7  -9   7 28472.3 855.244   2
  -7   9  -7 28506.5 882.377   2
  -7  -9  -7 30031.2 1109.44   2
   7  -9   8 9836.12 495.446   2
  -7  -9  -8 8459.01 613.695   2
  -7   9  -8 9620.28 504.649   2
  -7   9  -9 964.696 167.494   2
  -7  -9  -9 1053.81 242.803   2
   7  -9   9 1446.83 194.576   2
  -7  -9 -10 2065.77 314.149   2
  -7   9 -10 2104.46 231.679   2
   7  -9  10 2335.82 233.568   2
   7   9  11-17.7963 38.7108   1
  -7  -9 -11-10.5205 167.507   2
   7  -9  11 133.577 89.3008   2
  -7   9 -11 54.5457 79.2574   2
   7  -9  12 8360.78 427.602   2
  -7  -9 -12 7741.47 615.719   2
   7   9  12 5827.98 409.935   1
  -7   9 -12 8236.64 429.444   2
  -7  -9 -13 6227.33 563.831   2
   7  -9  13 6414.87 362.569   2
  -7   9 -13 6588.71 375.032   2
   7   9  13 6087.21 412.934   1
  -7  -9 -14 3266.28 430.246   2
  -7   9 -14 3535.72 266.375   2
   7   9  14 3520.92 312.748   1
   7  -9  14 3541.78 268.433   2
   7  -9  15 735.664 132.244   2
  -7  -9 -15 261.928 171.164   2
  -7   9 -15 703.184 118.042   2
   7   9  15 502.185 122.841   1
  -7  -9 -16 7949.12 668.398   2
  -7   9 -16 7317.64 340.204   2
   7   9  16 7509.53 442.238   1
  -7  -9 -17 549.825 190.804   2
   7   9  17 341.643 105.450   1
  -7  -9 -18 2317.36 377.134   2
  -7  -9 -19 5146.32 571.183   2
  -7  -9 -20 12061.5 856.095   2
  -7  -9 -21 960.994 274.943   2
  -7  -9 -22 1612.51 345.732   2
  -7  -9 -23 628.473 239.648   2
  -7  -9 -24 130.061 176.444   2
  -7  -9 -25 959.422 310.083   2
  -7  -9 -26-186.829 165.687   2
  -7  -9 -27 1367.38 352.168   2
  -7  -9 -28 349.001 240.806   2
  -7  -9 -29 1373.29 371.251   2
  -7  -9 -29 1058.70 289.267   3
   7 -11 -26 5352.73 646.850   2
   7 -11 -25-505.171 297.187   2
   7 -11 -24 969.610 332.016   2
   7 -11 -23 673.824 274.748   2
   7 -11 -22 1200.68 342.343   2
   7 -11 -21 2876.67 459.680   2
   7 -11 -20-81.4653 186.650   2
   7 -11 -19 15611.1 1001.16   2
   7 -11 -18 233.107 169.076   2
   7 -11 -17 472.847 213.542   2
   7 -11 -16 180.047 146.034   2
   7 -11 -15 5630.53 594.786   2
  -7 -11  14 1353.50 137.750   2
   7 -11 -14 1685.40 331.227   2
   7 -11 -13-82.7919 205.181   2
  -7 -11  13 5.20341 73.4085   2
  -7 -11  12 579.191 122.634   2
   7 -11 -12 397.721 225.527   2
  -7  11  11 305.944 91.5527   1
  -7 -11  11 340.712 107.047   2
   7 -11 -11 264.569 186.115   2
  -7  11  10 12435.0 517.281   1
  -7 -11  10 12271.4 538.683   2
   7 -11 -10 11514.7 770.798   2
  -7  11   9 17587.5 655.043   1
   7 -11  -9 16658.1 929.463   2
  -7 -11   9 17426.9 675.975   2
  -7  11   8 19612.4 730.063   1
  -7 -11   8 21075.4 769.052   2
   7 -11  -8 20314.0 1007.31   2
   7 -11  -7 15695.3 877.177   2
  -7 -11   7 15507.5 671.571   2
   7 -11  -6 780.636 234.561   2
  -7 -11   6 471.152 125.180   2
   7 -11  -5 16859.2 878.680   2
  -7 -11   5 15181.0 704.788   2
  -7 -11   4 424.617 147.923   2
   7 -11  -4 846.358 237.317   2
  -7 -11   3 334.984 130.405   2
   7 -11  -3 588.544 176.170   2
   7 -11  -2-35.1956 117.468   2
  -7 -11   2-83.8820 115.428   2
   7 -11  -1 2448.92 339.435   2
  -7 -11   1 2358.96 311.521   2
   7 -11   0 2814.36 342.359   2
  -7 -11   0 3048.52 357.775   2
   7 -11   1 12749.3 702.131   2
  -7 -11  -1 12337.3 717.126   2
  -7 -11  -2 4799.53 458.420   2
   7 -11   2 3848.80 383.405   2
   7 -11   3 3740.82 380.523   2
  -7 -11  -3 3070.75 379.092   2
  -7 -11  -4 625.949 198.979   2
   7 -11   4 896.598 196.628   2
  -7 -11  -5 17862.2 918.831   2
   7 -11   5 17640.7 786.812   2
  -7 -11  -6 4211.18 464.194   2
   7 -11   6 4109.77 385.691   2
  -7  11  -7 13656.1 685.224   2
  -7 -11  -7 13590.7 819.379   2
   7  11   7 13266.3 721.802   1
   7 -11   7 14095.4 678.830   2
  -7  11  -8 3046.19 323.549   2
   7 -11   8 2922.59 312.439   2
   7  11   8 2506.27 321.963   1
  -7 -11  -8 3537.26 446.491   2
  -7 -11  -9 35295.7 1352.45   2
  -7  11  -9 33856.0 1032.44   2
   7 -11   9 33206.8 1001.55   2
   7  11   9 33902.4 1128.15   1
   7  11  10 376.205 129.858   1
   7 -11  10 314.690 130.842   2
  -7  11 -10 321.312 122.955   2
  -7 -11 -10 749.432 219.383   2
   7  11  11 7155.57 507.353   1
  -7  11 -11 6338.11 431.926   2
   7 -11  11 7089.75 450.554   2
  -7 -11 -11 7217.99 639.766   2
  -7  11 -12 143.998 70.6695   2
  -7 -11 -12 330.333 184.419   2
   7  11  12 298.203 123.995   1
   7 -11  12 160.803 98.3923   2
   7 -11  13 330.578 112.407   2
  -7 -11 -13-16.6238 178.216   2
   7 -11  14 1927.22 225.931   2
  -7 -11 -14 1733.31 341.803   2
  -7 -11 -15 15229.9 976.746   2
   7 -11  15 15968.2 600.487   2
   7 -11  16 64.1689 80.5812   2
  -7 -11 -16-343.679 248.225   2
  -7 -11 -17 42.9154 173.042   2
  -7 -11 -18 812.527 300.674   2
  -7 -11 -19 2937.34 481.621   2
  -7 -11 -20 8080.49 760.659   2
  -7 -11 -21 1409.69 367.625   2
  -7 -11 -22 4862.96 625.534   2
  -7 -11 -23 6729.32 731.246   2
  -7 -11 -24-186.350 176.178   2
  -7 -11 -25 2042.80 435.449   2
  -7 -11 -26 2538.50 476.691   2
   7 -13 -22 178.810 216.411   2
   7 -13 -21 3556.90 551.233   2
   7 -13 -20 109.086 188.349   2
   7 -13 -19 1509.64 371.369   2
   7 -13 -18 388.265 236.626   2
   7 -13 -17 342.356 225.743   2
   7 -13 -16 268.827 191.896   2
   7 -13 -15 52.5122 192.843   2
   7 -13 -14 6403.04 664.224   2
   7 -13 -13 13.4909 201.013   2
  -7 -13  12 1132.52 183.726   2
   7 -13 -12 703.703 280.574   2
  -7 -13  11 164.572 108.415   2
   7 -13 -11 41.0532 173.819   2
  -7 -13  10 8597.44 519.672   2
   7 -13 -10 8210.84 703.988   2
   7 -13  -9 9150.66 750.937   2
  -7 -13   9 8883.81 540.410   2
  -7 -13   8 114.992 114.453   2
   7 -13  -8-54.8335 149.527   2
  -7 -13   7 144.386 145.828   2
   7 -13  -7-358.412 198.717   2
  -7 -13   6 3816.55 392.898   2
   7 -13  -6 3980.47 477.817   2
  -7 -13   5 5988.44 491.505   2
   7 -13  -5 6896.75 630.378   2
   7 -13  -4 1391.01 301.959   2
  -7 -13   4 1481.26 249.755   2
   7 -13  -3 486.510 195.508   2
  -7 -13   3 436.941 173.993   2
  -7 -13   2 3558.68 407.461   2
   7 -13  -2 3561.04 435.906   2
   7 -13  -1 8072.44 636.514   2
  -7 -13   1 7730.67 606.589   2
  -7 -13   0 4467.21 474.634   2
   7 -13   0 4451.53 487.703   2
   7 -13   1 7942.74 617.424   2
  -7 -13  -1 8016.86 634.935   2
   7 -13   2 233.649 188.853   2
  -7 -13  -2 176.277 168.132   2
  -7 -13  -3 1992.10 357.217   2
   7 -13   3 1971.02 327.809   2
   7 -13   4 8089.55 594.494   2
  -7 -13  -4 7732.39 637.251   2
   7 -13   5 11028.7 678.779   2
  -7 -13  -5 10093.6 757.805   2
  -7 -13  -6 2432.01 384.993   2
   7 -13   6 1836.76 293.371   2
  -7 -13  -7 13952.7 902.702   2
   7 -13   7 13381.9 732.474   2
   7 -13   8 1614.24 274.336   2
  -7 -13  -8 1402.16 336.910   2
   7 -13   9 4888.13 427.301   2
  -7 -13  -9 5332.83 584.705   2
   7 -13  10 2114.53 284.622   2
  -7 -13 -10 2460.85 424.674   2
  -7 -13 -11 1287.88 339.703   2
   7 -13  11 1907.79 270.005   2
  -7 -13 -12 1046.73 295.348   2
   7 -13  12 1016.90 204.117   2
  -7 -13 -13 985.307 314.094   2
   7 -13  13 985.065 188.878   2
  -7 -13 -14-122.089 183.477   2
  -7 -13 -15 356.475 190.683   2
  -7 -13 -16 3642.38 529.111   2
  -7 -13 -17 68.7304 210.699   2
  -7 -13 -18 934.406 293.162   2
  -7 -13 -19 9922.91 891.517   2
  -7 -13 -20 4621.84 622.918   2
  -7 -13 -21 490.692 250.766   2
  -7 -13 -22 1006.42 346.333   2
   7 -15 -17 3217.78 559.900   2
   7 -15 -16 1041.77 291.576   2
   7 -15 -15 285.470 258.572   2
   7 -15 -14 2891.36 510.427   2
   7 -15 -13 1791.74 384.117   2
   7 -15 -12 34.5650 218.138   2
   7 -15 -11 3460.34 531.873   2
   7 -15 -10 35.2012 188.711   2
   7 -15  -9 3419.19 495.170   2
   7 -15  -8 1405.55 343.105   2
  -7 -15   8 1054.10 226.678   2
   7 -15  -7 52.1433 173.112   2
  -7 -15   7 170.346 137.845   2
   7 -15  -6 1317.39 330.611   2
  -7 -15   6 971.547 229.485   2
   7 -15  -5 6195.00 640.459   2
  -7 -15   5 6030.40 539.364   2
   7 -15  -4 1234.40 311.737   2
  -7 -15   4 1913.09 306.952   2
  -7 -15   3 3780.57 446.088   2
   7 -15  -3 2705.59 425.450   2
  -7 -15   2-74.8075 170.421   2
   7 -15  -2-49.1537 177.711   2
  -7 -15   1 1302.78 303.340   2
   7 -15  -1 1106.97 273.737   2
  -7 -15   0 6375.58 596.354   2
   7 -15   0 5382.12 560.448   2
  -7 -15  -1 1415.16 323.710   2
   7 -15   1 1080.32 285.825   2
   7 -15   2 441.434 161.118   2
  -7 -15  -2 302.194 213.889   2
  -7 -15  -3 564.345 248.860   2
   7 -15   3 659.500 217.658   2
  -7 -15  -4 192.182 188.053   2
   7 -15   4-128.661 166.700   2
  -7 -15  -5 1715.05 355.349   2
   7 -15   5 1297.04 276.148   2
  -7 -15  -6 955.726 311.801   2
   7 -15   6 920.052 310.023   2
   7 -15   7 1281.06 271.589   2
  -7 -15  -7 1650.77 365.315   2
  -7 -15  -8 10456.3 853.648   2
   7 -15   8 9443.65 655.423   2
  -7 -15  -9 329.375 210.689   2
   7 -15   9 190.250 151.086   2
  -7 -15 -10 2482.11 456.827   2
   7 -15  10 2819.88 366.639   2
  -7 -15 -11-150.157 187.505   2
  -7 -15 -12 483.789 280.518   2
  -7 -15 -13-57.0993 178.216   2
  -7 -15 -14 473.327 278.084   2
  -7 -15 -15 4497.23 618.857   2
  -7 -15 -16 327.280 260.390   2
  -7 -15 -17 3720.05 577.893   2
   7 -17  -8-93.2521 270.532   2
   7 -17  -7 2574.88 437.216   2
   7 -17  -6-32.6430 230.914   2
   7 -17  -5-226.750 218.464   2
  -7 -17   5-88.9411 157.367   2
   7 -17  -4 432.438 215.184   2
  -7 -17   4 457.489 209.733   2
   7 -17  -3 1256.97 361.295   2
  -7 -17   3 1114.18 260.197   2
  -7 -17   2-84.1489 191.443   2
   7 -17  -2-241.885 202.874   2
  -7 -17   1 617.474 229.683   2
   7 -17  -1 908.057 277.866   2
  -7 -17   0-271.769 236.605   2
   7 -17   0 11.3248 164.063   2
   7 -17   1-104.049 161.463   2
  -7 -17  -1-75.0063 165.025   2
   7 -17   2 703.472 277.967   2
  -7 -17  -2 1225.53 332.381   2
  -7 -17  -3 6517.90 690.877   2
   7 -17   3 5884.49 609.727   2
   7 -17   4 3653.65 482.911   2
  -7 -17  -4 3839.11 563.548   2
   7 -17   5 233.575 195.594   2
  -7 -17  -5 273.174 244.167   2
   7 -17   6 45.9602 148.168   2
  -7 -17  -6 242.724 234.903   2
  -7 -17  -7 5569.72 668.000   2
  -7 -17  -8 248.986 198.781   2
   8   0 -33 598.928 230.036   3
   8   0 -32 398.965 314.899   3
   8   0 -31-561.543 358.593   3
   8   0 -30 864.207 276.208   3
   8   0 -29 473.385 252.628   3
   8   0 -28 35676.3 1627.32   3
   8   0 -27 290.953 127.458   2
   8   0 -27 132.761 200.558   3
   8   0 -26 10877.0 511.335   2
   8   0 -26 11333.2 884.633   3
   8   0 -25-61.9732 101.794   2
   8   0 -25 164.705 244.686   3
   8   0 -24 3460.05 288.818   2
   8   0 -24 2876.02 436.144   3
   8   0 -23 107.118 186.999   3
   8   0 -23 105.864 73.8642   2
   8   0 -22 11759.3 514.285   2
   8   0 -22 13138.2 860.187   3
   8   0 -21 59.8096 97.1160   2
   8   0 -21 97.2856 178.819   3
   8   0 -20 4722.28 322.424   2
   8   0 -20 5494.79 526.126   3
   8   0 -19 33.5716 61.1628   2
   8   0 -19 61.8696 143.828   3
   8   0 -18 876.116 139.905   2
   8   0 -18 262.903 128.533   3
   8   0 -17 24.5282 52.6731   2
   8   0 -17-24.1113 123.611   3
   8   0 -16 201.026 74.6026   2
  -8   0  16 76.8387 51.5578   2
   8   0 -16-167.621 182.330   3
   8   0 -15-182.367 145.228   3
   8   0 -15 61.6944 74.9590   2
  -8   0  15-59.1517 64.1412   2
   8   0 -14 58287.1 1403.13   3
  -8   0  14 54817.2 958.115   2
   8   0 -14 54782.3 943.778   2
  -8   0  13 53.0986 51.4399   2
   8   0 -13 14.4464 60.2162   2
  -8   0  12 10470.5 399.082   2
   8   0 -12 10499.7 390.528   2
  -8   0  11 48.8335 53.1148   2
   8   0 -11-62.7286 66.6414   2
   8   0 -10 43292.0 740.165   2
  -8   0  10 42287.0 748.019   2
   8   0  -9 35.1518 39.3840   1
   8   0  -9-19.3312 45.8206   2
  -8   0   9 1.42922 35.7269   2
   8   0  -8 2577.27 175.904   2
   8   0  -8 2483.69 186.181   1
  -8   0   8 2602.47 178.946   2
   8   0  -7-46.5222 44.0401   2
  -8   0   7 31.6749 40.8330   2
   8   0  -7-34.9746 43.3453   1
   8   0  -6 32102.0 589.077   2
  -8   0   6 31350.6 578.413   2
   8   0  -6 31069.7 609.902   1
   8   0  -5 61.6115 49.4340   1
  -8   0   5 40.5840 45.5935   1
   8   0  -5 19.2263 34.4135   2
   8   0  -4 113909. 1087.52   2
  -8   0   4 113521. 1112.49   1
   8   0  -4 111475. 1095.97   1
   8   0  -3 95.8835 52.5789   2
   8   0  -3 96.0863 54.1716   1
  -8   0   3-6.45367 36.8105   1
   8   0  -2 323.249 67.9779   2
  -8   0   2 363.036 70.5838   1
   8   0  -1-28.9483 49.5079   2
  -8   0   1 21.2989 49.3964   1
   8   0   0 264804. 1708.37   2
  -8   0   0 265312. 1750.62   1
  -8   0  -1 53.3009 58.3467   1
   8   0   1-7.78270 45.9999   2
  -8   0  -2 570139. 2712.72   1
  -8   0  -3 168.718 83.6566   1
   8   0   4 268095. 1399.84   3
  -8   0  -4 268404. 1989.55   1
   8   0   5 78.5630 42.9025   3
  -8   0  -5 34.6179 51.9817   1
  -8   0  -6 208595. 1868.67   1
   8   0   6 209302. 1471.93   3
   8   0   7 20.6971 38.7910   3
  -8   0  -7 2.25797 51.8192   1
  -8   0  -7 19.7680 56.7456   3
  -8   0  -8 48298.7 969.445   1
  -8   0  -8 45555.8 826.515   3
   8   0   8 45037.4 786.052   3
  -8   0  -9 14.1300 68.6903   1
  -8   0  -9 0.49141 69.3338   3
   8   0   9 65.6641 68.6023   3
  -8   0 -10 68108.7 1134.13   3
  -8   0 -10 67497.0 1213.89   1
  -8   0 -11 238.062 118.463   3
  -8   0 -12 102040. 1550.64   3
  -8   0 -13 43.6237 109.730   3
  -8   0 -14 378.261 116.178   3
  -8   0 -15 4.41419 108.705   3
  -8   0 -16 39752.1 1142.58   3
  -8   0 -17 111.850 144.651   3
  -8   0 -18 371.795 141.593   3
  -8   0 -19-143.293 148.569   3
  -8   0 -20 3452.84 388.536   3
  -8   0 -21 467.461 193.843   1
  -8   0 -21 196.357 171.683   3
  -8   0 -22 47130.6 1520.59   3
  -8   0 -22 48696.5 1417.09   1
  -8   0 -23-66.3026 120.697   2
  -8   0 -23 635.202 266.935   3
  -8   0 -23 536.537 224.351   1
  -8   0 -24 21769.8 1100.98   3
  -8   0 -24 22544.7 849.566   2
  -8   0 -24 22814.9 1007.02   1
  -8   0 -25-83.7483 148.943   1
  -8   0 -25 92.8654 101.740   2
  -8   0 -25 279.602 223.309   3
  -8   0 -26 1378.43 218.277   2
  -8   0 -26 1223.16 246.813   1
  -8   0 -26 2097.88 380.792   3
  -8   0 -27-102.428 123.048   2
  -8   0 -27 103.936 153.151   1
  -8   0 -27 129.218 235.290   3
  -8   0 -28 46.8571 108.788   2
  -8   0 -28 439.299 202.787   1
  -8   0 -28 65.3246 209.094   3
  -8   0 -29 9.21290 94.4369   2
  -8   0 -29-189.417 217.749   3
  -8   0 -29-134.375 150.412   1
  -8   0 -30 651.262 224.301   1
  -8   0 -30 1012.26 301.780   3
  -8   0 -31 153.653 145.907   1
  -8   0 -31-391.973 267.789   3
  -8   0 -32 1059.06 281.257   1
  -8   0 -32 717.989 279.476   3
  -8   0 -33-386.904 297.914   3
   8  -2 -33-343.482 315.065   3
   8   2 -33-266.518 263.629   3
   8   2 -32 30.8725 223.135   3
   8  -2 -32 677.361 328.172   3
   8  -2 -31 11761.7 1000.89   3
   8   2 -31 12439.2 1075.44   3
   8   2 -30-309.460 233.754   3
   8  -2 -30 193.448 205.784   3
   8  -2 -29 10316.9 900.591   3
   8  -2 -29 10305.2 619.216   2
   8   2 -29 9542.18 878.990   3
   8   2 -28 13907.9 1063.01   3
   8  -2 -28 12828.9 973.591   3
   8  -2 -28 12806.2 683.338   2
   8   2 -27 5252.82 642.640   3
   8  -2 -27 5875.35 463.438   2
   8  -2 -27 5584.16 634.499   3
   8  -2 -26 7788.90 525.298   2
   8  -2 -26 6907.48 689.959   3
   8   2 -26 8135.74 778.136   3
   8   2 -25 8588.90 777.445   3
   8  -2 -25 7481.67 500.337   2
   8   2 -25 7724.09 299.923   2
   8  -2 -25 7056.23 678.531   3
   8   2 -24 14322.3 410.371   2
   8  -2 -24 14975.8 701.679   2
   8   2 -24 14496.7 962.662   3
   8  -2 -24 14755.6 929.122   3
   8   2 -23 4775.21 239.098   2
   8  -2 -23 4361.16 377.211   2
   8   2 -23 4908.16 562.253   3
   8  -2 -23 4870.94 547.260   3
   8  -2 -22 4284.56 499.492   3
   8   2 -22 3709.75 473.591   3
   8   2 -22 3693.49 211.777   2
   8  -2 -22 4393.44 378.818   2
   8  -2 -21 21810.1 802.139   2
   8   2 -21 20793.9 487.614   2
   8   2 -21 22752.3 1111.21   3
   8   2 -20 9952.17 333.055   2
   8   2 -20 9269.29 704.038   3
   8  -2 -20 9773.69 536.025   2
   8   2 -19 12862.3 372.742   2
   8   2 -19 13722.1 833.990   3
   8  -2 -19 13761.8 612.450   2
   8   2 -18 614.542 87.8665   2
   8  -2 -18 585.911 132.210   2
   8   2 -18 627.603 207.184   3
   8  -2 -17 11568.8 545.419   2
   8   2 -17 12212.1 726.021   3
   8   2 -17 11220.9 335.760   2
   8   2 -16 5567.11 230.973   2
  -8   2  16 5420.73 379.797   2
   8  -2 -16 5558.13 375.841   2
   8   2 -16 4671.57 454.594   3
   8   2 -15 28153.3 1034.28   3
   8  -2 -15 26710.6 564.825   1
   8   2 -15 28100.2 506.244   2
  -8   2  15 27573.6 824.276   2
   8  -2 -15 28204.2 819.763   2
   8  -2 -14 1589.72 132.680   1
  -8  -2  14 1766.14 128.119   2
   8   2 -14 1704.58 123.955   2
  -8   2  14 1497.03 194.326   2
   8  -2 -14 2058.81 225.426   2
   8   2 -14 1579.57 255.344   3
   8  -2 -13 4073.83 303.674   2
   8   2 -13 4142.30 188.185   2
   8  -2 -13 3704.76 189.682   1
  -8   2  13 4203.32 313.261   2
   8   2 -13 4104.45 382.988   3
  -8  -2  13 3991.02 186.940   2
   8   2 -12 23834.2 442.163   2
   8  -2 -12 22834.5 447.320   1
   8   2 -12 25093.7 878.644   3
   8  -2 -12 24015.5 708.788   2
  -8   2  12 23119.0 704.845   2
  -8  -2  12 23819.8 439.000   2
   8   2 -11 100704. 896.764   2
   8  -2 -11 101299. 1413.52   2
  -8   2  11 96523.8 1410.86   2
   8  -2 -11 95206.5 862.950   1
  -8  -2  11 99782.8 879.478   2
   8   2 -11 98868.9 1677.30   3
   8   2 -10 51651.5 1167.34   3
   8   2 -10 49914.4 628.408   2
   8  -2 -10 50790.7 977.714   2
  -8  -2  10 49719.6 611.487   2
   8  -2 -10 47826.6 580.671   1
  -8   2  10 50455.0 987.216   2
   8   2  -9 25028.1 443.602   2
  -8   2   9 24318.2 672.241   2
   8  -2  -9 23669.8 393.337   1
  -8  -2   9 24301.9 424.639   2
   8  -2  -9 24161.6 663.636   2
   8   2  -9 24946.6 775.152   3
   8   2  -8 175.467 50.7476   2
  -8  -2   8 137.241 35.3894   2
   8  -2  -8 205.238 79.1540   2
   8  -2  -8 113.401 30.2890   1
   8   2  -8 219.862 102.887   3
   8   2  -7 14055.2 524.947   3
  -8   2   7 14090.4 296.602   1
  -8  -2   7 14215.2 337.421   2
   8  -2  -7 13865.6 484.327   2
   8  -2  -7 13799.3 289.952   1
   8   2  -7 14513.7 348.752   2
   8  -2  -6 8668.28 234.183   1
   8   2  -6 8251.76 390.294   1
   8  -2  -6 9676.47 393.505   2
  -8   2   6 9110.64 239.806   1
   8   2  -6 9423.33 410.833   3
  -8  -2   6 8370.12 269.739   2
   8  -2  -5 20568.5 370.068   1
  -8   2   5 21508.0 388.892   1
   8   2  -5 21403.3 575.404   3
  -8  -2   5 20484.6 431.976   2
   8  -2  -5 21363.9 574.434   2
  -8  -2   5 21106.8 556.300   3
  -8   2   4 3119.13 155.126   1
   8  -2  -4 3381.07 223.408   2
  -8  -2   4 3124.05 174.820   2
   8  -2  -4 2889.23 149.908   1
   8   2  -4 3237.65 212.161   3
  -8  -2   4 3191.52 203.564   3
  -8  -2   3 148.885 47.6618   3
  -8  -2   3 57.1037 53.6123   1
  -8   2   3 198.264 51.6024   1
   8  -2  -3 143.274 67.0345   2
   8   2  -3 198.995 66.8479   3
  -8  -2   2 13102.1 454.346   1
  -8  -2   2 12073.9 327.083   3
   8  -2  -2 12873.4 414.364   2
   8   2  -2 12813.3 350.639   3
  -8   2   2 13143.8 352.954   1
  -8  -2   1 286.651 85.3442   1
  -8   2   1 270.128 62.6371   1
   8   2  -1 201.638 52.1584   3
   8  -2  -1 175.009 66.1493   2
  -8  -2   1 202.519 47.0009   3
   8  -2   0 22758.2 536.305   2
  -8  -2   0 23775.3 606.780   1
  -8  -2   0 24192.0 350.192   3
   8  -2   1 349.043 65.8320   2
  -8  -2  -1 475.897 102.370   1
   8  -2   2 150014. 1373.58   2
  -8  -2  -2 154179. 1528.81   1
  -8  -2  -3 67252.6 1021.42   1
   8  -2   3 68181.7 929.063   2
   8  -2   4 63793.0 901.792   2
  -8   2  -4 59639.0 872.995   2
  -8  -2  -4 64625.7 1012.62   1
   8  -2   5 21857.7 534.309   2
  -8   2  -5 21965.2 527.415   2
  -8  -2  -5 23546.4 624.419   1
   8  -2   6 52.4395 58.1755   2
  -8   2  -6 0.50516 40.2643   2
  -8  -2  -6 85.7476 58.4653   1
  -8  -2  -7 12753.1 478.778   1
   8   2   7 12371.9 465.445   1
  -8   2  -7 12111.7 400.560   2
   8  -2   7 12585.7 486.127   3
  -8  -2  -8 22397.0 648.269   1
   8   2   8 21695.5 628.948   1
   8  -2   8 21947.1 672.697   3
  -8   2  -8 21474.6 549.041   2
  -8   2  -9 186544. 1629.71   2
   8  -2   9 191294. 2058.37   3
  -8  -2  -9 194765. 1939.21   1
  -8  -2  -9 192090. 1628.57   3
  -8   2 -10 4207.85 251.226   2
  -8  -2 -10 4023.57 258.613   3
  -8  -2 -10 3823.31 289.215   1
   8  -2  10 4006.35 311.949   3
  -8   2 -11 127966. 1396.84   2
  -8  -2 -11 133642. 1690.74   1
  -8  -2 -11 134377. 1555.56   3
   8  -2  11 134942. 1858.79   3
  -8   2 -12 22164.9 591.482   2
  -8  -2 -12 24649.2 721.210   3
   8  -2  12 23143.3 795.389   3
  -8  -2 -12 24642.4 744.486   1
  -8  -2 -13 29972.5 848.440   1
  -8   2 -13 29436.9 693.985   2
  -8  -2 -13 30944.9 840.400   3
   8  -2  13 29285.5 909.090   3
  -8   2 -14 6271.45 329.559   2
  -8  -2 -14 6920.28 419.724   3
  -8  -2 -14 6700.97 416.568   1
  -8   2 -15 6200.51 469.449   3
  -8  -2 -15 8199.80 479.510   3
  -8  -2 -15 7689.80 450.561   1
  -8   2 -15 7192.28 357.834   2
  -8  -2 -16 8508.41 489.048   1
  -8  -2 -16 8897.07 522.615   3
  -8   2 -16 8522.83 578.276   3
  -8   2 -16 8640.09 407.143   2
   8  -2  16 8106.32 530.957   3
  -8  -2 -17 44679.8 1138.83   1
  -8   2 -17 42857.8 908.970   2
  -8   2 -17 46073.7 1359.43   3
  -8  -2 -17 45661.7 1214.19   3
   8  -2  17 46249.2 1293.23   3
  -8   2 -18 41084.9 912.984   2
  -8  -2 -18 42881.7 1146.50   1
  -8   2 -18 43620.4 1361.69   3
  -8  -2 -18 44972.0 1252.10   3
  -8   2 -19 4512.56 474.940   3
  -8  -2 -19 4528.88 392.926   1
  -8   2 -19 4289.66 310.617   2
  -8  -2 -19 4565.62 426.230   3
  -8   2 -20 15688.2 861.623   3
  -8  -2 -20 15877.1 729.279   1
  -8   2 -20 14941.5 569.616   2
  -8  -2 -20 15131.4 784.103   3
  -8   2 -21 1900.38 214.143   2
  -8  -2 -21 1902.76 303.542   3
  -8   2 -21 1970.60 339.703   3
  -8  -2 -21 1805.93 268.579   1
  -8  -2 -22 24978.4 952.459   1
  -8   2 -22 22802.8 1110.51   3
  -8  -2 -22 25227.1 1082.37   3
  -8   2 -22 21691.7 719.647   2
  -8  -2 -22 24812.4 952.953   2
  -8  -2 -23 3333.52 357.364   2
  -8  -2 -23 2506.59 314.572   1
  -8   2 -23 2669.00 406.437   3
  -8  -2 -23 1903.74 329.979   3
  -8   2 -23 2682.88 260.234   2
  -8   2 -24 2886.68 433.665   3
  -8   2 -24 2663.62 266.361   2
  -8  -2 -24 3111.66 355.844   2
  -8  -2 -24 2806.56 396.279   3
  -8   2 -24 2492.53 253.722   2
  -8  -2 -24 2739.57 334.830   1
  -8  -2 -25 563.274 174.656   2
  -8   2 -25 755.341 147.881   2
  -8  -2 -25 205.004 168.274   3
  -8   2 -25 888.189 265.874   3
  -8  -2 -25 605.019 189.543   1
  -8  -2 -26 4326.45 442.242   1
  -8  -2 -26 5326.78 482.959   2
  -8   2 -26 4188.67 550.646   3
  -8   2 -26 4414.45 342.512   2
  -8  -2 -26 4605.77 531.657   3
  -8   2 -27 18949.1 693.722   2
  -8   2 -27 17248.7 1097.94   3
  -8  -2 -27 18629.4 1072.99   3
  -8  -2 -27 18914.9 915.611   1
  -8  -2 -27 17761.6 871.795   2
  -8  -2 -28 35.8296 166.806   3
  -8  -2 -28 453.488 189.978   1
  -8  -2 -28 186.299 178.880   2
  -8   2 -28 328.834 259.830   3
  -8  -2 -29 3520.83 414.279   2
  -8  -2 -29 2849.93 379.549   1
  -8  -2 -29 3502.19 508.259   3
  -8   2 -29 2963.92 500.109   3
  -8  -2 -30 2292.79 347.489   1
  -8  -2 -30 2646.31 352.164   2
  -8  -2 -30 1741.66 365.499   3
  -8   2 -31 4371.15 540.100   1
  -8  -2 -31 3431.03 526.261   3
  -8  -2 -32 1207.80 308.888   3
  -8   2 -32 1244.66 324.899   1
  -8   2 -33 572.884 234.751   1
  -8  -2 -33 362.940 273.368   3
   8  -4 -33-10.7564 240.257   3
   8   4 -33-3.09042 255.394   3
   8   4 -32 1072.48 402.785   3
   8  -4 -32 1271.95 371.749   3
   8  -4 -31 927.152 344.391   3
   8   4 -31 1312.07 408.796   3
   8  -4 -31 680.151 229.768   2
   8  -4 -30 4551.55 639.519   3
   8  -4 -30 4124.96 451.758   2
   8   4 -30 5006.36 703.819   3
   8  -4 -29 2771.12 376.378   2
   8   4 -29 3309.37 556.578   3
   8  -4 -29 2631.10 467.654   3
   8   4 -28 2986.18 531.491   3
   8  -4 -28 2944.39 488.615   3
   8  -4 -28 4232.37 451.777   2
   8  -4 -27 6053.22 530.934   2
   8  -4 -27 6827.93 688.170   3
   8   4 -27 5981.99 715.912   3
   8  -4 -26 7128.59 564.692   2
   8   4 -26 7272.39 758.987   3
   8   4 -25 2758.71 480.599   3
   8  -4 -25 3840.42 416.570   2
   8  -4 -24 6513.50 526.816   2
   8   4 -24 6907.63 702.511   3
   8  -4 -23 1391.22 248.277   2
   8   4 -23 704.724 268.189   3
   8   4 -22 8508.11 752.741   3
   8  -4 -22 10157.5 629.997   2
   8  -4 -21 1034.97 197.501   2
   8   4 -21 692.775 277.964   3
   8  -4 -20 10983.3 640.007   2
   8   4 -20 10428.6 770.756   3
   8   4 -19-13.6404 182.355   3
   8  -4 -19-31.1561 104.141   2
   8  -4 -18 609.214 163.216   2
   8   4 -18 1113.71 244.134   3
  -8   4  17 971.187 191.513   2
   8  -4 -17 829.023 186.720   2
   8   4 -17 952.154 256.640   3
  -8   4  16 3791.46 358.126   2
   8  -4 -16 3377.91 332.041   2
   8   4 -16 3542.00 411.687   3
  -8   4  15 1157.33 195.916   2
   8   4 -15 740.513 207.492   3
   8  -4 -15 1102.81 185.614   2
  -8  -4  14 138.882 105.544   3
   8  -4 -14 228.136 101.045   2
   8   4 -13 33185.7 1127.49   3
   8  -4 -13 32571.1 967.576   2
  -8  -4  13 34667.1 1089.53   3
  -8  -4  12 1037.59 187.404   3
   8   4 -12 641.129 185.272   3
   8  -4 -12 616.597 155.534   2
  -8  -4  11 13891.7 242.661   2
   8   4 -11 14833.6 707.670   3
  -8  -4  11 16013.3 702.234   3
   8  -4 -11 14719.8 623.876   2
  -8  -4  10 5067.78 167.892   2
   8  -4 -10 5627.74 381.918   2
   8   4 -10 5627.29 429.875   3
  -8  -4  10 5957.78 413.480   3
  -8  -4   9 1610.30 106.094   2
   8  -4  -9 1416.34 198.845   2
   8   4  -9 1695.29 246.579   3
  -8  -4   9 1693.28 223.475   3
  -8  -4   8 11533.1 304.158   2
   8  -4  -8 12284.4 536.940   2
   8   4  -8 11851.0 570.296   3
  -8  -4   8 11500.1 544.396   3
  -8  -4   7 225.410 96.4460   3
   8  -4  -7 206.430 101.040   2
   8   4  -7 121.945 76.5903   3
  -8   4   7 251.659 38.6552   1
   8  -4  -6 13284.3 538.465   2
  -8  -4   6 13354.0 535.333   3
  -8   4   6 13376.8 294.219   1
  -8  -4   5 11592.7 485.506   3
   8  -4  -5 10806.2 478.105   2
   8  -4  -4 14061.5 534.724   2
  -8  -4   4 14057.9 512.893   3
   8  -4  -3 1325.86 168.994   2
  -8  -4   3 1419.02 163.808   3
  -8  -4   2 210.778 67.2520   3
   8  -4  -2 276.875 100.093   2
   8  -4  -1 58364.3 1026.20   2
   8  -4   0 3954.06 261.219   2
  -8  -4  -1 34525.5 840.651   1
   8  -4   1 33389.5 745.971   2
  -8   4  -1 33700.5 744.282   2
   8  -4   2 30478.2 706.575   2
  -8   4  -2 31036.8 708.227   2
  -8  -4  -2 31216.0 797.041   1
  -8  -4  -3 11869.9 486.562   1
   8  -4   3 11254.3 418.705   2
  -8   4  -3 11242.6 415.176   2
   8  -4   4 4645.01 268.606   2
   8   4   4 4785.36 304.712   1
  -8  -4  -4 4781.48 311.920   1
  -8   4  -4 4771.17 270.909   2
   8   4   5 6576.49 356.891   1
  -8  -4  -5 7035.91 381.411   1
   8  -4   5 6927.56 324.349   2
  -8   4  -5 6096.88 303.699   2
   8  -4   6 459.224 86.5978   2
   8   4   6 389.130 92.9148   1
  -8   4  -6 321.759 83.9454   2
  -8  -4  -6 467.896 112.701   1
   8   4   7 853.695 130.404   1
   8  -4   7 1081.13 137.819   2
  -8   4  -7 953.866 123.421   2
  -8  -4  -7 880.536 143.245   1
  -8   4  -8 11102.6 398.150   2
  -8  -4  -8 10884.5 473.322   1
   8  -4   8 11158.4 408.818   2
   8   4   8 10832.1 461.898   1
   8  -4   9 16448.6 502.173   2
  -8  -4  -9 16503.8 588.610   1
   8   4   9 16465.7 576.579   1
  -8   4  -9 16907.9 487.763   2
   8  -4  10 5503.76 291.232   2
  -8  -4 -10 5374.48 343.288   1
  -8   4 -10 4670.06 259.169   2
   8   4  10 4761.54 314.092   1
  -8  -4 -11 32299.6 844.990   1
   8   4  11 32929.0 829.616   1
  -8   4 -11 32341.0 679.705   2
   8   4  12 536.420 118.939   1
  -8   4 -12 790.479 113.900   2
  -8  -4 -12 893.021 142.027   1
   8  -4  13 4587.12 403.168   3
  -8   4 -13 4512.65 258.281   2
  -8  -4 -13 4702.50 339.078   1
  -8  -4 -14 7798.97 441.230   1
  -8   4 -14 7492.51 333.673   2
   8  -4  14 7817.38 548.326   3
   8  -4  15 2316.60 316.886   3
  -8   4 -15 2096.90 183.533   2
  -8  -4 -15 2356.13 260.232   1
  -8  -4 -16 3326.71 302.690   1
  -8   4 -16 2659.75 206.305   2
  -8  -4 -17 492.772 127.611   1
  -8   4 -17 367.463 84.5387   2
  -8   4 -18 2860.17 210.502   2
  -8  -4 -18 3018.59 302.441   1
  -8  -4 -19 478.359 148.632   1
  -8   4 -19 440.219 91.9800   2
  -8  -4 -19 315.762 115.551   3
  -8  -4 -19 312.940 104.833   2
  -8  -4 -20-98.7855 138.206   3
  -8  -4 -20 104.051 79.9972   1
  -8   4 -20-69.3026 83.9171   2
  -8  -4 -20-123.203 169.018   2
  -8  -4 -21-80.0459 126.633   2
  -8   4 -21 15.0705 59.2959   2
  -8  -4 -21 221.195 115.990   1
  -8  -4 -21-160.242 143.960   3
  -8  -4 -22 8228.39 617.715   3
  -8  -4 -22 7489.85 505.894   1
  -8  -4 -22 8172.71 610.356   2
  -8   4 -22 8482.29 367.163   2
  -8  -4 -23 1795.30 307.385   3
  -8  -4 -23 1801.97 259.929   1
  -8  -4 -23 1968.29 318.226   2
  -8  -4 -24 910.641 203.598   1
  -8  -4 -24 834.708 207.694   2
  -8   4 -24 942.581 128.065   2
  -8  -4 -24 781.948 231.733   3
  -8  -4 -25 2608.04 384.828   3
  -8  -4 -25 2334.58 356.670   2
  -8  -4 -25 2314.58 305.203   1
  -8  -4 -26 263.674 124.995   1
  -8  -4 -26 100.947 132.543   2
  -8  -4 -26 60.5403 148.353   3
  -8  -4 -27 11778.6 683.382   1
  -8  -4 -27 12552.6 799.826   2
  -8  -4 -27 10760.7 806.931   3
  -8  -4 -28 11473.3 857.562   3
  -8  -4 -28 12338.3 810.210   2
  -8  -4 -29 562.273 211.084   2
  -8  -4 -29 604.757 231.229   3
  -8  -4 -30 1973.25 371.615   3
  -8  -4 -30 1233.81 276.728   2
  -8  -4 -31-103.241 216.340   3
  -8  -4 -31 839.115 285.990   2
  -8  -4 -32 9539.15 855.740   3
  -8  -4 -32 9120.89 712.866   2
   8  -6 -31 3787.26 507.804   2
   8  -6 -31 3553.80 568.384   3
   8  -6 -30 799.349 260.200   2
   8  -6 -29 417.535 197.621   2
   8  -6 -28 884.065 255.287   2
   8  -6 -27 8357.79 675.908   2
   8  -6 -26-73.1391 173.546   2
   8  -6 -25 265.449 143.281   2
   8  -6 -24 2090.71 342.115   2
   8  -6 -23 34037.7 1278.86   2
   8  -6 -22 643.733 207.936   2
   8  -6 -21 13702.7 791.930   2
   8  -6 -20 7290.26 577.964   2
   8  -6 -19 521.310 180.688   2
   8  -6 -18 9695.77 632.566   2
   8  -6 -17 12824.5 731.411   2
   8  -6 -16 4913.16 442.105   2
   8  -6 -15 2809.63 329.276   2
   8  -6 -14 568.183 191.050   2
   8  -6 -13 68964.3 1556.91   2
   8  -6 -12 5086.55 426.141   2
  -8  -6  12 4556.32 424.971   3
  -8  -6  11 773.217 78.4772   2
  -8  -6  11 662.744 73.3029   2
   8  -6 -11 623.247 166.674   2
  -8  -6  11 1092.46 227.269   3
  -8  -6  10 1843.18 255.686   3
  -8  -6  10 1768.51 130.697   2
   8  -6 -10 1822.78 246.488   2
  -8  -6   9 21829.2 483.228   2
  -8  -6   9 21910.7 867.154   3
  -8   6   9 19766.7 317.245   1
   8  -6  -9 20898.2 807.304   2
  -8   6   9 18814.7 307.018   1
  -8  -6   8 2308.53 173.596   2
   8  -6  -8 2689.94 305.494   2
  -8  -6   8 2313.11 278.219   3
   8  -6  -7 7202.81 459.587   2
  -8  -6   7 6636.60 458.315   3
  -8  -6   6 23476.3 828.302   3
   8  -6  -6 23601.0 815.649   2
  -8  -6   5 45341.7 1112.96   3
   8  -6  -5 46106.2 1117.97   2
  -8  -6   4 62821.0 1270.41   3
   8  -6  -4 63335.6 1295.59   2
   8  -6  -3 33027.1 917.062   2
   8  -6  -2 3214.58 277.803   2
   8  -6  -1 2484.63 246.915   2
  -8   6   1 1882.52 217.205   2
  -8   6   0 12809.3 553.672   2
   8  -6   0 12595.7 543.230   2
   8   6   1 40088.1 1044.81   1
  -8   6  -1 39523.6 943.291   2
   8  -6   1 39239.6 944.173   2
   8   6   2 260.488 102.948   1
   8  -6   2 68.1660 62.7017   2
  -8   6  -2 133.441 75.5995   2
   8  -6   3 53214.9 1048.21   2
  -8   6  -3 52853.5 1051.80   2
   8   6   3 52300.0 1165.80   1
  -8   6  -4 227.072 78.4065   2
   8   6   4 184.602 89.5015   1
   8  -6   4 184.979 86.4808   2
   8  -6   5 38906.7 870.063   2
  -8   6  -5 38351.7 868.025   2
   8   6   5 38448.4 973.738   1
  -8  -6  -6 33724.5 922.528   1
  -8   6  -6 34382.5 807.511   2
   8  -6   6 34434.6 799.574   2
   8   6   6 33701.8 899.379   1
   8   6   7 3911.14 305.176   1
  -8  -6  -7 3700.54 305.946   1
   8  -6   7 4158.69 274.801   2
  -8   6  -7 3885.54 267.034   2
   8  -6   8 5999.64 331.430   2
   8   6   8 6023.74 379.277   1
  -8  -6  -8 5961.46 382.008   1
  -8   6  -8 6243.80 331.636   2
   8  -6   9 9839.18 416.368   2
   8   6   9 9455.15 470.086   1
  -8  -6  -9 9669.95 492.035   1
  -8   6  -9 8845.30 393.163   2
   8  -6  10 3482.70 247.330   2
  -8   6 -10 3568.55 249.637   2
   8   6  10 3237.83 280.749   1
  -8  -6 -10 3734.15 304.504   1
   8  -6  11 44129.4 861.462   2
  -8  -6 -11 45190.4 1049.91   1
  -8   6 -11 42719.8 834.690   2
   8   6  11 43736.5 1009.43   1
  -8  -6 -12 302.108 107.575   1
   8   6  12 168.500 55.3619   1
   8  -6  12 304.648 92.1028   2
  -8   6 -12 249.405 80.9820   2
   8  -6  13 540.306 108.688   2
  -8   6 -13 617.392 116.862   2
   8   6  13 483.594 111.433   1
  -8  -6 -13 452.935 120.367   1
  -8  -6 -14 40393.9 1275.85   2
  -8  -6 -14 38636.2 991.080   1
  -8   6 -14 37609.8 740.195   2
   8   6  14 37776.0 940.873   1
  -8  -6 -15 57350.6 1546.49   2
  -8   6 -15 53875.1 877.239   2
  -8  -6 -15 57523.5 1217.12   1
  -8   6 -16 6274.72 296.341   2
  -8  -6 -16 7049.05 434.414   1
  -8  -6 -16 6280.13 530.122   2
  -8  -6 -17 14910.4 820.525   2
  -8   6 -17 13302.3 422.661   2
  -8  -6 -17 14659.1 628.072   1
  -8  -6 -18 8708.09 644.081   2
  -8   6 -18 7921.89 318.415   2
  -8  -6 -18 9243.70 501.543   1
  -8  -6 -19 3857.91 437.393   2
  -8   6 -19 3620.36 211.806   2
  -8  -6 -19 3918.38 329.851   1
  -8   6 -20-48.6651 51.2543   2
  -8  -6 -20-151.680 171.407   2
  -8  -6 -20 45.4248 98.2519   1
  -8  -6 -21 1380.85 211.549   1
  -8  -6 -21 1167.68 265.334   2
  -8  -6 -22 355.924 178.869   2
  -8  -6 -22 592.167 145.594   1
  -8  -6 -23 6247.02 590.295   2
  -8  -6 -23 6366.54 563.549   3
  -8  -6 -23 6954.90 462.805   1
  -8  -6 -24 4502.88 380.431   1
  -8  -6 -24 4407.53 505.782   2
  -8  -6 -24 4140.90 481.899   3
  -8  -6 -25 14425.6 875.032   3
  -8  -6 -25 14162.4 901.958   2
  -8  -6 -25 14608.2 680.972   1
  -8  -6 -26 24520.5 1176.07   3
  -8  -6 -26 25774.4 1218.53   2
  -8  -6 -27-51.8943 146.773   2
  -8  -6 -27 416.532 250.622   3
  -8  -6 -28 1296.10 314.057   3
  -8  -6 -28 1040.99 284.027   2
  -8  -6 -29 7393.19 690.514   3
  -8  -6 -29 7605.26 696.020   2
  -8  -6 -30 664.796 271.886   3
  -8  -6 -30 1472.67 322.016   2
  -8  -6 -31 207.549 172.197   3
  -8  -6 -31-188.429 191.339   2
   8  -8 -30 273.098 152.929   2
   8  -8 -29 174.271 209.706   2
   8  -8 -28 44.7550 194.957   2
   8  -8 -27 1.24545 156.538   2
   8  -8 -26 2349.04 391.097   2
   8  -8 -25 3762.83 494.735   2
   8  -8 -24 143.733 150.370   2
   8  -8 -23 2856.48 418.299   2
   8  -8 -22-177.797 233.784   2
   8  -8 -21-348.266 228.593   2
   8  -8 -20 1282.16 265.193   2
   8  -8 -19 7146.42 621.769   2
   8  -8 -18 12499.2 788.069   2
   8  -8 -17 1314.21 282.440   2
   8  -8 -16 2009.85 314.937   2
   8  -8 -15 268.650 136.909   2
   8  -8 -14 843.423 215.057   2
  -8  -8  13 5126.27 188.985   2
   8  -8 -13 4771.35 464.203   2
  -8  -8  13 5269.11 198.431   2
  -8  -8  12 75.4166 33.0452   2
   8  -8 -12 31.7651 117.770   2
  -8  -8  11 149.511 51.8790   2
   8  -8 -11 121.424 144.550   2
  -8   8  10 1203.42 110.719   1
  -8  -8  10 1071.65 130.492   2
   8  -8 -10 1358.11 253.490   2
  -8  -8   9 28978.2 699.154   2
   8  -8  -9 27962.2 1038.18   2
  -8   8   9 30100.9 616.340   1
   8  -8  -8 141.557 153.213   2
  -8  -8   8-99.5598 118.177   3
  -8  -8   8 260.369 103.438   2
  -8  -8   7 25.4722 73.1713   2
   8  -8  -7 204.890 114.054   2
  -8  -8   7 282.042 145.109   3
  -8  -8   6 2283.00 228.504   2
  -8  -8   6 2660.86 317.813   3
   8  -8  -6 2362.59 289.607   2
  -8  -8   5 314.707 116.134   2
   8  -8  -5 153.267 117.557   2
  -8   8   4 645.473 155.342   2
   8  -8  -4 697.308 175.208   2
  -8  -8   4 662.379 131.105   2
  -8   8   3 1.65615 90.6350   2
   8   8  -3 96.4653 82.1322   1
  -8  -8   3 58.1168 74.1512   2
   8  -8  -3-55.3842 121.236   2
  -8  -8   2 646.599 148.755   2
   8   8  -2 522.390 139.918   1
   8  -8  -2 494.780 143.113   2
  -8   8   2 758.481 168.793   2
  -8   8   1 604.775 147.922   2
  -8  -8   1 345.926 117.290   2
   8   8  -1 332.908 93.5691   1
   8  -8  -1 230.317 99.2902   2
  -8   8   0 1913.34 249.232   2
   8   8   0 2098.02 273.016   1
  -8  -8   0 1976.99 255.423   2
   8  -8   0 1881.83 249.980   2
  -8  -8  -1 3226.96 329.484   2
   8  -8   1 3432.44 321.418   2
  -8   8  -1 3216.80 313.543   2
  -8   8  -2 947.559 181.406   2
   8  -8   2 842.605 173.896   2
  -8  -8  -2 645.382 155.224   2
   8  -8   3 6937.43 435.816   2
  -8  -8  -3 6346.00 460.873   2
  -8   8  -3 6418.95 423.237   2
   8  -8   4 4438.94 350.792   2
  -8  -8  -4 4070.58 383.006   2
  -8   8  -4 4236.24 332.172   2
  -8  -8  -5 6634.38 488.712   2
   8  -8   5 6716.17 415.856   2
  -8   8  -5 6472.41 415.658   2
  -8  -8  -6-22.8277 160.919   2
   8  -8   6 98.4649 76.7052   2
  -8   8  -6 221.781 86.4501   2
  -8  -8  -7 1161.80 229.031   2
  -8   8  -7 983.759 154.705   2
   8  -8   7 1281.53 186.296   2
  -8  -8  -8 1576.74 275.339   2
  -8   8  -8 2370.12 245.731   2
   8  -8   8 2019.19 223.634   2
   8   8   8 1362.56 204.984   1
   8  -8   9 9848.02 464.838   2
  -8  -8  -9 9867.16 633.412   2
  -8   8  -9 9787.03 475.683   2
   8   8   9 9242.12 520.218   1
  -8  -8 -10 108.967 152.868   2
   8  -8  10 104.013 96.8595   2
   8   8  10 59.4882 88.0207   1
  -8   8 -10 57.2969 56.4635   2
   8  -8  11 11654.5 496.480   2
  -8   8 -11 12081.3 501.063   2
   8   8  11 11452.7 564.743   1
  -8  -8 -11 12214.0 728.469   2
   8  -8  12 2914.68 246.943   2
  -8   8 -12 3017.88 251.814   2
  -8  -8 -12 3204.42 389.597   2
   8   8  12 2850.38 285.792   1
  -8   8 -13 5077.58 314.999   2
  -8  -8 -13 5382.69 505.915   2
   8  -8  13 5344.84 327.906   2
   8   8  13 5532.60 389.149   1
   8   8  14 111.797 61.7170   1
  -8  -8 -14 204.224 119.535   2
  -8   8 -14 81.2712 64.7621   2
   8  -8  14 122.586 79.8169   2
  -8  -8 -15 1804.01 332.500   2
   8   8  15 2231.46 244.386   1
  -8   8 -15 2249.47 201.444   2
   8  -8  15 2570.90 221.416   2
  -8  -8 -15 2222.63 259.273   1
  -8  -8 -16 5490.86 544.714   2
  -8   8 -16 5363.30 293.203   2
   8   8  16 5251.89 368.730   1
  -8  -8 -16 5440.03 392.906   1
  -8   8 -17 756.926 112.460   2
  -8  -8 -17 564.998 172.651   2
  -8  -8 -17 905.418 168.901   1
  -8  -8 -18 3746.68 463.155   2
  -8   8 -18 3736.39 220.070   2
  -8  -8 -18 3768.05 329.888   1
  -8  -8 -19 58.1396 80.1579   1
  -8  -8 -19-142.107 183.252   2
  -8  -8 -20 5605.43 575.075   2
  -8  -8 -20 5748.74 401.815   1
  -8  -8 -21 6185.23 619.201   2
  -8  -8 -21 7104.94 438.419   1
  -8  -8 -22 3897.71 327.099   1
  -8  -8 -22 3218.63 445.822   2
  -8  -8 -23 3148.56 457.093   2
  -8  -8 -24 1128.27 307.819   2
  -8  -8 -25 45.9642 174.700   2
  -8  -8 -26 230.644 219.585   2
  -8  -8 -27 183.067 198.542   3
  -8  -8 -27-66.7900 202.543   2
  -8  -8 -28 2098.11 389.994   3
  -8  -8 -28 2519.70 440.469   2
  -8  -8 -29 7853.39 756.577   2
  -8  -8 -29 6686.48 674.872   3
  -8  -8 -30 1731.22 360.143   2
  -8  -8 -30 1189.28 319.118   3
   8 -10 -27 351.923 218.178   2
   8 -10 -26 32.5139 183.127   2
   8 -10 -25 12969.8 957.784   2
   8 -10 -24 66.5060 179.124   2
   8 -10 -23-264.281 236.023   2
   8 -10 -22-181.089 206.614   2
   8 -10 -21 4791.58 561.478   2
   8 -10 -20 128.080 184.147   2
   8 -10 -19 2753.42 432.406   2
   8 -10 -18 3423.79 441.204   2
   8 -10 -17 132.287 149.853   2
   8 -10 -16 138.559 164.543   2
   8 -10 -15 33233.0 1342.42   2
   8 -10 -14 5521.98 565.831   2
  -8 -10  14 5267.77 233.036   2
  -8 -10  13 581.560 92.4186   2
   8 -10 -13 502.190 202.014   2
  -8 -10  12 42369.3 825.908   2
   8 -10 -12 41879.1 1448.98   2
  -8  10  12 40070.1 645.435   1
  -8  10  11 30141.2 656.677   1
   8 -10 -11 32614.6 1253.50   2
  -8 -10  11 32603.1 774.738   2
  -8 -10  10 2260.09 212.873   2
   8 -10 -10 2273.73 353.420   2
  -8  10  10 2093.79 192.391   1
  -8  10   9 1955.51 201.123   1
  -8 -10   9 1967.56 216.558   2
   8 -10  -9 1527.42 281.307   2
   8 -10  -8 15899.7 856.484   2
  -8 -10   8 16677.0 650.747   2
   8 -10  -7 31342.1 1175.81   2
  -8 -10   7 31557.8 911.396   2
  -8 -10   6 408.161 134.448   2
   8 -10  -6 188.758 126.142   2
  -8 -10   5 8610.01 500.693   2
   8 -10  -5 8925.89 618.001   2
  -8 -10   4 3258.43 325.098   2
   8 -10  -4 3537.02 394.615   2
   8 -10  -3 162.799 125.888   2
  -8 -10   3 12.6584 108.446   2
   8 -10  -2 538.373 166.220   2
  -8 -10   2 690.677 187.229   2
  -8 -10   1 44371.9 1255.70   2
   8 -10  -1 42028.7 1266.71   2
  -8 -10   0 3223.40 356.172   2
   8 -10   0 2894.06 342.897   2
  -8 -10  -1 81.2692 129.166   2
   8 -10   1 93.5559 112.320   2
  -8 -10  -2 19369.3 866.172   2
   8 -10   2 19504.4 827.367   2
   8 -10   3 41980.8 1184.60   2
  -8 -10  -3 41363.9 1300.57   2
  -8  10  -3 41205.8 1200.89   2
   8  10   4 11836.6 694.229   1
   8 -10   4 12362.8 638.317   2
  -8 -10  -4 13074.2 744.532   2
  -8  10  -4 12778.7 667.315   2
  -8 -10  -5 10384.0 679.682   2
   8 -10   5 9522.14 558.433   2
  -8  10  -5 10312.3 587.378   2
   8  10   5 10277.8 632.771   1
   8 -10   6 15.8923 104.227   2
  -8  10  -6 161.551 111.539   2
   8  10   6 174.527 138.815   1
  -8 -10  -6-49.0590 121.872   2
  -8 -10  -7 5481.86 522.148   2
   8 -10   7 6183.80 434.619   2
  -8  10  -7 6207.37 439.806   2
   8  10   7 5217.60 443.810   1
   8 -10   8 11143.8 571.213   2
   8  10   8 11833.7 655.708   1
  -8  10  -8 11472.1 585.250   2
  -8 -10  -8 10495.2 712.492   2
   8  10   9 16180.2 754.570   1
  -8 -10  -9 15719.5 873.671   2
   8 -10   9 16420.6 683.815   2
  -8  10  -9 16075.6 683.063   2
   8  10  10 4255.63 382.924   1
  -8  10 -10 4663.45 376.565   2
   8 -10  10 4622.22 355.062   2
  -8 -10 -10 4124.45 464.800   2
  -8 -10 -11 2214.90 354.697   2
   8 -10  11 2566.25 269.732   2
  -8  10 -11 1899.55 238.414   2
  -8 -10 -12 1694.17 332.171   2
   8 -10  12 1494.50 202.799   2
  -8  10 -12 1244.00 190.817   2
  -8 -10 -13 10167.4 752.230   2
   8 -10  13 10233.1 500.278   2
  -8  10 -13 10243.3 496.618   2
   8 -10  14 26.3020 73.7732   2
  -8  10 -14 64.9704 61.7377   2
  -8 -10 -14-14.3386 151.571   2
   8 -10  15 572.179 136.819   2
  -8 -10 -15 858.407 261.619   2
   8 -10  16 26.6931 63.5255   2
  -8 -10 -16-32.1000 149.493   2
  -8 -10 -17 22566.1 1170.29   2
  -8 -10 -18 819.184 294.189   2
  -8 -10 -19 2170.16 385.455   2
  -8 -10 -20 1356.28 322.101   2
  -8 -10 -21 8857.63 791.207   2
  -8 -10 -22 4452.13 572.016   2
  -8 -10 -23 3647.20 522.244   2
  -8 -10 -24 986.407 312.989   2
  -8 -10 -25 715.516 263.856   2
  -8 -10 -26 47.2349 199.896   2
  -8 -10 -27 7977.08 789.783   2
   8 -12 -24 1156.84 330.664   2
   8 -12 -23 2123.88 387.250   2
   8 -12 -22 431.120 254.096   2
   8 -12 -21 362.009 235.225   2
   8 -12 -20 972.763 266.912   2
   8 -12 -19 306.725 172.590   2
   8 -12 -18-0.67084 169.490   2
   8 -12 -17 2013.01 391.903   2
   8 -12 -16 169.225 189.328   2
   8 -12 -15 2038.59 387.133   2
   8 -12 -14 2208.02 392.091   2
  -8 -12  13 16753.3 574.094   2
   8 -12 -13 15178.0 961.012   2
  -8 -12  12 74.4371 82.6948   2
   8 -12 -12-8.69711 187.999   2
  -8 -12  11 17291.3 660.932   2
   8 -12 -11 17007.9 990.526   2
  -8 -12  10 1151.13 197.883   2
   8 -12 -10 587.915 247.359   2
   8 -12  -9 9618.74 725.017   2
  -8 -12   9 9436.76 533.194   2
  -8 -12   8 332.963 120.908   2
   8 -12  -8 493.191 218.211   2
   8 -12  -7 8165.45 650.158   2
  -8 -12   7 7932.64 509.248   2
   8 -12  -6 471.091 196.784   2
  -8 -12   6 738.911 184.539   2
   8 -12  -5 80.3718 135.739   2
  -8 -12   5 87.8884 112.095   2
   8 -12  -4 58.8321 123.199   2
  -8 -12   4-137.525 152.328   2
  -8 -12   3 5380.12 475.371   2
   8 -12  -3 5036.22 501.155   2
   8 -12  -2 2200.90 337.401   2
  -8 -12   2 1909.33 284.142   2
   8 -12  -1 7628.47 608.017   2
  -8 -12   1 7042.98 552.484   2
  -8 -12   0 20669.8 960.995   2
   8 -12   0 18420.0 903.182   2
   8 -12   1 273.232 142.551   2
  -8 -12  -1 619.529 214.448   2
  -8 -12  -2 3672.26 419.414   2
   8 -12   2 3758.78 405.169   2
   8 -12   3 6031.48 502.413   2
  -8 -12  -3 6640.10 567.621   2
   8 -12   4 5960.38 497.142   2
  -8 -12  -4 6078.19 558.889   2
  -8 -12  -5 1580.52 301.356   2
   8 -12   5 1124.66 241.780   2
  -8 -12  -6 15342.0 914.714   2
   8 -12   6 15332.6 760.567   2
  -8 -12  -7 939.646 255.535   2
   8 -12   7 979.117 216.486   2
   8 -12   8 9250.96 573.855   2
  -8 -12  -8 9148.21 726.773   2
  -8 -12  -9 892.892 259.880   2
   8 -12   9 1104.23 219.542   2
  -8 -12 -10 171.117 160.957   2
   8 -12  10 396.039 153.005   2
   8 -12  11 6220.47 444.046   2
  -8 -12 -11 6271.75 629.174   2
  -8 -12 -12 581.089 250.896   2
   8 -12  12 520.940 145.612   2
   8 -12  13 470.420 137.675   2
  -8 -12 -13 434.078 209.659   2
   8 -12  14 1180.37 190.308   2
  -8 -12 -14 1334.14 312.943   2
  -8 -12 -15 1602.60 341.539   2
  -8 -12 -16 8.12327 207.933   2
  -8 -12 -17 11613.2 920.699   2
  -8 -12 -18 467.445 247.427   2
  -8 -12 -19 680.138 310.271   2
  -8 -12 -20 59.2393 214.224   2
  -8 -12 -21 4895.24 620.247   2
  -8 -12 -22 623.125 334.924   2
  -8 -12 -23 4531.13 632.414   2
  -8 -12 -24 6025.69 719.793   2
   8 -14 -20 838.360 318.227   2
   8 -14 -19 10139.4 892.137   2
   8 -14 -18-14.8218 176.527   2
   8 -14 -17 2180.40 449.206   2
   8 -14 -16 3321.35 544.350   2
   8 -14 -15 169.185 210.580   2
   8 -14 -14 3506.92 549.349   2
   8 -14 -13 9127.05 809.445   2
   8 -14 -12 8790.05 782.720   2
   8 -14 -11 319.930 204.430   2
   8 -14 -10 992.214 282.366   2
  -8 -14  10 789.270 202.920   2
  -8 -14   9 5861.60 470.546   2
   8 -14  -9 5366.26 589.660   2
   8 -14  -8 5497.37 615.120   2
  -8 -14   8 5670.14 477.067   2
   8 -14  -7 4216.47 536.605   2
  -8 -14   7 4049.97 410.305   2
   8 -14  -6-220.712 235.046   2
  -8 -14   6 42.3039 123.149   2
   8 -14  -5 630.929 219.938   2
  -8 -14   5 1094.54 237.162   2
  -8 -14   4 1154.29 265.097   2
   8 -14  -4 1333.66 311.286   2
  -8 -14   3 17766.9 919.280   2
   8 -14  -3 17313.7 1015.18   2
   8 -14  -2 380.729 214.457   2
  -8 -14   2 849.930 247.701   2
  -8 -14   1 152.275 184.705   2
   8 -14  -1-256.018 174.718   2
  -8 -14   0 17157.7 956.261   2
   8 -14   0 17177.8 970.116   2
  -8 -14  -1 37427.7 1405.00   2
   8 -14   1 37279.6 1395.64   2
   8 -14   2 4720.66 497.757   2
  -8 -14  -2 4286.39 512.727   2
  -8 -14  -3 3584.33 476.490   2
   8 -14   3 3692.62 444.901   2
  -8 -14  -4 5391.54 582.564   2
   8 -14   4 3970.58 450.313   2
  -8 -14  -5 4636.75 531.219   2
   8 -14   5 5359.57 511.723   2
   8 -14   6 2302.45 355.888   2
  -8 -14  -6 1877.23 380.569   2
  -8 -14  -7 4251.11 541.997   2
   8 -14   7 3278.93 408.121   2
  -8 -14  -8 1400.48 333.399   2
   8 -14   8 2188.69 327.277   2
   8 -14   9 286.905 157.255   2
  -8 -14  -9 277.113 202.964   2
  -8 -14 -10 6093.51 653.528   2
   8 -14  10 6952.21 534.759   2
   8 -14  11 6174.15 506.099   2
  -8 -14 -11 5614.68 639.305   2
  -8 -14 -12 2699.09 457.268   2
  -8 -14 -13 550.775 246.273   2
  -8 -14 -14 3808.60 552.350   2
  -8 -14 -15 6033.68 697.407   2
  -8 -14 -16 5858.61 687.778   2
  -8 -14 -17 4335.30 624.728   2
  -8 -14 -18 379.341 269.424   2
  -8 -14 -19 8352.63 836.294   2
  -8 -14 -20-52.1863 264.489   2
   8 -16 -13-130.906 211.156   2
   8 -16 -12 14633.3 1078.40   2
   8 -16 -11 2756.22 486.334   2
   8 -16 -10 502.087 240.791   2
   8 -16  -9 5087.91 625.267   2
   8 -16  -8-34.5660 167.386   2
   8 -16  -7 3932.92 550.703   2
   8 -16  -6 64.9695 173.851   2
  -8 -16   6-139.807 172.176   2
  -8 -16   5 307.790 226.291   2
   8 -16  -5-186.033 182.837   2
  -8 -16   4 269.791 154.949   2
   8 -16  -4 70.4234 169.663   2
  -8 -16   3 134.273 160.456   2
   8 -16  -3 10.6055 182.261   2
   8 -16  -2 480.582 262.752   2
  -8 -16   2 722.551 236.904   2
   8 -16  -1 4383.38 542.474   2
  -8 -16   1 3995.09 513.637   2
  -8 -16   0 5878.83 609.384   2
   8 -16   0 5280.95 587.403   2
  -8 -16  -1 2402.97 418.729   2
   8 -16   1 2338.97 382.921   2
   8 -16   2 8626.33 715.514   2
  -8 -16  -2 8213.59 730.455   2
   8 -16   3 256.283 170.685   2
  -8 -16  -3 490.905 239.135   2
  -8 -16  -4 1310.98 330.438   2
   8 -16   4 1229.87 295.979   2
  -8 -16  -5 1844.62 383.947   2
   8 -16   5 1542.19 298.845   2
   8 -16   6 786.075 228.282   2
  -8 -16  -6 732.422 261.156   2
  -8 -16  -7-11.6311 212.018   2
   8 -16   7-150.845 159.804   2
   8 -16   8-202.781 179.698   2
  -8 -16  -8-22.3103 222.486   2
  -8 -16  -9 1007.19 317.033   2
  -8 -16 -10 3887.66 570.550   2
  -8 -16 -11 226.829 186.591   2
  -8 -16 -12 1901.66 406.685   2
  -8 -16 -13-468.835 283.878   2
   9   1 -33 1187.69 345.492   3
   9  -1 -33 792.368 323.001   3
   9  -1 -32 1221.69 364.434   3
   9   1 -32 1306.27 376.064   3
   9  -1 -31 2175.93 435.671   3
   9   1 -31 2286.04 485.609   3
   9   1 -30 178.054 207.525   3
   9  -1 -30 645.892 294.672   3
   9  -1 -29-133.611 218.399   3
   9   1 -29-265.286 312.204   3
   9   1 -28 231.434 201.410   3
   9  -1 -28 393.678 142.597   2
   9  -1 -28 608.513 279.263   3
   9   1 -27 15572.7 1080.79   3
   9  -1 -27 16045.3 702.525   2
   9  -1 -27 14067.5 1004.59   3
   9   1 -26 2288.93 206.656   2
   9  -1 -26 2968.29 309.304   2
   9   1 -26 2561.26 467.996   3
   9  -1 -26 2258.48 412.608   3
   9  -1 -25 27.4687 193.293   3
   9   1 -25 25.2765 66.7777   2
   9  -1 -25 5.20412 79.1281   2
   9   1 -24 1647.43 342.563   3
   9   1 -24 2027.30 193.442   2
   9  -1 -24 1960.39 244.908   2
   9  -1 -24 2202.46 389.522   3
   9  -1 -23 604.973 245.953   3
   9   1 -23 661.144 114.653   2
   9  -1 -23 679.060 137.907   2
   9   1 -23 511.669 206.296   3
   9  -1 -22 3850.56 475.586   3
   9   1 -22 3688.13 257.942   2
   9   1 -22 3187.73 447.328   3
   9  -1 -22 3582.60 312.522   2
   9  -1 -21 1792.81 225.651   2
   9   1 -21 1558.13 330.716   3
   9   1 -21 2072.82 194.417   2
   9  -1 -21 1602.74 300.404   3
   9  -1 -20 3138.17 405.567   3
   9  -1 -20 3585.95 306.177   2
   9   1 -20 3346.60 241.739   2
   9   1 -20 3774.41 449.306   3
   9  -1 -19 2615.51 357.018   3
   9   1 -19 2418.42 201.426   2
   9  -1 -19 2056.09 221.405   2
   9   1 -19 2198.95 349.202   3
   9   1 -18 1727.25 170.424   2
   9  -1 -18 1950.30 218.346   2
   9   1 -18 1694.21 310.163   3
   9   1 -17 14913.8 797.385   3
   9  -1 -17 14373.5 570.225   2
  -9   1  17 15316.0 603.488   2
   9   1 -17 14301.8 456.456   2
   9   1 -16 9427.38 615.858   3
  -9   1  16 8744.31 449.420   2
   9  -1 -16 9085.65 443.595   2
   9   1 -16 8791.05 351.575   2
  -9  -1  16 8978.05 371.001   2
   9  -1 -15 297.585 95.3516   2
  -9  -1  15 249.158 75.2329   2
   9   1 -15 149.856 55.6720   2
  -9   1  15 358.206 96.2450   2
   9   1 -15 238.148 140.654   3
   9  -1 -14 9561.49 389.516   1
   9  -1 -14 9020.07 426.722   2
  -9   1  14 9351.54 439.026   2
  -9  -1  14 9417.41 362.198   2
   9   1 -14 9929.71 357.252   2
   9   1 -14 8876.56 557.481   3
  -9   1  13 13153.4 511.256   2
   9  -1 -13 13350.9 438.691   1
   9   1 -13 13698.5 414.686   2
   9  -1 -13 13651.5 509.401   2
   9   1 -13 13943.9 665.780   3
  -9  -1  13 14101.6 428.079   2
   9   1 -12 1431.96 134.951   2
   9  -1 -12 1438.26 142.342   1
   9  -1 -12 1327.63 154.192   2
  -9  -1  12 1440.13 133.770   2
  -9   1  12 1351.35 163.386   2
   9   1 -12 1317.24 210.872   3
   9  -1 -11 433.030 75.9577   1
   9   1 -11 446.162 74.7079   2
   9  -1 -11 456.478 97.5570   2
  -9  -1  11 366.793 64.3166   2
  -9   1  11 502.158 97.0914   2
   9   1 -11 329.429 114.046   3
   9   1 -10 1924.91 232.413   3
   9  -1 -10 1831.76 178.706   2
   9  -1 -10 1776.49 143.654   1
  -9   1  10 1826.15 177.735   2
  -9  -1  10 1806.12 147.815   2
   9   1 -10 1952.79 149.310   2
   9  -1  -9 34694.0 630.976   1
  -9  -1   9 36272.3 627.024   2
   9   1  -9 37489.4 928.574   3
   9  -1  -9 37495.6 774.605   2
   9   1  -9 35501.0 815.306   1
  -9   1   9 35208.5 757.163   2
   9   1  -9 37440.6 642.463   2
  -9  -1   8 10525.6 328.936   2
   9   1  -8 11233.8 346.821   2
   9   1  -8 10639.6 432.004   1
  -9   1   8 11084.5 409.452   2
   9  -1  -8 10303.6 328.941   1
   9  -1  -8 10967.8 411.137   2
   9   1  -8 10794.7 475.816   3
   9   1  -7 73115.9 881.085   2
   9   1  -7 72806.6 1115.12   1
   9  -1  -7 75239.2 1051.45   2
  -9   1   7 72263.6 1028.86   2
   9   1  -7 75172.6 1184.14   3
   9  -1  -7 71335.9 858.658   1
  -9  -1   7 73039.9 865.882   2
  -9  -1   6 16130.3 404.700   2
   9  -1  -6 15971.9 475.330   2
   9   1  -6 15401.1 496.338   1
   9   1  -6 16807.0 425.881   2
   9  -1  -6 16077.6 400.833   1
  -9   1   6 15973.7 404.668   1
  -9  -1   5 2808.94 172.534   2
  -9   1   5 3201.11 179.532   1
   9   1  -5 3254.47 224.506   1
   9  -1  -5 3058.36 179.162   1
   9  -1  -5 2806.82 200.486   2
   9   1  -5 3243.65 189.526   2
  -9   1   4 49332.5 708.718   1
  -9  -1   4 48455.8 857.667   1
   9  -1  -4 48082.7 801.316   2
   9  -1  -4 47417.6 692.185   1
   9   1  -4 49111.9 729.682   2
   9   1  -3 127022. 1210.21   2
  -9   1   3 132260. 1180.01   1
   9  -1  -3 130484. 1296.86   2
  -9  -1   3 128631. 1372.89   1
   9  -1  -3 126133. 1151.95   1
   9   1  -2 119103. 1174.17   2
  -9  -1   2 117775. 1312.63   1
   9  -1  -2 116417. 1133.23   1
   9  -1  -2 121475. 1253.91   2
  -9   1   2 119389. 1152.72   1
   9  -1  -1 301817. 1974.97   2
  -9   1   1 311278. 1912.39   1
  -9  -1   1 303588. 2093.32   1
   9  -1   0 48566.2 787.068   2
  -9  -1   0 48498.2 840.153   1
  -9   1   0 50370.9 793.152   1
  -9   1  -1 104277. 1182.37   1
  -9  -1  -1 103302. 1240.95   1
   9  -1   1 104811. 1164.93   2
  -9   1  -2 13.0698 48.0759   1
  -9  -1  -2 76.7597 57.2327   1
   9  -1   2 29.2254 64.0097   2
  -9  -1  -3 273944. 2092.76   1
  -9   1  -3 272931. 2058.12   1
   9  -1   3 277748. 1946.14   2
  -9   1  -4 21108.9 592.942   1
   9  -1   4 22062.7 554.535   2
  -9  -1  -4 22142.4 604.691   1
  -9   1  -5 17795.1 565.122   1
  -9  -1  -5 17492.2 544.472   1
  -9  -1  -5 18058.9 335.777   3
  -9   1  -5 17443.1 492.359   2
  -9   1  -6 1494.88 154.305   2
   9  -1   6 1316.00 138.238   3
  -9  -1  -6 1880.13 125.451   3
  -9  -1  -6 1665.93 178.245   1
  -9  -1  -7 142359. 1638.53   1
   9  -1   7 139945. 1475.62   3
  -9   1  -7 136463. 1435.42   2
  -9  -1  -7 139453. 1204.56   3
   9  -1   8 9113.13 397.581   3
  -9   1  -8 9080.16 376.829   2
  -9  -1  -8 9276.45 341.406   3
  -9  -1  -8 9214.74 427.839   1
  -9  -1  -9 24257.3 596.511   3
  -9  -1  -9 24869.5 719.519   1
   9  -1   9 25062.6 688.076   3
  -9   1  -9 24361.3 634.430   2
  -9   1 -10 2155.53 198.211   2
  -9  -1 -10 2096.18 201.370   3
  -9  -1 -10 1920.74 217.107   1
   9  -1  10 2118.79 209.241   3
   9  -1  11 105220. 1518.69   3
  -9   1 -11 105367. 1577.60   3
  -9  -1 -11 104333. 1568.94   1
  -9  -1 -11 103737. 1405.44   3
  -9  -1 -12 384.967 121.659   3
  -9  -1 -12 263.913 108.882   1
  -9   1 -12 219.043 98.6149   3
   9  -1  12 227.409 74.0569   3
   9  -1  13 492.623 112.495   3
  -9  -1 -13 362.792 120.786   1
  -9  -1 -13 449.951 125.631   3
  -9   1 -13 301.600 138.799   3
  -9  -1 -14 10827.9 548.289   1
  -9   1 -14 11716.2 592.704   3
  -9  -1 -14 11805.8 556.571   3
   9  -1  14 11590.4 567.716   3
  -9  -1 -15 4288.16 352.648   1
  -9  -1 -15 4377.62 362.239   3
  -9   1 -15 4603.82 393.417   3
  -9   1 -16 957.594 225.720   3
  -9  -1 -16 1477.99 226.144   3
  -9  -1 -16 1275.95 217.870   1
  -9   1 -17 5896.61 470.947   3
  -9  -1 -17 5733.27 439.530   3
  -9  -1 -17 5531.45 425.874   1
  -9   1 -18 20969.2 920.917   3
  -9  -1 -18 21436.2 842.869   1
  -9  -1 -18 21518.6 875.800   3
  -9  -1 -19 423.970 160.466   1
  -9  -1 -19 330.828 173.541   3
  -9   1 -19 413.288 179.986   3
  -9  -1 -20 2295.96 304.281   1
  -9   1 -20 2490.11 360.626   3
  -9  -1 -20 2570.72 356.968   3
  -9  -1 -21 6990.43 563.450   3
  -9  -1 -21 6432.57 500.253   1
  -9   1 -21 7629.18 617.511   3
  -9  -1 -22 171.658 131.024   1
  -9  -1 -22 192.378 163.128   3
  -9   1 -22 289.717 199.872   3
  -9  -1 -23 485.610 194.168   1
  -9   1 -23 243.974 147.651   3
  -9  -1 -23 249.888 184.254   3
  -9  -1 -24 19033.8 908.720   1
  -9   1 -24 18706.1 1030.73   3
  -9  -1 -24 17839.0 976.892   3
  -9  -1 -24 18985.0 833.720   2
  -9   1 -25 2869.81 299.634   2
  -9  -1 -25 2459.77 375.620   3
  -9  -1 -25 3047.63 384.859   1
  -9  -1 -25 2352.39 303.555   2
  -9   1 -25 2564.12 417.207   3
  -9  -1 -26 606.271 177.011   2
  -9   1 -26 1084.70 261.990   1
  -9  -1 -26 665.241 207.003   1
  -9   1 -26 574.326 142.545   2
  -9   1 -26 328.166 191.610   3
  -9  -1 -26-65.9487 183.115   3
  -9   1 -27 200.860 120.484   2
  -9   1 -27 46.8773 134.927   1
  -9   1 -27-110.250 200.137   3
  -9  -1 -27 246.230 142.049   2
  -9  -1 -27 293.536 156.440   1
  -9  -1 -27 180.930 168.041   3
  -9   1 -28 4845.56 541.047   1
  -9  -1 -28 4739.60 443.558   2
  -9   1 -28 4724.25 390.001   2
  -9   1 -28 4788.75 608.133   3
  -9  -1 -28 4885.93 603.971   3
  -9  -1 -28 5378.22 526.154   1
  -9   1 -29 8007.32 702.997   1
  -9  -1 -29 7833.24 566.590   2
  -9   1 -29 8574.67 809.816   3
  -9  -1 -29 8830.95 790.644   3
  -9  -1 -29 7672.73 633.996   1
  -9  -1 -30 408.473 183.915   2
  -9   1 -30 371.392 201.099   1
  -9   1 -30 589.713 283.804   3
  -9  -1 -30 640.153 231.827   1
  -9  -1 -30 221.016 177.858   3
  -9  -1 -31 55.6972 122.748   1
  -9   1 -31-336.731 256.045   3
  -9  -1 -31-69.1911 198.282   3
  -9   1 -31 157.280 127.982   1
  -9  -1 -32 324.101 252.232   3
  -9   1 -32 4.47724 135.227   1
  -9   1 -32 531.653 310.118   3
  -9   1 -33 608.658 243.226   1
  -9  -1 -33 537.060 292.491   3
   9  -3 -33 4518.28 662.189   3
   9   3 -33 3547.18 641.568   3
   9   3 -32 174.821 296.035   3
   9  -3 -32 80.5033 173.711   3
   9   3 -31-237.812 214.462   3
   9  -3 -31 177.075 237.115   3
   9  -3 -30 1187.20 334.328   3
   9  -3 -30 1657.75 281.388   2
   9   3 -30 2001.55 448.224   3
   9  -3 -29 7118.58 560.325   2
   9   3 -29 6720.86 770.213   3
   9  -3 -29 5410.44 675.988   3
   9  -3 -28 992.435 226.038   2
   9   3 -28 669.870 263.597   3
   9  -3 -28 804.082 272.073   3
   9  -3 -27 1366.29 310.386   3
   9  -3 -27 1266.70 248.230   2
   9   3 -27 917.936 338.871   3
   9  -3 -26 850.586 295.821   3
   9  -3 -26 1510.80 267.220   2
   9   3 -26 1413.33 377.692   3
   9  -3 -25 5699.45 616.431   3
   9  -3 -25 6385.64 509.283   2
   9   3 -25 5574.15 651.962   3
   9  -3 -24 31.6978 44.5160   1
   9  -3 -24 50.8741 105.115   2
   9   3 -24-5.93357 201.738   3
   9  -3 -23 473.942 82.7898   1
   9  -3 -23 664.433 174.418   2
   9   3 -23 167.963 173.783   3
   9  -3 -23 549.814 90.7508   1
   9   3 -22 1263.54 301.430   3
   9  -3 -22 1857.88 268.856   2
   9  -3 -22 1589.01 144.600   1
   9  -3 -22 1856.44 155.820   1
   9  -3 -21-40.1047 127.237   2
   9  -3 -21 81.8358 40.3921   1
   9   3 -20 1051.35 295.021   3
   9  -3 -20 795.202 97.7096   1
   9  -3 -20 1171.60 210.876   2
   9  -3 -19 37455.0 609.694   1
   9  -3 -19 41755.4 1148.79   2
   9   3 -19 39639.8 1434.69   3
   9   3 -18 9749.81 701.282   3
   9  -3 -18 7671.50 264.856   1
  -9   3  18 8502.58 527.295   2
   9  -3 -18 8493.81 513.188   2
  -9   3  17 6559.34 455.523   2
   9  -3 -17 7151.63 464.435   2
   9  -3 -17 6212.65 221.697   1
   9   3 -17 6327.14 554.760   3
   9   3 -16 33.6490 131.043   3
   9  -3 -16 34.0338 79.1552   2
   9  -3 -16 38.8738 25.3267   1
   9  -3 -15 5266.83 385.349   2
   9   3 -15 5095.66 469.725   3
   9  -3 -15 4222.15 163.922   1
  -9  -3  14 27906.1 419.905   2
   9   3 -14 28277.7 1046.65   3
   9  -3 -14 24794.7 354.911   1
   9  -3 -14 30091.2 890.954   2
   9   3 -13 460.950 153.281   3
   9  -3 -13 545.313 137.246   2
  -9  -3  13 583.721 65.9067   2
  -9   3  12 659.356 134.151   2
   9   3 -12 910.996 201.964   3
   9  -3 -12 1030.34 175.330   2
  -9  -3  12 714.276 71.7054   2
  -9   3  11 8707.31 466.449   2
   9  -3 -11 9127.66 467.826   2
   9   3 -11 9390.98 545.425   3
  -9  -3  11 8778.56 247.028   2
  -9   3  10 4098.97 308.743   2
  -9  -3  10 3912.74 169.716   2
   9   3 -10 4274.43 361.972   3
   9  -3 -10 4007.25 306.752   2
   9  -3  -9 31510.1 834.479   2
  -9  -3   9 31620.9 497.345   2
  -9  -3   9 31832.5 883.168   3
   9   3  -9 31244.9 914.717   3
  -9   3   8 41397.1 457.878   1
   9  -3  -8 44090.5 959.387   2
   9   3  -8 43114.9 1033.27   3
  -9  -3   8 42771.5 606.264   2
  -9  -3   8 42860.2 984.690   3
  -9  -3   7 17666.8 600.905   3
  -9  -3   7 17775.9 412.054   2
  -9   3   7 17528.7 322.524   1
   9   3  -7 18478.0 639.163   3
   9  -3  -7 18611.2 610.726   2
   9  -3  -6 24505.6 691.115   2
  -9  -3   6 24206.8 491.010   2
   9   3  -6 23340.2 688.260   3
  -9   3   6 23504.0 404.927   1
  -9  -3   6 23514.3 663.981   3
  -9   3   5 100407. 900.146   1
  -9  -3   5 95952.1 1276.76   3
   9   3  -5 98492.3 1333.17   3
   9  -3  -5 98588.1 1356.71   2
  -9  -3   5 97071.8 1043.12   2
   9   3  -4 7252.11 343.541   3
   9  -3  -4 6881.48 358.889   2
  -9  -3   4 6691.10 319.806   3
  -9   3   4 7176.52 255.698   1
   9   3  -3 4995.11 275.567   3
   9  -3  -3 5459.30 323.823   2
  -9   3   3 5480.51 249.278   1
  -9  -3   3 4767.69 255.125   3
  -9  -3   2 36676.1 650.851   3
   9  -3  -2 35972.7 783.558   2
  -9  -3   2 37051.7 863.902   1
   9  -3  -1 60917.5 998.250   2
  -9  -3   1 60374.8 1095.37   1
  -9  -3   1 61595.9 786.099   3
  -9  -3   0 172.224 83.4141   1
   9  -3   0 117.765 68.5980   2
  -9  -3   0 173.720 46.8179   3
  -9  -3  -1 11121.0 464.520   1
   9  -3   1 11295.7 418.260   2
  -9   3  -2 10718.2 404.565   2
   9  -3   2 10603.9 406.557   2
  -9  -3  -2 11041.5 459.167   1
  -9  -3  -3 21213.2 639.133   1
  -9   3  -3 20961.3 555.079   2
   9  -3   3 21998.4 577.601   2
   9  -3   4 3472.27 236.418   2
  -9  -3  -4 3436.11 264.891   1
  -9   3  -4 3594.91 230.896   2
  -9  -3  -5 18771.7 607.416   1
  -9   3  -5 17547.8 512.997   2
   9  -3   5 17987.3 525.679   2
  -9  -3  -6 8567.79 417.989   1
  -9   3  -6 7821.01 343.853   2
   9   3   6 9206.29 421.182   1
   9  -3   6 9371.82 379.592   2
   9   3   7 876.409 135.051   1
  -9   3  -7 1011.65 126.480   2
   9  -3   7 901.021 124.844   2
  -9  -3  -7 1058.01 157.810   1
  -9  -3  -8 5420.99 341.269   1
   9  -3   8 5211.63 291.147   2
  -9   3  -8 5159.02 281.088   2
   9   3   8 5514.92 332.514   1
   9  -3   9 14478.8 618.558   3
  -9   3  -9 14027.7 469.457   2
   9   3   9 14189.1 545.496   1
  -9  -3  -9 14417.3 556.526   1
  -9   3 -10 20932.4 575.953   2
   9   3  10 20249.4 658.099   1
   9  -3  10 21320.1 764.531   3
  -9  -3 -10 20910.2 685.963   1
  -9   3 -11 3038.70 224.509   2
  -9  -3 -11 3169.18 276.641   1
   9   3  11 2851.14 256.434   1
   9  -3  11 3518.80 321.620   3
  -9  -3 -12 270.985 114.275   1
  -9   3 -12 254.633 91.5319   2
  -9   3 -13 15600.7 512.800   2
  -9  -3 -13 15642.9 627.926   1
  -9  -3 -14 93071.6 1497.81   3
  -9  -3 -14 90396.9 1537.05   1
  -9   3 -14 92046.8 1253.18   2
  -9  -3 -15 776.477 176.967   1
   9  -3  15 657.043 169.078   3
  -9   3 -15 631.336 122.630   2
  -9  -3 -15 672.916 148.366   3
  -9   3 -16 2061.72 199.026   2
  -9  -3 -16 2042.62 244.938   1
   9  -3  16 2137.07 293.902   3
  -9  -3 -16 1941.67 247.524   3
  -9  -3 -17 496.494 137.212   1
  -9   3 -17 531.307 109.963   2
  -9  -3 -17 583.683 138.223   3
  -9  -3 -18 1152.82 218.481   3
  -9   3 -18 1284.01 161.107   2
  -9  -3 -18 926.184 171.206   1
  -9   3 -19 84.1941 63.4026   2
  -9  -3 -19 81.9667 113.997   3
  -9  -3 -19-10.4149 106.046   1
  -9  -3 -20 387.225 148.435   1
  -9  -3 -20 705.590 188.919   3
  -9   3 -20 524.283 123.236   2
  -9  -3 -21 428.996 162.511   2
  -9   3 -21 253.046 101.560   2
  -9  -3 -21 310.911 157.575   1
  -9  -3 -21 289.003 155.902   3
  -9   3 -22 8773.07 434.603   2
  -9  -3 -22 9360.95 630.000   2
  -9  -3 -22 8422.85 559.099   1
  -9  -3 -22 9231.36 643.749   3
  -9   3 -23 11044.8 489.369   2
  -9  -3 -23 11440.4 706.784   2
  -9  -3 -23 12156.7 768.256   3
  -9  -3 -23 11956.8 679.563   1
  -9  -3 -24 14278.2 798.682   2
  -9  -3 -24 15484.6 779.829   1
  -9  -3 -24 15545.1 885.751   3
  -9   3 -25 2927.13 259.871   2
  -9  -3 -25 3142.60 395.544   2
  -9  -3 -25 3773.40 469.067   3
  -9  -3 -25 2842.20 337.757   1
  -9  -3 -26 2762.10 355.462   1
  -9  -3 -26 2082.30 324.356   2
  -9   3 -26 2496.99 235.821   2
  -9  -3 -26 2060.21 339.836   3
  -9  -3 -27 4506.30 468.376   2
  -9  -3 -27 5341.59 494.619   1
  -9  -3 -27 4361.69 541.032   3
  -9  -3 -28 15439.3 870.012   2
  -9  -3 -28 16342.2 858.319   1
  -9  -3 -28 16332.5 1025.11   3
  -9  -3 -29 403.611 166.355   2
  -9  -3 -29 214.141 144.045   1
  -9  -3 -29 402.996 202.512   3
  -9  -3 -30 2119.83 415.038   3
  -9  -3 -30 1867.56 312.118   2
  -9  -3 -31 598.210 205.016   2
  -9  -3 -31 635.359 281.352   3
  -9  -3 -32 4521.31 607.460   3
  -9   3 -33 526.313 259.838   1
  -9  -3 -33 707.487 300.558   3
   9   5 -32 574.038 267.605   3
   9  -5 -32 362.410 279.563   3
   9  -5 -31 6359.10 598.008   2
   9   5 -31 6911.62 848.185   3
   9  -5 -31 6957.79 784.968   3
   9  -5 -30 41.6659 157.155   2
   9   5 -30 47.8987 222.423   3
   9  -5 -30 7.96941 174.915   3
   9  -5 -29 1717.62 411.326   3
   9  -5 -29 1365.39 266.403   2
   9   5 -29 2072.09 496.533   3
   9   5 -28 724.921 310.807   3
   9  -5 -28 939.099 223.251   2
   9  -5 -27 626.149 206.662   2
   9   5 -27 697.115 306.629   3
   9   5 -26 1062.81 324.841   3
   9  -5 -26 1570.31 291.528   2
   9  -5 -25 5053.90 500.968   2
   9   5 -25 4947.45 623.153   3
   9   5 -24 271.875 239.651   3
   9  -5 -24 229.798 126.806   2
   9   5 -23 3247.40 481.254   3
   9  -5 -23 3882.94 415.762   2
   9  -5 -22-249.886 175.098   2
   9   5 -22 311.051 249.546   3
   9  -5 -21 277.418 145.688   2
   9   5 -21-232.621 249.137   3
   9   5 -20 5078.26 569.573   3
   9  -5 -20 4362.75 422.700   2
   9   5 -19 44471.2 1589.40   3
   9  -5 -19 41779.7 1280.61   2
   9  -5 -18 12485.5 698.155   2
   9   5 -18 12672.4 842.105   3
   9   5 -17 1052.04 273.906   3
   9  -5 -17 839.439 201.587   2
   9  -5 -16 21.1217 123.638   2
   9   5 -16 238.929 164.217   3
   9  -5 -15 1297.63 220.385   2
   9   5 -15 1506.18 280.519   3
  -9   5  14 5738.35 447.697   2
   9  -5 -14 5846.41 440.637   2
   9   5 -14 5879.87 519.853   3
  -9   5  13 6671.89 472.238   2
   9  -5 -13 6725.68 469.811   2
  -9  -5  13 6624.80 502.707   3
   9   5 -13 6367.86 522.885   3
  -9  -5  12 17241.0 780.494   3
  -9  -5  12 14519.1 266.725   2
  -9  -5  12 15167.0 255.569   2
   9   5 -12 16101.8 792.679   3
  -9   5  12 17265.3 749.574   2
   9  -5 -12 16720.6 726.778   2
  -9   5  11 10109.2 564.117   2
   9   5 -11 10031.3 615.485   3
   9  -5 -11 9872.23 552.608   2
  -9  -5  11 10009.6 583.397   3
  -9  -5  11 9417.43 244.774   2
  -9  -5  10 41948.3 1154.77   3
   9  -5 -10 41504.0 1106.54   2
  -9  -5  10 40988.2 577.535   2
  -9  -5   9 43042.2 644.466   2
  -9  -5   9 43156.7 1129.30   3
   9  -5  -9 42544.1 1089.87   2
  -9   5   8 13665.0 272.971   1
  -9  -5   8 14740.9 645.165   3
   9  -5  -8 13089.9 602.781   2
  -9   5   7 1818.33 118.995   1
   9  -5  -7 1239.03 192.435   2
  -9  -5   7 1572.27 206.043   3
  -9  -5   6 2266.20 245.035   3
   9  -5  -6 2001.25 236.330   2
   9  -5  -5 71035.2 1323.32   2
  -9  -5   5 72120.8 1297.96   3
   9  -5  -4 50859.5 1096.69   2
  -9  -5   4 50964.4 1056.67   3
  -9  -5   3 1917.76 206.598   3
   9  -5  -3 2008.48 224.489   2
   9  -5  -2 163.879 92.1946   2
   9  -5  -1 11963.8 510.416   2
   9  -5   0 3760.12 285.681   2
  -9   5   0 3231.63 260.631   2
   9  -5   1 37556.5 874.523   2
  -9   5  -1 39393.0 888.143   2
  -9  -5  -2 4851.93 350.817   1
  -9   5  -2 5111.85 314.383   2
   9  -5   2 5238.13 322.043   2
   9  -5   3 3761.72 270.532   2
  -9  -5  -3 4024.78 314.255   1
  -9   5  -3 3916.35 271.821   2
   9   5   3 4541.76 327.036   1
  -9  -5  -4 16443.1 632.404   1
   9  -5   4 15509.3 532.719   2
  -9   5  -4 15808.5 539.216   2
   9   5   4 15514.4 604.280   1
   9  -5   5 11149.1 450.175   2
   9   5   5 10110.1 485.636   1
  -9   5  -5 12031.8 465.601   2
  -9  -5  -5 10588.0 503.643   1
   9   5   6 14734.6 577.809   1
  -9  -5  -6 15692.5 609.841   1
   9  -5   6 14980.2 515.642   2
  -9   5  -6 14690.4 508.069   2
   9   5   7 64015.3 1214.41   1
   9  -5   7 66461.5 1078.87   2
  -9   5  -7 64292.2 1055.24   2
  -9  -5  -7 65633.1 1244.54   1
   9  -5   8 67869.4 1080.48   2
  -9   5  -8 66957.1 1065.50   2
   9   5   8 66491.6 1237.28   1
  -9  -5  -8 68471.4 1276.24   1
   9  -5   9 123063. 1466.27   2
   9   5   9 121694. 1670.32   1
  -9  -5  -9 127073. 1753.65   1
  -9   5  -9 119141. 1420.49   2
   9  -5  10 634.827 119.285   2
   9   5  10 594.141 124.201   1
  -9  -5 -10 726.310 154.288   1
  -9   5 -10 711.637 120.498   2
   9  -5  11 18163.6 562.366   2
  -9   5 -11 16704.2 518.589   2
   9   5  11 16985.4 629.476   1
   9  -5  11 16988.7 786.587   3
  -9  -5 -11 17070.5 647.651   1
  -9   5 -12 224.529 76.5952   2
   9   5  12 170.297 77.4280   1
  -9  -5 -12 255.249 79.4842   1
   9  -5  12 116.402 114.331   3
  -9   5 -13 15911.8 512.983   2
   9   5  13 17952.9 658.536   1
   9  -5  13 18316.3 851.649   3
  -9  -5 -13 17615.4 676.448   1
  -9  -5 -14 1492.22 206.129   1
   9   5  14 1688.64 213.207   1
  -9   5 -14 1213.42 151.490   2
  -9  -5 -15 9063.82 496.779   1
  -9   5 -15 8820.46 379.186   2
  -9   5 -16 2434.65 201.365   2
  -9  -5 -16 3173.39 302.236   1
  -9  -5 -17 1672.89 231.819   1
  -9   5 -17 1639.94 159.468   2
  -9  -5 -18 863.892 176.947   1
  -9  -5 -18 751.350 210.596   2
  -9   5 -18 750.326 119.743   2
  -9  -5 -19 6156.43 434.246   1
  -9  -5 -19 6551.01 536.827   2
  -9   5 -19 5705.91 301.785   2
  -9  -5 -20 3067.19 348.874   3
  -9  -5 -20 3325.08 336.216   1
  -9  -5 -20 3025.72 380.579   2
  -9   5 -20 3006.31 219.316   2
  -9  -5 -21-38.6426 91.2181   1
  -9   5 -21 95.4424 66.0623   2
  -9  -5 -21-237.153 173.335   2
  -9  -5 -21-148.610 133.525   3
  -9  -5 -22 16028.6 888.162   2
  -9  -5 -22 16728.3 752.565   1
  -9  -5 -22 16993.6 863.841   3
  -9  -5 -23 7063.41 500.753   1
  -9  -5 -23 6711.66 603.211   2
  -9  -5 -23 7597.65 591.347   3
  -9  -5 -24 144.300 147.393   2
  -9  -5 -24 341.888 119.159   1
  -9  -5 -24 445.648 149.711   3
  -9  -5 -25 3190.74 425.301   2
  -9  -5 -25 3709.57 386.684   1
  -9  -5 -25 3812.29 463.588   3
  -9  -5 -26 10222.6 616.742   1
  -9  -5 -26 9073.31 711.833   2
  -9  -5 -26 11095.1 796.209   3
  -9  -5 -27 3445.74 453.227   2
  -9  -5 -27 3520.72 464.453   3
  -9  -5 -28 55.1325 174.709   2
  -9  -5 -28 60.6483 162.269   3
  -9  -5 -29 1676.28 328.812   2
  -9  -5 -29 1063.58 252.997   3
  -9  -5 -30 2990.95 448.443   2
  -9  -5 -30 3635.43 520.532   3
  -9  -5 -31 13145.9 893.415   2
  -9  -5 -31 12323.4 952.084   3
  -9  -5 -32 931.654 259.166   2
  -9  -5 -32 917.731 279.562   3
   9  -7 -31 850.034 273.573   2
   9  -7 -30 2828.25 427.344   2
   9  -7 -29-200.175 201.313   2
   9  -7 -28-9.48594 150.623   2
   9  -7 -27 61.2407 145.875   2
   9  -7 -26 1781.88 315.363   2
   9  -7 -25 1316.12 296.499   2
   9  -7 -24 3839.93 473.060   2
   9  -7 -23 3977.13 477.843   2
   9  -7 -22-215.356 216.180   2
   9  -7 -21 2389.34 360.138   2
   9  -7 -20 31607.8 1230.05   2
   9  -7 -19 1613.34 306.711   2
   9  -7 -18 42204.9 1392.62   2
   9  -7 -17 16062.0 846.900   2
   9  -7 -16 6083.58 514.852   2
   9  -7 -15 3862.24 416.534   2
   9  -7 -14 3454.26 373.290   2
  -9  -7  13 5015.30 159.305   2
  -9  -7  13 5358.86 161.033   2
   9  -7 -13 5644.02 471.433   2
  -9  -7  12 3236.97 165.312   2
   9  -7 -12 3621.01 378.302   2
  -9  -7  12 3485.70 169.935   2
  -9  -7  11 195.240 62.2969   2
   9  -7 -11 104.454 135.309   2
  -9   7  10 17571.0 298.000   1
  -9  -7  10 19093.4 862.348   3
  -9   7  10 16394.2 308.456   1
  -9  -7  10 19188.4 487.847   2
   9  -7 -10 19197.0 825.607   2
  -9  -7   9 10354.2 618.890   3
  -9  -7   9 10074.1 377.329   2
   9  -7  -9 10076.7 588.894   2
  -9  -7   8 299.740 151.691   3
  -9  -7   8 65.4721 64.4733   2
   9  -7  -8 229.977 118.726   2
  -9  -7   7 4894.38 294.223   2
  -9  -7   7 5195.43 419.120   3
   9  -7  -7 3981.16 358.993   2
   9  -7  -6 59421.2 1379.66   2
  -9  -7   6 58879.1 1376.93   3
   9  -7  -5 3622.40 347.767   2
  -9  -7   5 3949.14 355.577   3
  -9  -7   4 9683.33 536.491   3
   9  -7  -4 10005.4 558.214   2
   9  -7  -3 23359.3 828.294   2
  -9   7   3 24275.5 856.401   2
  -9   7   2 53981.5 1252.12   2
   9  -7  -2 50161.0 1192.13   2
  -9   7   1 6902.15 447.772   2
   9  -7  -1 6630.18 435.708   2
   9  -7   0 8028.64 472.928   2
  -9   7   0 7916.37 474.041   2
   9  -7   1 20742.4 731.839   2
  -9   7  -1 20330.3 733.639   2
   9  -7   2 38030.2 976.337   2
  -9   7  -2 38746.7 1001.99   2
   9  -7   3 9286.98 472.761   2
  -9   7  -3 8916.36 472.438   2
   9  -7   4 60290.8 1194.39   2
   9   7   4 59634.8 1313.53   1
  -9   7  -4 60287.7 1210.62   2
  -9   7  -5 1052.30 173.817   2
   9  -7   5 984.055 167.847   2
   9   7   5 1138.23 186.469   1
   9   7   6 4483.45 358.868   1
  -9   7  -6 4476.20 325.937   2
   9  -7   6 3958.37 304.721   2
   9  -7   7 19234.3 647.455   2
   9   7   7 18922.6 733.547   1
  -9   7  -7 19635.1 660.096   2
   9   7   8 9154.15 500.021   1
  -9  -7  -8 9635.58 528.684   1
  -9   7  -8 10661.5 476.493   2
   9  -7   8 9407.40 452.898   2
  -9   7  -9 724.834 128.636   2
   9  -7   9 755.783 137.484   2
  -9  -7  -9 856.575 179.215   1
   9   7   9 769.749 153.263   1
   9  -7  10 15167.8 557.988   2
  -9   7 -10 14033.2 536.974   2
   9   7  10 14037.5 619.487   1
  -9  -7 -10 14391.6 640.231   1
  -9  -7 -11 1483.11 211.597   1
   9  -7  11 1531.46 184.102   2
  -9   7 -11 1556.05 174.240   2
   9   7  11 1348.13 190.196   1
   9  -7  12 8579.11 411.371   2
  -9  -7 -12 8136.14 480.227   1
   9   7  12 8985.31 489.600   1
  -9   7 -12 8104.98 396.788   2
   9  -7  13 912.619 143.790   2
  -9  -7 -13 705.212 150.597   1
  -9   7 -13 1030.59 134.509   2
   9   7  13 871.873 155.553   1
  -9  -7 -13 712.948 212.962   2
   9  -7  14 5345.45 317.176   2
  -9  -7 -14 5442.95 489.496   2
  -9  -7 -14 4750.26 372.415   1
  -9   7 -14 4774.28 288.440   2
   9   7  14 5118.84 372.420   1
  -9  -7 -15 4786.93 482.788   2
   9   7  15 4488.97 350.709   1
  -9  -7 -15 4034.23 347.936   1
  -9   7 -15 4327.98 270.331   2
  -9  -7 -16 376.395 151.542   2
  -9  -7 -16 567.531 150.824   1
  -9   7 -16 501.793 91.3028   2
   9   7  16 723.639 147.059   1
  -9  -7 -17 9359.57 523.161   1
  -9   7 -17 9726.71 390.456   2
  -9  -7 -17 10086.5 702.567   2
  -9  -7 -18 7908.55 639.105   2
  -9  -7 -18 6937.56 457.195   1
  -9   7 -18 7052.88 322.099   2
  -9  -7 -19 57.2492 102.097   1
  -9  -7 -19-96.3440 161.214   2
  -9   7 -19 12.8404 48.3721   2
  -9  -7 -20-122.587 210.914   2
  -9  -7 -20-54.0874 96.9502   1
  -9  -7 -21 10564.1 771.431   2
  -9  -7 -21 9468.74 542.401   1
  -9  -7 -22 9899.34 550.965   1
  -9  -7 -22 9084.18 729.179   2
  -9  -7 -23 5121.85 402.689   1
  -9  -7 -23 3859.05 488.950   2
  -9  -7 -24 1057.11 283.047   2
  -9  -7 -25 1553.59 321.313   2
  -9  -7 -25 2064.76 350.207   3
  -9  -7 -26 9771.79 801.848   2
  -9  -7 -26 8813.01 718.377   3
  -9  -7 -27 218.396 184.877   2
  -9  -7 -27 11.0997 138.080   3
  -9  -7 -28-93.8032 182.236   2
  -9  -7 -28 230.919 177.330   3
  -9  -7 -29 45.2114 165.831   2
  -9  -7 -29-238.201 212.060   3
  -9  -7 -30 480.933 196.502   2
  -9  -7 -30 156.724 180.138   3
   9  -9 -29 22.6614 196.383   2
   9  -9 -28 2727.47 443.256   2
   9  -9 -27 4310.86 541.967   2
   9  -9 -26-30.2153 185.966   2
   9  -9 -25 6151.99 630.255   2
   9  -9 -24 1621.68 350.474   2
   9  -9 -23-168.362 223.620   2
   9  -9 -22 1219.59 301.642   2
   9  -9 -21 180.403 185.787   2
   9  -9 -20 2151.44 364.751   2
   9  -9 -19 4477.36 526.664   2
   9  -9 -18 3624.27 463.747   2
   9  -9 -17 9.81165 134.281   2
   9  -9 -16 5522.93 544.389   2
   9  -9 -15 4376.09 478.918   2
  -9  -9  14 586.510 71.3674   2
  -9  -9  14 432.468 58.3319   2
   9  -9 -14 446.375 189.751   2
  -9  -9  13 10746.6 341.439   2
   9  -9 -13 10381.8 707.716   2
   9  -9 -12 248.531 162.799   2
  -9  -9  12 513.182 97.1612   2
  -9   9  11 2808.59 170.564   1
   9  -9 -11 3635.15 416.281   2
  -9  -9  11 3434.39 236.668   2
  -9   9  10 98.3178 50.3130   1
   9  -9 -10 27.2749 115.621   2
  -9  -9  10 111.717 69.0138   2
  -9  -9   9 15508.9 560.327   2
   9  -9  -9 14805.4 799.606   2
  -9  -9   8 17530.8 623.412   2
   9  -9  -8 14890.7 791.372   2
  -9  -9   7 3916.38 306.284   2
   9  -9  -7 3746.36 393.395   2
  -9  -9   6 25500.7 800.967   2
   9  -9  -6 25804.1 1007.26   2
   9  -9  -5 22103.7 920.269   2
  -9  -9   5 22295.4 779.407   2
   9  -9  -4 31196.8 1073.22   2
  -9  -9   4 34220.5 976.295   2
  -9  -9   3 13773.8 641.260   2
   9  -9  -3 13185.7 693.411   2
   9  -9  -2 1458.95 237.755   2
  -9  -9   2 1524.57 248.835   2
  -9  -9   1 9124.05 540.767   2
   9  -9  -1 8445.53 549.721   2
   9   9   0 19390.0 886.556   1
  -9   9   0 20715.1 849.643   2
  -9  -9   0 19598.5 809.068   2
   9  -9   0 18752.1 793.147   2
  -9  -9  -1 14862.3 721.152   2
   9   9   1 14804.8 763.698   1
   9  -9   1 15614.2 721.028   2
  -9   9  -1 14630.4 707.920   2
   9   9   2 12990.8 700.352   1
  -9  -9  -2 12190.1 667.508   2
  -9   9  -2 12665.4 648.577   2
   9  -9   2 12336.0 632.440   2
  -9   9  -3 111.744 105.102   2
  -9  -9  -3 360.583 158.911   2
   9  -9   3 388.900 146.051   2
   9   9   3 330.052 145.685   1
   9  -9   4 1343.60 213.487   2
  -9  -9  -4 1312.50 241.491   2
   9   9   4 1461.22 242.114   1
  -9   9  -4 1699.78 232.267   2
  -9  -9  -5 33.2821 114.971   2
   9  -9   5 248.986 122.117   2
   9   9   5 302.570 137.178   1
  -9   9  -5 106.570 74.1562   2
   9  -9   6 1841.91 243.754   2
   9   9   6 2351.07 287.306   1
  -9   9  -6 2299.14 270.319   2
  -9  -9  -6 2032.26 326.049   2
   9  -9   7 19525.2 733.542   2
  -9  -9  -7 19854.8 925.126   2
  -9   9  -7 20010.8 756.725   2
   9  -9   8 31809.2 919.327   2
  -9  -9  -8 30583.4 1166.80   2
  -9   9  -8 31297.3 923.266   2
  -9  -9  -9 6688.81 556.123   2
  -9   9  -9 6811.40 424.627   2
   9  -9   9 6739.03 419.666   2
   9  -9  10 8135.90 459.155   2
  -9  -9 -10 8631.84 640.758   2
  -9   9 -10 7864.96 449.683   2
   9  -9  11 6806.10 407.786   2
  -9   9 -11 6897.94 412.905   2
  -9  -9 -11 7051.38 604.566   2
  -9   9 -12 9047.04 463.348   2
   9  -9  12 10026.6 495.110   2
  -9  -9 -12 9116.04 675.160   2
   9  -9  13 1686.85 203.236   2
  -9  -9 -13 1442.58 313.748   2
  -9   9 -13 1339.40 190.498   2
  -9   9 -14 6433.56 371.513   2
  -9  -9 -14 7133.72 616.947   2
   9  -9  14 6890.45 390.838   2
   9  -9  15 16217.7 582.959   2
  -9  -9 -15 16183.0 939.723   2
  -9   9 -15 15081.7 549.954   2
  -9  -9 -16 2357.95 382.157   2
  -9   9 -16 2450.06 217.910   2
  -9  -9 -17 2258.89 376.847   2
  -9  -9 -18 2409.42 390.015   2
  -9  -9 -19 133.780 211.507   2
  -9  -9 -20 24988.8 1253.16   2
  -9  -9 -21 2759.75 465.612   2
  -9  -9 -22 7013.60 695.948   2
  -9  -9 -23 224.965 236.793   2
  -9  -9 -24 11441.5 891.342   2
  -9  -9 -25-78.8605 150.681   2
  -9  -9 -26-8.66791 194.038   2
  -9  -9 -27 72.5142 197.072   2
  -9  -9 -28 96.8310 148.448   3
  -9  -9 -28-60.5827 166.684   2
   9 -11 -26-174.981 215.708   2
   9 -11 -25-76.4424 212.478   2
   9 -11 -24-117.390 196.502   2
   9 -11 -23 467.729 207.396   2
   9 -11 -22 940.590 286.478   2
   9 -11 -21 5591.31 625.625   2
   9 -11 -20-200.499 198.374   2
   9 -11 -19 4432.54 533.497   2
   9 -11 -18 368.512 211.464   2
   9 -11 -17 17786.4 1043.61   2
   9 -11 -16 2950.64 451.484   2
   9 -11 -15 1842.88 340.455   2
  -9 -11  14 32362.6 660.551   2
   9 -11 -14 30947.5 1329.61   2
  -9 -11  13 2440.10 211.512   2
   9 -11 -13 1365.29 304.683   2
   9 -11 -12 22109.4 1105.68   2
  -9 -11  12 22923.6 669.653   2
  -9 -11  11 1879.34 209.484   2
  -9  11  11 1829.51 183.560   1
   9 -11 -11 1922.74 337.217   2
  -9 -11  10 4832.48 337.641   2
  -9  11  10 4703.61 313.236   1
   9 -11 -10 4706.47 513.701   2
  -9  11   9-1.63960 91.0127   1
  -9 -11   9 102.100 97.1899   2
  -9 -11   8 196.289 97.4327   2
   9 -11  -8 76.2669 147.505   2
   9 -11  -7 9346.48 666.086   2
  -9 -11   7 9010.64 523.962   2
  -9 -11   6 14908.8 690.540   2
   9 -11  -6 15112.4 843.112   2
  -9 -11   5 2914.33 325.195   2
   9 -11  -5 1974.04 325.812   2
   9 -11  -4 40.5625 123.060   2
  -9 -11   4 108.742 100.182   2
   9 -11  -3 15725.9 840.441   2
  -9 -11   3 16270.2 774.132   2
  -9 -11   2 1859.61 278.183   2
   9 -11  -2 2197.30 336.793   2
  -9 -11   1 16637.8 809.501   2
   9 -11  -1 16500.4 837.630   2
   9 -11   0 18213.5 862.066   2
  -9 -11   0 18468.1 873.672   2
   9 -11   1 6747.93 526.668   2
  -9 -11  -1 6964.73 549.408   2
   9 -11   2 94.1829 121.444   2
  -9 -11  -2 517.806 184.196   2
  -9 -11  -3 6941.41 568.254   2
   9 -11   3 6096.67 482.472   2
  -9 -11  -4 5305.13 497.090   2
   9 -11   4 5894.81 469.436   2
  -9 -11  -5 1610.25 301.327   2
   9 -11   5 1026.42 199.972   2
  -9 -11  -6 29013.7 1202.30   2
   9 -11   6 29284.1 1016.23   2
  -9 -11  -7 490.750 233.551   2
   9 -11   7 165.276 114.036   2
  -9  11  -8 210.169 109.637   2
  -9 -11  -8 188.420 201.933   2
   9 -11   8 131.476 104.668   2
  -9  11  -9 1762.64 256.380   2
  -9 -11  -9 1482.02 317.805   2
   9 -11   9 1834.87 252.907   2
  -9 -11 -10 11449.5 805.557   2
  -9  11 -10 10427.9 586.043   2
   9 -11  10 11355.2 599.088   2
  -9 -11 -11 8083.02 687.315   2
   9  11  11 8787.44 586.988   1
  -9  11 -11 7741.51 488.754   2
   9 -11  11 7940.65 492.438   2
  -9  11 -12 4364.52 368.804   2
   9 -11  12 5115.37 392.781   2
  -9 -11 -12 4174.74 512.941   2
   9 -11  13 16617.8 685.290   2
  -9 -11 -13 15614.6 961.947   2
  -9 -11 -14 12746.6 886.154   2
   9 -11  14 13678.2 602.901   2
   9 -11  15 9509.88 491.295   2
  -9 -11 -15 9746.54 870.098   2
   9 -11  16 825.655 161.133   2
  -9 -11 -16 638.700 275.827   2
  -9 -11 -17 12136.0 898.580   2
  -9 -11 -18 877.172 289.796   2
  -9 -11 -19 668.592 267.849   2
  -9 -11 -20 2291.35 436.884   2
  -9 -11 -21-255.512 260.313   2
  -9 -11 -22 2403.55 454.094   2
  -9 -11 -23 566.190 284.972   2
  -9 -11 -24 23092.1 1354.09   2
  -9 -11 -25 64.3790 195.308   2
  -9 -11 -26 1064.82 311.836   2
   9 -13 -22-26.2991 226.601   2
   9 -13 -21 2116.83 425.541   2
   9 -13 -20-687.596 291.693   2
   9 -13 -19 10671.4 888.088   2
   9 -13 -18 1544.59 340.215   2
   9 -13 -17 10114.9 852.153   2
   9 -13 -16 1520.89 332.869   2
   9 -13 -15 434.425 237.273   2
   9 -13 -14 1639.38 376.576   2
   9 -13 -13 6292.01 651.278   2
   9 -13 -12 3669.70 502.800   2
   9 -13 -11 2714.21 457.591   2
  -9 -13  11 2424.71 274.675   2
   9 -13 -10 890.317 234.484   2
  -9 -13  10 690.247 174.943   2
   9 -13  -9 957.781 275.844   2
  -9 -13   9 838.673 189.381   2
   9 -13  -8 592.594 251.821   2
  -9 -13   8 195.379 134.935   2
  -9 -13   7 2330.54 306.991   2
   9 -13  -7 1550.70 327.208   2
   9 -13  -6 1868.49 342.307   2
  -9 -13   6 1814.33 260.336   2
   9 -13  -5-152.165 199.184   2
  -9 -13   5-149.795 132.941   2
  -9 -13   4 846.869 231.734   2
   9 -13  -4 1037.71 268.745   2
   9 -13  -3 10360.0 747.908   2
  -9 -13   3 11205.1 701.058   2
   9 -13  -2 4213.19 486.436   2
  -9 -13   2 3861.55 416.171   2
   9 -13  -1 4665.60 499.824   2
  -9 -13   1 4315.78 459.785   2
   9 -13   0 10165.6 711.273   2
  -9 -13   0 9807.23 694.545   2
  -9 -13  -1 46179.7 1519.81   2
   9 -13   1 45770.2 1487.64   2
   9 -13   2 839.266 226.081   2
  -9 -13  -2 1980.70 366.495   2
  -9 -13  -3 3201.47 431.665   2
   9 -13   3 3512.48 408.125   2
   9 -13   4 153.547 142.566   2
  -9 -13  -4 205.285 162.749   2
  -9 -13  -5-68.0494 153.529   2
   9 -13   5 108.076 134.026   2
  -9 -13  -6 145.143 161.989   2
   9 -13   6 195.922 118.749   2
   9 -13   7 4492.76 434.900   2
  -9 -13  -7 5158.02 550.554   2
  -9 -13  -8 6410.74 637.909   2
   9 -13   8 6370.11 506.516   2
  -9 -13  -9 998.341 273.113   2
   9 -13   9 1272.56 243.119   2
   9 -13  10-1.85477 111.913   2
  -9 -13 -10-204.501 188.754   2
  -9 -13 -11 1005.27 285.303   2
   9 -13  11 944.534 203.495   2
   9 -13  12 9593.52 589.680   2
  -9 -13 -12 9398.06 802.324   2
  -9 -13 -13-30.6247 179.026   2
   9 -13  13-129.373 146.366   2
  -9 -13 -14 657.878 248.383   2
  -9 -13 -15 4728.26 624.472   2
  -9 -13 -16 17257.6 1130.48   2
  -9 -13 -17 67.7490 181.716   2
  -9 -13 -18 143.258 204.684   2
  -9 -13 -19 501.173 297.196   2
  -9 -13 -20-6.47067 207.922   2
  -9 -13 -21 4996.04 680.848   2
  -9 -13 -22 10813.9 966.433   2
   9 -15 -17 3388.46 553.383   2
   9 -15 -16 229.873 205.915   2
   9 -15 -15 11790.5 961.831   2
   9 -15 -14-75.7823 193.650   2
   9 -15 -13 2955.89 506.312   2
   9 -15 -12 1785.06 395.912   2
   9 -15 -11 7797.00 762.083   2
   9 -15 -10-849.231 297.062   2
   9 -15  -9 3133.91 488.293   2
   9 -15  -8 112.093 168.903   2
  -9 -15   8 544.641 188.454   2
   9 -15  -7 241.739 178.232   2
  -9 -15   7-22.7312 121.524   2
   9 -15  -6 240.118 182.830   2
  -9 -15   6 184.866 121.806   2
   9 -15  -5 476.051 210.627   2
  -9 -15   5 615.886 216.201   2
   9 -15  -4 1770.82 341.765   2
  -9 -15   4 1423.92 308.483   2
  -9 -15   3 3.59556 174.826   2
   9 -15  -3-160.099 176.118   2
  -9 -15   2 14171.9 866.010   2
   9 -15  -2 13719.5 924.840   2
  -9 -15   1 12376.1 834.576   2
   9 -15  -1 13038.1 888.678   2
   9 -15   0 2429.52 389.672   2
  -9 -15   0 2588.17 417.615   2
   9 -15   1 8122.27 678.879   2
  -9 -15  -1 10411.1 786.597   2
   9 -15   2 3305.95 439.117   2
  -9 -15  -2 3736.27 487.879   2
   9 -15   3 8018.29 684.455   2
  -9 -15  -3 7260.26 681.566   2
  -9 -15  -4 2651.29 439.366   2
   9 -15   4 3353.49 435.965   2
   9 -15   5 6103.72 568.418   2
  -9 -15  -5 6503.99 655.531   2
   9 -15   6 2518.37 376.404   2
  -9 -15  -6 1737.08 371.216   2
  -9 -15  -7 928.780 274.147   2
   9 -15   7 917.695 235.013   2
   9 -15   8 1473.95 294.311   2
  -9 -15  -8 1409.21 387.374   2
  -9 -15  -9 19619.1 1199.19   2
   9 -15   9 20427.9 967.379   2
   9 -15  10 9482.92 657.826   2
  -9 -15 -10 9732.58 869.287   2
  -9 -15 -11 368.233 252.708   2
  -9 -15 -12 4069.60 600.226   2
  -9 -15 -13 1357.12 394.636   2
  -9 -15 -14 60.0054 186.031   2
  -9 -15 -15 4248.04 587.105   2
  -9 -15 -16 446.365 284.387   2
  -9 -15 -17 4212.10 607.562   2
   9 -17  -7-1.56747 206.593   2
   9 -17  -6-84.5068 269.964   2
   9 -17  -5 4837.79 640.955   2
   9 -17  -4 4756.57 604.820   2
  -9 -17   4 5494.50 562.643   2
   9 -17  -3 839.137 344.821   2
  -9 -17   3-295.342 193.590   2
   9 -17  -2 1778.86 406.162   2
  -9 -17   2 1835.18 371.769   2
   9 -17  -1 13775.5 985.595   2
  -9 -17   1 15030.4 980.093   2
  -9 -17   0 745.940 273.722   2
   9 -17   0 181.790 203.239   2
   9 -17   1 1066.66 276.761   2
  -9 -17  -1 2162.09 415.052   2
  -9 -17  -2 514.221 259.825   2
   9 -17   2 1237.85 333.814   2
   9 -17   3 1372.08 323.028   2
  -9 -17  -3 2491.89 456.624   2
  -9 -17  -4 862.849 287.010   2
   9 -17   4 682.775 225.843   2
   9 -17   5 69.3473 151.348   2
  -9 -17  -5-202.765 248.623   2
   9 -17   6-78.9480 169.575   2
  -9 -17  -6 184.810 200.298   2
  -9 -17  -7 425.793 236.200   2
  10   0 -33 90.9504 251.569   3
  10   0 -32-293.399 298.486   3
  10   0 -31-158.882 259.382   3
  10   0 -30 1865.58 404.247   3
  10   0 -29-130.960 244.329   3
  10   0 -28 1813.13 380.749   3
  10   0 -27-19.0747 87.7883   2
  10   0 -27-87.2910 250.468   3
  10   0 -26 142.000 81.0523   2
  10   0 -26 229.122 197.065   3
  10   0 -25 53.0285 109.080   2
  10   0 -25-60.7273 206.634   3
  10   0 -24 64979.1 2003.56   3
  10   0 -24 64906.4 1240.84   2
  10   0 -23 279.991 151.710   2
  10   0 -23 9.19871 161.469   3
  10   0 -22 17390.3 627.274   2
  10   0 -22 17262.9 987.566   3
  10   0 -21 148.017 109.398   2
  10   0 -21-168.022 188.445   3
  10   0 -20 55877.0 1670.11   3
  10   0 -20 53389.0 1059.79   2
  10   0 -19-71.1228 158.099   3
  10   0 -19 211.627 117.746   2
 -10   0  18 10264.2 468.841   2
  10   0 -18 10936.2 463.826   2
  10   0 -18 10651.2 697.266   3
 -10   0  17 27.0546 51.5635   2
  10   0 -17 59.1247 133.069   3
  10   0 -17 5.63080 77.7511   2
 -10   0  16 25410.7 705.925   2
  10   0 -16 26113.7 1014.76   3
  10   0 -16 25640.7 687.958   2
  10   0 -15 30.7043 56.6934   2
 -10   0  15-22.8985 57.2216   2
 -10   0  14 166.641 65.3175   2
  10   0 -14 34.8307 65.2826   2
  10   0 -13 0.57843 59.0704   1
  10   0 -13-11.6759 62.7876   2
 -10   0  13-14.9491 48.5039   2
  10   0 -12 3272.88 230.890   2
  10   0 -12 2890.77 227.306   1
 -10   0  12 3135.83 224.874   2
 -10   0  11-52.5997 52.4976   2
  10   0 -11-11.2024 47.3104   1
  10   0 -11-34.2548 59.0962   2
  10   0 -10 71626.9 1021.90   2
  10   0 -10 69733.0 1074.80   1
 -10   0  10 69224.0 1020.74   2
  10   0  -9-38.8587 46.2793   2
  10   0  -9-5.89206 49.4322   1
 -10   0   9-25.9346 37.7225   2
  10   0  -8 30836.9 650.450   2
  10   0  -8 30244.0 672.573   1
 -10   0   8 29780.7 633.909   2
 -10   0   7-26.6555 50.7772   2
  10   0  -7-79.7352 60.0906   2
  10   0  -7 38.1588 44.2554   1
 -10   0   6 37097.7 698.582   2
  10   0  -6 38614.9 731.195   1
 -10   0   6 39159.1 743.588   1
  10   0  -6 38914.7 718.823   2
  10   0  -5 24.6330 42.2768   1
 -10   0   5 123.268 63.6367   1
  10   0  -5-43.1521 53.2198   2
  10   0  -4 46437.9 791.198   1
  10   0  -4 48138.6 791.048   2
 -10   0   4 48977.2 815.343   1
  10   0  -3 34.2162 44.2223   1
 -10   0   3-5.52431 45.9286   1
  10   0  -3 72.4623 62.6591   2
  10   0  -2 393632. 2309.62   2
 -10   0   2 399244. 2338.91   1
  10   0  -1 123.661 63.9256   2
 -10   0   1 33.2527 45.0563   1
  10   0   0 6211.42 303.763   2
 -10   0   0 5916.16 302.546   1
  10   0   1 72.0710 70.3756   2
 -10   0  -1-30.2358 54.2880   1
 -10   0  -2 29146.2 683.011   1
 -10   0  -3 110.863 92.4835   1
 -10   0  -4 2433.07 215.895   1
 -10   0  -5 61.9779 56.9289   1
  10   0   5 30.8136 43.5280   3
  10   0   6 24937.3 517.643   3
 -10   0  -6 26552.6 725.170   1
 -10   0  -7-33.2984 90.1890   1
  10   0   7 76.2506 53.5280   3
 -10   0  -8 216.026 87.5099   1
  10   0   8 199.722 62.4947   3
  10   0   9 49.9352 50.3214   3
 -10   0  -9 158.398 94.9361   3
 -10   0  -9 17.2110 134.880   1
 -10   0 -10 245033. 2444.26   1
 -10   0 -10 239397. 2125.81   3
  10   0  10 241871. 2022.20   3
 -10   0 -11 57.6839 114.821   1
 -10   0 -11-1.42349 66.4702   3
 -10   0 -12 38710.9 951.282   3
 -10   0 -12 39929.3 1048.69   1
 -10   0 -13-10.0213 88.3025   1
 -10   0 -13-95.1356 84.7805   3
 -10   0 -14 849.757 174.146   3
 -10   0 -14 730.779 148.326   1
 -10   0 -15 113.528 132.210   3
 -10   0 -15 170.232 120.014   1
[truncated: 944,407 more chars]
