# Supplementary material for: Bis(N′-{(E)-[(2E)-1,3-di­phenyl­prop-2-en-1-yl­idene]amino}-N-ethyl­carbamimido­thio­ato-κ2 N′,S)zinc(II): crystal structure and Hirshfeld surface analysis
Source: Acta Crystallogr E Crystallogr Commun. 2017 Jun 13;73(Pt 7):1001–8. doi: 10.1107/S2056989017008064 (PMC5499278; doi:10.1107/S2056989017008064)
Supplement: Supplementary file 2 [file e-73-01001-Isup2.hkl]

data_I                                                                          
_shelx_title ' zn(ettc)2'                                                       
_shelx_refln_list_code          4                                               
_shelx_F_calc_maximum      869.31                                               
_exptl_crystal_F_000      5696.00                                               
_reflns_d_resolution_high  0.7696                                               
                                                                                
loop_                                                                           
 _space_group_symop_operation_xyz                                               
 'x, y, z'                                                                      
 '-x, y, -z+1/2'                                                                
 'x+1/2, y+1/2, z'                                                              
 '-x+1/2, y+1/2, -z+1/2'                                                        
 '-x, -y, -z'                                                                   
 'x, -y, z-1/2'                                                                 
 '-x+1/2, -y+1/2, -z'                                                           
 'x+1/2, -y+1/2, z-1/2'                                                         
                                                                                
_cell_length_a    38.3604                                                       
_cell_length_b    13.6382                                                       
_cell_length_c    26.3548                                                       
_cell_angle_alpha  90.000                                                       
_cell_angle_beta   91.069                                                       
_cell_angle_gamma  90.000                                                       
                                                                                
_shelx_F_squared_multiplier     1.000                                           
                                                                                
loop_                                                                           
 _refln_index_h                                                                 
 _refln_index_k                                                                 
 _refln_index_l                                                                 
 _refln_F_squared_calc                                                          
 _refln_F_squared_meas                                                          
 _refln_F_squared_sigma                                                         
 _refln_observed_status                                                         
   6   0   0     215271.19     221843.94      1557.12 o                         
   8   0   0     343751.28     355554.56      1640.14 o                         
  10   0   0       8371.67       8138.31       287.56 o                         
  12   0   0     745336.25     785712.06      2989.02 o                         
  14   0   0     291475.62     306868.84      2022.98 o                         
  16   0   0         26.81        639.12       140.67 o                         
  18   0   0     205884.64     221824.67      1985.63 o                         
  20   0   0       8059.89      10350.16       373.55 o                         
  22   0   0     332016.91     337392.78      2217.34 o                         
  24   0   0        545.23       1284.80       272.63 o                         
  26   0   0      33984.72      34453.98      1373.57 o                         
  28   0   0       8877.27      11861.30       843.76 o                         
  30   0   0      14683.92      15963.68      1033.17 o                         
  32   0   0      18993.61      20414.21      1194.61 o                         
  34   0   0      18136.39      18048.03      1169.73 o                         
  36   0   0      36624.97      35740.30      1700.26 o                         
  38   0   0       7088.46       8365.37       875.07 o                         
  40   0   0        705.00       2903.89       575.23 o                         
  42   0   0       1031.41       2530.13       554.20 o                         
  44   0   0      73273.93      73638.86      2787.63 o                         
  46   0   0       1304.66       2049.51       507.37 o                         
  48   0   0      13958.72      13547.59      1265.93 o                         
   7   1   0      23608.85      22131.98       515.62 o                         
   9   1   0      63196.97      65974.89       786.73 o                         
  11   1   0      97927.50      98471.16      1011.48 o                         
  13   1   0        476.36        843.00        96.75 o                         
  15   1   0      56794.88      59359.30       661.14 o                         
  17   1   0      90639.16      93712.34      1251.22 o                         
  19   1   0        294.90        366.11        72.32 o                         
  21   1   0      22998.99      24034.11       685.13 o                         
  23   1   0      47743.47      48085.71       672.46 o                         
  25   1   0        827.17        791.57       113.53 o                         
  27   1   0      71200.87      70651.55      1152.12 o                         
  29   1   0          2.76       -119.27       116.65 o                         
  31   1   0      13875.72      13992.30       572.85 o                         
  33   1   0       1170.31        981.82       228.65 o                         
  35   1   0       7002.79       8184.26       577.71 o                         
  37   1   0       2784.98       2952.29       360.90 o                         
  39   1   0       4724.65       5228.50       339.29 o                         
  41   1   0      18957.98      17224.00       919.22 o                         
  43   1   0       2749.18       3003.94       579.57 o                         
  45   1   0        160.24         39.33       171.20 o                         
  47   1   0        316.58        803.86       302.81 o                         
  49   1   0       3672.84       3778.78       694.06 o                         
   4   2   0        104.77        171.06        80.67 o                         
   6   2   0     242315.91     248127.47      2225.51 o                         
   8   2   0      30270.81      31900.20       454.94 o                         
  10   2   0      46944.63      48188.27       691.38 o                         
  12   2   0         22.46         46.81        35.43 o                         
  14   2   0      15994.36      15753.19       269.72 o                         
  16   2   0     198722.23     205566.39      1072.28 o                         
  18   2   0          9.42         54.88        31.71 o                         
  20   2   0      40740.62      38446.42       546.57 o                         
  22   2   0       1255.72       1101.50        87.49 o                         
  24   2   0      11996.72      12317.69       256.25 o                         
  26   2   0        881.53        759.20        83.58 o                         
  28   2   0      68474.46      69884.73       799.17 o                         
  30   2   0      10508.82      10519.88       320.44 o                         
  32   2   0        317.58        232.72        73.07 o                         
  34   2   0       1787.46       1560.32       284.38 o                         
  36   2   0       4867.04       4935.56       242.11 o                         
  38   2   0      43116.39      39768.77      1315.88 o                         
  40   2   0       3011.88       2367.88       371.05 o                         
  42   2   0       4492.76       4119.67       479.52 o                         
  44   2   0      13305.20      15022.86       990.26 o                         
  46   2   0       1315.74        234.30       411.65 o                         
  48   2   0       1353.05       2424.58       420.60 o                         
   1   3   0      17075.36      18000.88       341.33 o                         
   3   3   0     104297.45     106211.32      1224.49 o                         
   5   3   0     226205.16     227386.81      1917.61 o                         
   7   3   0      29677.41      31957.28       653.29 o                         
   9   3   0         70.59        211.93        47.06 o                         
  11   3   0       1499.08       1523.20        96.68 o                         
  13   3   0       2576.59       2175.79       145.60 o                         
  15   3   0      88349.41      92470.20      1266.70 o                         
  17   3   0      55880.75      56234.21       821.27 o                         
  19   3   0      14146.38      15861.41       464.37 o                         
  21   3   0      12694.74      13177.96       300.22 o                         
  23   3   0       3749.49       3635.65       152.54 o                         
  25   3   0        374.41        589.03        76.08 o                         
  27   3   0      59381.36      59595.31       692.28 o                         
  29   3   0        365.33        114.27        80.08 o                         
  31   3   0       9350.75       9853.57       293.32 o                         
  33   3   0       8778.72       7943.24       422.00 o                         
  35   3   0      12070.13      11888.12       565.53 o                         
  37   3   0       5310.39       5323.42       398.61 o                         
  39   3   0       9391.31      10048.77       555.64 o                         
  41   3   0       4326.61       4286.68       379.60 o                         
  43   3   0       1119.03       1010.94       315.69 o                         
  45   3   0         25.08        -25.01       223.14 o                         
  47   3   0       1562.24       1270.16       299.15 o                         
  49   3   0       2259.88       1676.78       342.89 o                         
   0   4   0     122825.72     118347.80      1012.46 o                         
   2   4   0       9200.66      12136.23       271.25 o                         
   4   4   0       1744.47       1908.67       198.11 o                         
   6   4   0      51879.86      56625.50      1084.55 o                         
   8   4   0       3433.44       5304.18       350.41 o                         
  10   4   0       2318.82       2800.77       204.65 o                         
  12   4   0        100.64        139.99        75.64 o                         
  14   4   0      20880.09      20689.67       355.55 o                         
  16   4   0      58900.68      56379.67       981.35 o                         
  18   4   0      14143.48      15588.46       459.57 o                         
  20   4   0      12061.01      10456.44       396.68 o                         
  22   4   0          3.60        -65.97        71.36 o                         
  24   4   0        118.16        120.55        91.49 o                         
  26   4   0       1762.64       1503.68       173.20 o                         
  28   4   0      20149.33      19998.17       645.28 o                         
  30   4   0        295.17        390.66       124.11 o                         
  32   4   0       6267.16       5541.58       375.89 o                         
  34   4   0         11.47        -69.96       125.89 o                         
  36   4   0        505.35        558.13       145.96 o                         
  38   4   0        377.11        575.55       180.03 o                         
  40   4   0        960.20        792.75       188.26 o                         
  42   4   0        319.55         35.16       151.56 o                         
  44   4   0         20.25        107.90       163.23 o                         
  46   4   0       3565.63       4368.10       536.69 o                         
  48   4   0       8149.02       8152.16       712.29 o                         
   1   5   0       5415.59       6197.04       214.05 o                         
   3   5   0      22527.78      23197.61       422.08 o                         
   5   5   0      35329.72      37210.27       670.55 o                         
   7   5   0      29283.57      30008.74       624.14 o                         
   9   5   0       3894.47       4683.86       354.47 o                         
  11   5   0      65040.95      60055.08       960.30 o                         
  13   5   0      20058.94      20096.26       388.39 o                         
  15   5   0        842.89        622.82        88.01 o                         
  17   5   0        874.48        704.72        81.84 o                         
  19   5   0       8648.53       8317.24       311.32 o                         
  21   5   0       6271.91       6646.95       334.13 o                         
  23   5   0       9672.03       9680.17       417.45 o                         
  25   5   0       1493.93       1435.12       172.47 o                         
  27   5   0       1956.04       2033.98       225.15 o                         
  29   5   0        232.41        209.76       123.30 o                         
  31   5   0        791.16        454.22       120.85 o                         
  33   5   0      23547.58      23274.86       774.32 o                         
  35   5   0         61.73        115.32       131.86 o                         
  37   5   0       4821.73       4536.35       370.17 o                         
  39   5   0        129.79       -241.60       161.07 o                         
  41   5   0       4024.82       4103.89       391.44 o                         
  43   5   0       3337.74       3258.62       356.15 o                         
  45   5   0       1339.81       2043.23       311.28 o                         
  47   5   0       8927.34       9047.42       598.09 o                         
   0   6   0      91887.36     102051.76      1647.84 o                         
   2   6   0      19957.89      21748.98       445.82 o                         
   4   6   0       6869.00       6836.53       255.10 o                         
   6   6   0       7477.62       8168.74       290.76 o                         
   8   6   0      17866.42      17038.27       520.16 o                         
  10   6   0      16116.79      17047.12       532.67 o                         
  12   6   0      15106.16      18323.82       571.87 o                         
  14   6   0      17732.83      19019.85       452.19 o                         
  16   6   0      28445.52      27496.85       498.13 o                         
  18   6   0       5149.99       4936.77       193.87 o                         
  20   6   0        222.75        449.33        69.44 o                         
  22   6   0        401.65        211.31        93.12 o                         
  24   6   0       3335.48       3639.89       279.05 o                         
  26   6   0       5652.74       5346.14       342.45 o                         
  28   6   0       1800.64       1770.38       223.22 o                         
  30   6   0      13479.10      12481.20       553.99 o                         
  32   6   0       4009.99       3213.95       299.98 o                         
  34   6   0       1463.28       1841.95       275.63 o                         
  36   6   0         78.17         77.67       135.08 o                         
  38   6   0       4204.81       3528.65       400.09 o                         
  40   6   0         47.76       -118.92       155.67 o                         
  42   6   0        390.23        132.24       305.28 o                         
  44   6   0        137.99         -0.77       179.06 o                         
  46   6   0         12.78       -180.06       181.47 o                         
   1   7   0       3806.98       2658.65       173.36 o                         
   3   7   0        686.52        793.74        99.17 o                         
   5   7   0      29042.24      28110.96       557.89 o                         
   7   7   0      12525.38      12607.63       383.73 o                         
   9   7   0       9875.99      10695.44       449.12 o                         
  11   7   0      28308.58      25615.70       706.30 o                         
  13   7   0       1110.44        907.41       128.98 o                         
  15   7   0      15377.41      15271.31       392.79 o                         
  17   7   0       6044.05       5966.69       456.74 o                         
  19   7   0      10171.70      10263.93       413.86 o                         
  21   7   0      18791.74      18997.12       439.46 o                         
  23   7   0      37015.43      35768.79       842.46 o                         
  25   7   0       6297.84       6021.96       362.75 o                         
  27   7   0      26915.62      27093.27       780.68 o                         
  29   7   0        243.35        360.35       121.89 o                         
  31   7   0       1713.33       2037.31       242.76 o                         
  33   7   0       3633.38       3723.31       332.99 o                         
  35   7   0         58.72         15.77       157.26 o                         
  37   7   0        802.63        775.78       163.29 o                         
  39   7   0       2083.99       2208.19       367.56 o                         
  41   7   0       1107.33       1274.11       234.23 o                         
  43   7   0       9660.61       9981.76       608.18 o                         
  45   7   0        417.00        208.52       248.00 o                         
   0   8   0      61234.11      58201.43      1450.62 o                         
   2   8   0       1873.05       1997.33       160.79 o                         
   4   8   0      20124.38      21429.12       518.31 o                         
   6   8   0      15336.88      16189.49       457.72 o                         
   8   8   0       2101.16       2636.08       171.97 o                         
  10   8   0      25190.05      25046.59       607.96 o                         
  12   8   0      48351.22      48078.93       864.83 o                         
  14   8   0       9623.29      10098.45       682.91 o                         
  16   8   0      21584.52      19161.83       620.38 o                         
  18   8   0        338.54        278.43       104.00 o                         
  20   8   0      22563.12      22124.16       657.99 o                         
  22   8   0       8352.33       8200.68       341.27 o                         
  24   8   0          5.38        -18.69        66.54 o                         
  26   8   0       2151.83       2289.58       292.39 o                         
  28   8   0       2614.25       2585.12       406.79 o                         
  30   8   0       4639.88       4370.38       410.26 o                         
  32   8   0      17182.45      17751.83       700.47 o                         
  34   8   0       4334.03       5201.08       398.03 o                         
  36   8   0      14267.54      14106.51       670.92 o                         
  38   8   0       6002.79       5997.71       449.78 o                         
  40   8   0        830.29        506.51       174.22 o                         
  42   8   0       3163.32       3304.62       354.60 o                         
  44   8   0       6545.65       6825.42       529.84 o                         
   1   9   0       5910.08       7304.17       387.03 o                         
   3   9   0      28218.46      27948.27       628.36 o                         
   5   9   0      67952.88      67676.80       866.11 o                         
   7   9   0      18313.50      18173.13       472.69 o                         
   9   9   0      26664.92      26310.22       558.22 o                         
  11   9   0       3378.47       3228.07       285.73 o                         
  13   9   0      17992.26      16778.21       919.64 o                         
  15   9   0      15794.01      15828.73       915.45 o                         
  17   9   0      17690.63      17021.08       624.29 o                         
  19   9   0      48748.46      48025.62      1040.44 o                         
  21   9   0       8373.07       7882.75       835.29 o                         
  23   9   0        638.29        826.79       128.60 o                         
  25   9   0      11416.72      11080.02       408.96 o                         
  27   9   0        174.76         12.24       144.96 o                         
  29   9   0       1173.37       1122.94       229.35 o                         
  31   9   0       8950.44       9587.48       622.72 o                         
  33   9   0       2039.27       1612.89       288.20 o                         
  35   9   0        234.19        206.39       233.77 o                         
  37   9   0      11662.69      12594.56       761.89 o                         
  39   9   0       6320.81       5573.77       614.93 o                         
  41   9   0       8451.55       8405.93       688.25 o                         
   0  10   0       4187.52       4498.10       461.55 o                         
   2  10   0          3.08         31.04       109.46 o                         
   4  10   0        902.57        721.46       152.46 o                         
   6  10   0      16890.09      17764.69       670.93 o                         
   8  10   0       4116.95       4106.65       331.37 o                         
  10  10   0       5947.60       6637.03       418.87 o                         
  12  10   0       1274.86       1123.83       205.21 o                         
  14  10   0       4143.49       4079.26       496.40 o                         
  16  10   0        933.01       1167.69       262.49 o                         
  18  10   0         64.47        -71.10       109.81 o                         
  20  10   0        523.56        953.19       343.80 o                         
  22  10   0       2742.69       2542.38       400.72 o                         
  24  10   0       1476.46       1297.66       220.22 o                         
  26  10   0       7783.29       7331.98       528.74 o                         
  28  10   0        393.88        281.93       163.65 o                         
  30  10   0       2426.78       2834.44       348.28 o                         
  32  10   0        312.47         93.14       177.78 o                         
  34  10   0       1995.76       2517.77       373.21 o                         
  36  10   0       1797.52       1845.42       321.57 o                         
  38  10   0       7108.50       7408.80      1023.98 o                         
  40  10   0       1576.25       1790.26       325.92 o                         
   1  11   0       1760.62       1416.05       207.75 o                         
   3  11   0      76985.88      77127.27      1401.62 o                         
   5  11   0      33457.65      35369.75       960.34 o                         
   7  11   0       4076.23       3931.74       331.81 o                         
   9  11   0      24223.94      24602.20       823.16 o                         
  11  11   0       3901.37       4334.33       365.17 o                         
  13  11   0      11533.25      10766.31       651.85 o                         
  15  11   0         11.01        -29.43       134.93 o                         
  17  11   0      12657.32      12610.90       869.32 o                         
  19  11   0      19430.82      18568.09       733.27 o                         
  21  11   0        324.50        278.51       189.55 o                         
  23  11   0       1331.71       1604.48       344.56 o                         
  25  11   0      28735.77      28193.72      1018.26 o                         
  27  11   0       3070.92       2848.85       338.15 o                         
  29  11   0          1.03        -50.35       231.15 o                         
  31  11   0       8769.62       9187.80       633.62 o                         
  33  11   0       4198.68       3878.43       430.83 o                         
  35  11   0      13276.41      13496.89       809.10 o                         
  37  11   0        216.65         37.95       187.18 o                         
  39  11   0      14789.05      14875.33       888.85 o                         
   0  12   0      15247.53      15365.66       941.72 o                         
   2  12   0       1814.83       1499.80       229.04 o                         
   4  12   0       1151.31        962.38       182.70 o                         
   6  12   0        126.82        228.92       137.70 o                         
   8  12   0      25958.53      26211.86      1509.00 o                         
  10  12   0      13574.03      13400.17       647.91 o                         
  12  12   0      39718.43      40221.98      1123.41 o                         
  14  12   0        888.75       1136.98       215.57 o                         
  16  12   0       2816.02       2712.42       327.45 o                         
  18  12   0       5304.03       4670.38       417.16 o                         
  20  12   0        225.73         79.48       196.03 o                         
  22  12   0       5074.63       6306.06       705.49 o                         
  24  12   0        603.60        302.28       238.24 o                         
  26  12   0         41.08        -79.96       164.52 o                         
  28  12   0         58.41         72.69       181.06 o                         
  30  12   0       6521.31       6156.87      1062.80 o                         
  32  12   0       1575.41       2229.55       340.51 o                         
  34  12   0       1770.77       2042.71       384.29 o                         
  36  12   0       5578.65       5470.54       543.10 o                         
   1  13   0       8876.91       7823.61       501.96 o                         
   3  13   0      19753.69      19932.86       795.75 o                         
   5  13   0       4896.48       4725.21       394.52 o                         
   7  13   0       5922.37       5982.33       456.29 o                         
   9  13   0      13506.28      13394.89       666.60 o                         
  11  13   0      17115.07      17256.85      1175.45 o                         
  13  13   0        685.12        976.08       230.34 o                         
  15  13   0       3970.21       3593.07       387.99 o                         
  17  13   0       6527.54       5650.35       464.60 o                         
  19  13   0      10172.32      10255.17       632.09 o                         
  21  13   0       1607.69       1181.04       634.76 o                         
  23  13   0        628.70        505.55       175.33 o                         
  25  13   0       1327.77       1030.48       280.28 o                         
  27  13   0       1779.70       1457.24       268.96 o                         
  29  13   0        240.71       -174.92       199.03 o                         
  31  13   0       9087.13      10646.00       710.46 o                         
  33  13   0      17664.83      17614.91       937.81 o                         
   0  14   0      39709.39      38538.57      1619.27 o                         
   2  14   0       6227.72       5695.26       455.10 o                         
   4  14   0       2698.23       2047.38       280.41 o                         
   6  14   0       6056.74       6240.38       476.67 o                         
   8  14   0      22699.69      23029.52       913.56 o                         
  10  14   0        799.95       1025.84       236.10 o                         
  12  14   0      19728.92      20345.68      1133.59 o                         
  14  14   0       5758.65       5697.45       822.01 o                         
  16  14   0         30.30        -82.51       160.01 o                         
  18  14   0         96.68        216.28       176.31 o                         
  20  14   0       1046.51       1355.47       276.03 o                         
  22  14   0        205.53         61.46       176.97 o                         
  24  14   0       2704.57       2840.87       430.51 o                         
  26  14   0        574.97         92.37       183.08 o                         
  28  14   0       8711.95       9005.03       534.31 o                         
  30  14   0       4894.46       5590.69       534.10 o                         
   1  15   0       2906.69       2484.08       297.42 o                         
   3  15   0       4003.28       3399.04       364.63 o                         
   5  15   0        641.82         34.01       267.21 o                         
   7  15   0       8504.06       7901.25       666.34 o                         
   9  15   0       3735.36       3361.49       382.19 o                         
  11  15   0      45201.11      44815.27      1847.58 o                         
  13  15   0        224.52        137.61       169.31 o                         
  15  15   0      20024.53      20475.84       922.26 o                         
  17  15   0        361.46        -73.08       171.13 o                         
  19  15   0       1299.46       1121.14       328.51 o                         
  21  15   0       6571.17       5502.02       537.56 o                         
  23  15   0        541.88        518.45       232.71 o                         
  25  15   0        767.14        597.37       197.71 o                         
   0  16   0         79.59        370.33       290.55 o                         
   2  16   0       7865.84       6896.13       542.36 o                         
   4  16   0        345.34        131.59       460.81 o                         
   6  16   0      14437.74      14788.88       845.52 o                         
   8  16   0       6628.81       7491.93       567.32 o                         
  10  16   0       4074.59       4713.70       464.89 o                         
  12  16   0        106.83        115.85       191.15 o                         
  14  16   0        827.18        908.24       252.47 o                         
  16  16   0      11350.51      10792.69       774.41 o                         
  18  16   0         63.05        -17.50       251.19 o                         
  20  16   0       1104.73        793.26       279.67 o                         
   1  17   0       6190.16       6127.28       526.62 o                         
   3  17   0        440.49        499.06       253.31 o                         
   5  17   0       5293.79       5937.15       515.85 o                         
   7  17   0        151.19       -140.31       189.88 o                         
   9  17   0        585.15        566.34       378.39 o                         
  11  17   0       1336.42       2254.76       352.98 o                         
  13  17   0        175.93         56.90       205.23 o                         
 -49   1   1       2177.29       2100.80       357.00 o                         
 -47   1   1      18498.65      20905.53      1987.36 o                         
 -45   1   1       3729.21       3837.63       478.25 o                         
 -43   1   1       6108.15       5978.48       681.86 o                         
 -41   1   1      10438.62       9336.98       670.36 o                         
 -39   1   1       6943.78       8005.58       377.36 o                         
 -37   1   1       5162.64       5252.20       470.12 o                         
 -35   1   1      17300.36      17940.48       838.52 o                         
 -33   1   1       7107.42       7078.43       471.86 o                         
 -31   1   1       2915.08       2774.22       276.57 o                         
 -29   1   1      11419.51      11637.32       485.03 o                         
 -27   1   1      23295.69      24034.54       666.88 o                         
 -25   1   1     101027.43      97726.30       902.41 o                         
 -23   1   1      15938.52      18125.67       411.53 o                         
 -21   1   1      92570.55      94636.47       890.78 o                         
 -19   1   1      46670.93      52561.29       701.79 o                         
 -17   1   1      44131.39      47397.18       627.06 o                         
 -15   1   1      55683.09      57657.60       646.71 o                         
 -13   1   1      38982.76      37935.97       546.67 o                         
 -11   1   1      31561.78      31346.88       423.82 o                         
  -9   1   1     393751.22     410243.75      3697.36 o                         
  -7   1   1      29824.21      31085.23       293.43 o                         
   5   1   1      39700.57      43296.56       722.15 o                         
   7   1   1       1052.24        942.30       111.55 o                         
   9   1   1     132595.44     139734.50       925.35 o                         
  11   1   1      24231.86      26367.06       444.56 o                         
  13   1   1      32967.43      34273.37       551.69 o                         
  15   1   1       2951.48       3064.18       183.81 o                         
  17   1   1     118527.53     127419.02      1042.24 o                         
  19   1   1        342.77        843.89       102.10 o                         
  21   1   1       1458.89       1545.74       133.65 o                         
  23   1   1       6815.91       7532.94       300.05 o                         
  25   1   1        546.75        102.53       102.20 o                         
  27   1   1       5779.09       6078.55       344.83 o                         
  29   1   1      20379.97      20662.69       651.07 o                         
  31   1   1       1085.15       1222.42       229.11 o                         
  33   1   1      19296.32      19579.17       845.68 o                         
  35   1   1       1659.64       1841.35       294.26 o                         
  37   1   1       2546.89       1900.63       301.22 o                         
  39   1   1       3610.68       3966.74       441.11 o                         
  41   1   1      10933.41      12709.67       787.98 o                         
  43   1   1       5396.73       5961.50       672.07 o                         
  45   1   1       9966.43      10738.88       786.73 o                         
  47   1   1        653.82        744.84       250.65 o                         
  49   1   1       1011.52       1086.81       503.32 o                         
 -48   2   1       3359.31       3896.12       660.81 o                         
 -46   2   1       2817.57       3301.85       462.17 o                         
 -44   2   1        125.87        105.18       284.04 o                         
 -42   2   1      20561.41      20259.08       998.28 o                         
 -40   2   1        371.80        261.91       324.20 o                         
 -38   2   1       1537.26       1790.29       162.01 o                         
 -36   2   1       2047.57       2457.34       185.55 o                         
 -34   2   1      10909.37      11174.00       368.29 o                         
 -32   2   1       3726.02       3626.06       246.67 o                         
 -30   2   1      93529.54      91487.45       987.16 o                         
 -28   2   1        173.41        204.82       137.07 o                         
 -26   2   1      38996.16      40745.94       565.90 o                         
 -24   2   1      27006.56      28028.10       395.15 o                         
 -22   2   1      60995.67      66291.48       662.56 o                         
 -20   2   1      31212.21      31728.77       435.78 o                         
 -18   2   1       5551.39       4851.34       164.92 o                         
 -16   2   1       1395.72       1964.46        98.85 o                         
 -14   2   1        514.21        616.61        59.59 o                         
 -12   2   1      25491.42      27108.37       438.77 o                         
 -10   2   1      11098.17      11545.85       220.71 o                         
  -8   2   1        213.15        299.62        35.34 o                         
  -6   2   1      91517.99      92086.34      1031.08 o                         
  -4   2   1      53849.75      51828.47       791.62 o                         
   4   2   1      43063.34      41187.10       491.19 o                         
   6   2   1     156123.45     154875.20      2264.37 o                         
   8   2   1       1024.73        529.58        85.08 o                         
  10   2   1      12887.66      12652.31       304.68 o                         
  12   2   1      25382.46      26061.57       529.55 o                         
  14   2   1      53864.34      52762.88       715.91 o                         
  16   2   1       7431.29       6887.27       189.26 o                         
  18   2   1      33232.68      33472.43       892.87 o                         
  20   2   1       6527.27       5011.81       168.27 o                         
  22   2   1        251.20        163.47        45.42 o                         
  24   2   1      44772.35      45242.56       835.47 o                         
  26   2   1       9436.68      10201.02       276.31 o                         
  28   2   1      16275.99      16260.61       361.85 o                         
  30   2   1       3306.50       2912.67       179.27 o                         
  32   2   1         16.60        150.22        62.31 o                         
  34   2   1         92.39         36.68        69.37 o                         
  36   2   1      30373.30      30307.99       552.99 o                         
  38   2   1       1866.09       1786.08       313.85 o                         
  40   2   1        842.31        487.94       184.21 o                         
  42   2   1        307.80        640.73       230.34 o                         
  44   2   1       4167.06       4503.51       611.84 o                         
  46   2   1       6093.55       6528.29       609.91 o                         
  48   2   1       1796.07       2418.01       419.70 o                         
 -49   3   1        841.12        707.42       634.10 o                         
 -47   3   1        621.40        381.43       567.80 o                         
 -45   3   1       9788.30      10300.17       758.00 o                         
 -43   3   1       1002.43       1075.86       274.67 o                         
 -41   3   1      10541.90      11420.88       610.16 o                         
 -39   3   1       2344.69       1952.54       265.70 o                         
 -37   3   1       4595.82       4194.25       218.01 o                         
 -35   3   1       8288.83       7976.46       578.93 o                         
 -33   3   1       2479.88       2791.11       180.10 o                         
 -31   3   1      33760.37      33407.21       586.12 o                         
 -29   3   1       5517.23       4906.37       224.07 o                         
 -27   3   1      15091.83      15126.44       374.72 o                         
 -25   3   1       3263.57       3185.50       169.19 o                         
 -23   3   1      74925.81      78010.60       736.98 o                         
 -21   3   1        218.80        190.28        55.85 o                         
 -19   3   1      39719.05      36766.91       510.49 o                         
 -17   3   1      19015.71      18612.77       320.67 o                         
 -15   3   1       7097.46       8377.05       227.21 o                         
 -13   3   1       1435.31       1339.58       119.70 o                         
 -11   3   1       9605.41       8638.21       207.03 o                         
  -9   3   1      83526.81      81974.03       721.67 o                         
  -7   3   1     138015.72     133684.80      4051.25 o                         
  -5   3   1      92271.72      95417.47      1276.93 o                         
  -3   3   1      20065.68      20579.08       569.15 o                         
  -1   3   1     135798.86     133354.22      1293.02 o                         
   1   3   1     288490.03     281630.22      1161.77 o                         
   3   3   1       3046.32       3922.28       231.92 o                         
   5   3   1       9904.23       9777.99       391.67 o                         
   7   3   1      10825.48      10162.80       320.35 o                         
   9   3   1      14297.04      15048.61       416.96 o                         
  11   3   1       7613.67       7322.73       194.10 o                         
  13   3   1      27705.64      27283.55       519.80 o                         
  15   3   1       2488.51       3164.39       192.97 o                         
  17   3   1      11453.55      10568.91       359.92 o                         
  19   3   1       7283.77       6310.32       296.75 o                         
  21   3   1      33271.70      33624.28       711.50 o                         
  23   3   1       1190.84       1111.19       128.84 o                         
  25   3   1      16330.55      15150.26       525.73 o                         
  27   3   1       8532.33       8815.07       417.59 o                         
  29   3   1         16.37        -75.01       112.23 o                         
  31   3   1        676.57        834.34       192.31 o                         
  33   3   1       6134.67       6366.31       405.99 o                         
  35   3   1      30117.03      28448.00       866.46 o                         
  37   3   1        759.03        921.83       198.94 o                         
  39   3   1       1222.63       1698.42       389.22 o                         
  41   3   1         57.11         50.92       194.44 o                         
  43   3   1      15107.32      14252.95      1513.51 o                         
  45   3   1        249.60        231.52       215.99 o                         
  47   3   1       4616.24       5334.59       576.68 o                         
  49   3   1       2774.76       3146.44       872.33 o                         
 -48   4   1          3.83       -330.99       262.38 o                         
 -46   4   1        624.12        720.62       253.74 o                         
 -44   4   1        823.88       1180.87       231.22 o                         
 -42   4   1       9881.87      10389.35       600.63 o                         
 -40   4   1       5537.64       5940.04       445.44 o                         
 -38   4   1         57.38        298.72       143.26 o                         
 -36   4   1      22607.65      22440.46       790.07 o                         
 -34   4   1       5448.64       5887.45       400.77 o                         
 -32   4   1       6170.02       5780.92       380.91 o                         
 -30   4   1      29972.66      28168.02       789.22 o                         
 -28   4   1         92.32        121.54       100.87 o                         
 -26   4   1       5921.31       6354.03       352.51 o                         
 -24   4   1        672.89        661.85       129.75 o                         
 -22   4   1      28301.02      29190.02       585.79 o                         
 -20   4   1        766.94       1086.87       145.98 o                         
 -18   4   1        320.21        329.95        74.56 o                         
 -16   4   1      28497.30      29848.98       774.41 o                         
 -14   4   1      75588.51      74447.88       691.70 o                         
 -12   4   1      43583.27      47922.84       626.59 o                         
 -10   4   1       6173.14       5890.04       220.67 o                         
  -8   4   1      73845.79      78292.90      1376.60 o                         
  -6   4   1       7063.73       6773.90       391.56 o                         
  -4   4   1       8615.35       9668.47       440.84 o                         
  -2   4   1      35460.95      34709.13       553.44 o                         
   0   4   1      39760.89      41246.52       549.64 o                         
   2   4   1     453476.34     449031.09      3046.16 o                         
   4   4   1       9734.41       9529.70       292.41 o                         
   6   4   1      88813.17      90708.11      2206.22 o                         
   8   4   1      42371.85      45378.70       598.88 o                         
  10   4   1      25520.58      24937.29       474.01 o                         
  12   4   1      39384.20      39294.86       528.39 o                         
  14   4   1      12769.30      11210.63       345.91 o                         
  16   4   1       2505.66       3231.02       303.40 o                         
  18   4   1       4481.10       5191.47       269.76 o                         
  20   4   1       8776.64      10597.73       398.92 o                         
  22   4   1      34875.66      35214.97       651.09 o                         
  24   4   1      41563.43      41825.61       865.61 o                         
  26   4   1      12501.25      12281.12       490.47 o                         
  28   4   1      17424.45      18325.47       697.75 o                         
  30   4   1      19975.24      20116.95       678.09 o                         
  32   4   1        111.35        178.05       160.37 o                         
  34   4   1       8801.65       9095.20       493.86 o                         
  36   4   1       1592.80       1485.47       223.35 o                         
  38   4   1        863.51        707.73       295.47 o                         
  40   4   1          9.61        -67.75       146.39 o                         
  42   4   1       6139.75       5153.88       487.39 o                         
  44   4   1       5499.07       5677.55       576.80 o                         
  46   4   1        744.93        455.65       250.33 o                         
  48   4   1        346.89        254.57       223.91 o                         
 -47   5   1        983.06       1180.35       232.20 o                         
 -45   5   1       4063.11       3798.19       387.21 o                         
 -43   5   1        407.11        680.93       195.21 o                         
 -41   5   1        445.46        864.32       211.85 o                         
 -39   5   1        261.30        350.15       201.72 o                         
 -37   5   1       3064.72       2593.21       285.77 o                         
 -35   5   1       9889.51       9435.25       511.43 o                         
 -33   5   1       4150.47       4605.14       352.12 o                         
 -31   5   1       1010.48        954.04       170.45 o                         
 -29   5   1         84.74       -113.96       108.99 o                         
 -27   5   1        325.04        168.42       177.07 o                         
 -25   5   1      11956.43      10427.77       449.89 o                         
 -23   5   1      18719.15      19281.12       499.77 o                         
 -21   5   1      21609.08      20819.80       578.88 o                         
 -19   5   1      32062.57      29916.98       665.70 o                         
 -17   5   1      69190.32      71068.20      1005.85 o                         
 -15   5   1        895.67        941.29       106.37 o                         
 -13   5   1       3558.92       4646.97       434.80 o                         
 -11   5   1      53971.88      53725.68       847.62 o                         
  -9   5   1      15706.28      16048.86       684.70 o                         
  -7   5   1      35278.38      34178.58       950.84 o                         
  -5   5   1      23830.90      25892.70       809.39 o                         
  -3   5   1       5804.52       6205.76       220.03 o                         
  -1   5   1         84.21         77.23        48.78 o                         
   1   5   1      31832.83      33031.85       488.10 o                         
   3   5   1      51614.67      54427.95       637.84 o                         
   5   5   1       4217.69       4407.95       468.41 o                         
   7   5   1        450.71        485.69       161.54 o                         
   9   5   1      48520.75      51622.39      1231.79 o                         
  11   5   1        577.67        647.48        89.90 o                         
  13   5   1      66452.73      67223.80       688.34 o                         
  15   5   1         57.12        112.25        51.80 o                         
  17   5   1      25941.08      25274.80       427.83 o                         
  19   5   1      14396.64      16115.30       427.16 o                         
  21   5   1      36973.45      40553.70       878.14 o                         
  23   5   1      35180.36      35205.67       791.59 o                         
  25   5   1      46994.80      47876.57       963.46 o                         
  27   5   1      13733.13      12493.97       513.25 o                         
  29   5   1       6668.68       6005.69       376.45 o                         
  31   5   1       1673.90       1368.03       190.63 o                         
  33   5   1       1784.30       1316.88       195.02 o                         
  35   5   1       1701.14       2052.75       257.46 o                         
  37   5   1        381.27        428.11       165.29 o                         
  39   5   1        488.05        441.25       206.75 o                         
  41   5   1        395.59        490.93       166.74 o                         
  43   5   1         30.47       -283.43       308.10 o                         
  45   5   1       8231.62       8483.05       622.28 o                         
  47   5   1       2870.75       2170.99       699.47 o                         
 -46   6   1       8302.95       9227.62       614.96 o                         
 -44   6   1        161.41        192.56       177.50 o                         
 -42   6   1        382.53        565.28       193.52 o                         
 -40   6   1       3346.04       3486.67       345.99 o                         
 -38   6   1        849.61        696.14       265.48 o                         
 -36   6   1      11938.88      11775.34       583.16 o                         
 -34   6   1       2488.79       2624.56       513.75 o                         
 -32   6   1        377.54        409.24       245.26 o                         
 -30   6   1       1058.84       1228.83       205.82 o                         
 -28   6   1       2986.25       2704.34       253.01 o                         
 -26   6   1       9605.56       9035.31       431.49 o                         
 -24   6   1      10931.96      10733.15       670.54 o                         
 -22   6   1         57.76         60.94       100.40 o                         
 -20   6   1         11.56        -37.92        55.75 o                         
 -18   6   1      29215.62      29201.91       469.72 o                         
 -16   6   1        157.00         22.27        61.51 o                         
 -14   6   1     117226.51     112835.45      1944.71 o                         
 -12   6   1       2464.29       2873.95       185.69 o                         
 -10   6   1        560.98        510.02       110.30 o                         
  -8   6   1       2395.85       2933.42       403.85 o                         
  -6   6   1      47437.38      48456.92      1371.90 o                         
  -4   6   1      64884.50      65615.68      1316.33 o                         
  -2   6   1      46945.96      44390.67       735.35 o                         
   0   6   1        880.87        464.20        78.22 o                         
   2   6   1       5953.83       4792.30       211.09 o                         
   4   6   1      35436.88      33580.61       489.56 o                         
   6   6   1        876.81       1347.71       123.67 o                         
   8   6   1      56462.30      53107.21       754.43 o                         
  10   6   1         47.87         -4.06        56.89 o                         
  12   6   1      22178.19      23422.84       635.52 o                         
  14   6   1       2785.54       2690.76       199.77 o                         
  16   6   1       2877.69       2358.05       152.57 o                         
  18   6   1      35267.08      33091.58       530.11 o                         
  20   6   1      17466.53      16443.89       368.50 o                         
  22   6   1      61670.57      60896.19      1214.48 o                         
  24   6   1       5105.03       5116.74       362.95 o                         
  26   6   1       4249.67       4302.14       309.73 o                         
  28   6   1         12.93        -75.00       128.30 o                         
  30   6   1      62691.15      61601.90      1218.99 o                         
  32   6   1       3965.79       4243.33       385.09 o                         
  34   6   1      27693.39      27728.16       915.12 o                         
  36   6   1       6493.01       6727.67       526.68 o                         
  38   6   1         21.07        -36.98       147.69 o                         
  40   6   1      14758.63      15218.50       715.33 o                         
  42   6   1       1620.88       1506.62       272.62 o                         
  44   6   1       8914.11       9413.22       601.19 o                         
  46   6   1       1096.25       1240.03       261.92 o                         
 -45   7   1       4037.34       4060.10       420.22 o                         
 -43   7   1        183.78        264.49       170.61 o                         
 -41   7   1        417.15        332.19       161.57 o                         
 -39   7   1       4798.84       5107.83       412.02 o                         
 -37   7   1       1282.77       1174.21       208.54 o                         
 -35   7   1       7716.09       8237.34       490.34 o                         
 -33   7   1         22.92       -101.88       126.09 o                         
 -31   7   1         98.81         93.88       126.64 o                         
 -29   7   1       2726.94       2750.11       270.90 o                         
 -27   7   1       2681.59       2045.18       231.12 o                         
 -25   7   1        131.36        169.16       108.03 o                         
 -23   7   1        222.31        182.69       126.78 o                         
 -21   7   1       6408.39       5310.54       262.63 o                         
 -19   7   1       7157.31       7366.41       308.11 o                         
 -17   7   1      28085.06      27700.33       807.55 o                         
 -15   7   1       2348.64       2345.97       180.33 o                         
 -13   7   1      65781.17      65730.18      1322.37 o                         
 -11   7   1         68.25        196.36        97.04 o                         
  -9   7   1       9345.32       9075.17       418.90 o                         
  -7   7   1      12949.04      12444.57       399.21 o                         
  -5   7   1        318.70        469.83       124.69 o                         
  -3   7   1       1888.11       1161.55       122.55 o                         
  -1   7   1      26693.49      28201.17       547.73 o                         
   1   7   1       9891.03      11129.40       444.18 o                         
   3   7   1       5172.35       4655.00       225.40 o                         
   5   7   1      17112.86      21091.75       432.55 o                         
   7   7   1       7993.25       7761.34       264.06 o                         
   9   7   1      29064.39      27551.98       695.04 o                         
  11   7   1      23870.88      25403.91       688.80 o                         
  13   7   1      30598.12      30520.10       657.26 o                         
  15   7   1      10290.90       9937.20       389.56 o                         
  17   7   1      21387.58      21791.52       601.85 o                         
  19   7   1      24282.75      23198.93       654.34 o                         
  21   7   1        429.63        297.11        93.28 o                         
  23   7   1       7904.08       7935.02       407.34 o                         
  25   7   1       1627.27       1486.12       191.52 o                         
  27   7   1        484.69        211.74       136.79 o                         
  29   7   1       1279.92       1545.78       211.50 o                         
  31   7   1      25279.86      25756.77       911.12 o                         
  33   7   1       1276.35       1498.09       227.90 o                         
  35   7   1      11417.58      12304.18       608.14 o                         
  37   7   1       1131.64       1069.88       210.62 o                         
  39   7   1       6615.56       7332.67       504.50 o                         
  41   7   1       4395.56       4962.91       455.29 o                         
  43   7   1       2322.98       2333.44       312.95 o                         
  45   7   1        657.41        808.41       333.24 o                         
 -44   8   1       5190.58       5386.20       781.03 o                         
 -42   8   1        113.50         80.28       209.57 o                         
 -40   8   1        422.91        568.20       238.77 o                         
 -38   8   1       1610.42       1316.42       239.85 o                         
 -36   8   1       1291.79       1243.76       348.69 o                         
 -34   8   1       3836.90       3820.93       404.10 o                         
 -32   8   1         26.20         -0.04       151.37 o                         
 -30   8   1        112.26        171.07       149.55 o                         
 -28   8   1        300.96        180.82       154.22 o                         
 -26   8   1      28749.67      29742.78       968.48 o                         
 -24   8   1      11325.29      11593.07       405.31 o                         
 -22   8   1       6676.71       6388.02       472.29 o                         
 -20   8   1       7292.80       6803.38       377.30 o                         
 -18   8   1        952.06       1019.79       201.08 o                         
 -16   8   1       5042.05       4452.41       311.51 o                         
 -14   8   1       6289.44       6741.48       375.89 o                         
 -12   8   1      12540.58      11438.42       431.31 o                         
 -10   8   1       4188.07       5091.50       319.35 o                         
  -8   8   1        799.94        499.01        85.12 o                         
  -6   8   1      14192.66      15539.42       449.48 o                         
  -4   8   1       2250.13       2246.51       206.82 o                         
  -2   8   1      18617.76      20492.10       525.32 o                         
   0   8   1        374.67         19.73        80.50 o                         
   2   8   1      12695.44      13575.03       406.20 o                         
   4   8   1        225.20        349.17        90.82 o                         
   6   8   1        597.31        878.95       154.54 o                         
   8   8   1       4720.59       4419.88       248.83 o                         
  10   8   1       6431.21       6536.23       343.47 o                         
  12   8   1       3185.13       3196.60       227.62 o                         
  14   8   1      21395.05      22112.92       705.99 o                         
  16   8   1       9805.62      10373.35       722.48 o                         
  18   8   1      11052.08      10584.24       572.30 o                         
  20   8   1       3266.48       3216.66       249.55 o                         
  22   8   1       4819.84       4870.17       255.94 o                         
  24   8   1      11708.75      11210.45       375.09 o                         
  26   8   1         13.27       -137.41       151.25 o                         
  28   8   1       2719.96       2441.45       258.96 o                         
  30   8   1        977.79        920.15       164.25 o                         
  32   8   1       5187.94       4691.42       371.71 o                         
  34   8   1       1234.58        701.98       249.99 o                         
  36   8   1        611.01        223.21       171.92 o                         
  38   8   1        886.88       1518.27       260.05 o                         
  40   8   1         55.43        -17.25       169.54 o                         
  42   8   1         10.87         94.49       159.71 o                         
  44   8   1         70.16         55.00       185.11 o                         
 -41   9   1        960.90        259.39       516.47 o                         
 -39   9   1       3354.89       3432.52       413.44 o                         
 -37   9   1       2257.60       2790.70       467.24 o                         
 -35   9   1       8743.94       9796.07       662.23 o                         
 -33   9   1       1326.53       1368.96       254.08 o                         
 -31   9   1       1187.70        835.65       332.76 o                         
 -29   9   1       1803.86       2177.51       304.96 o                         
 -27   9   1       1879.96       1650.97       259.34 o                         
 -25   9   1       9881.85       9855.11       538.75 o                         
 -23   9   1       3675.19       4128.84       263.54 o                         
 -21   9   1       8470.46       7991.71       427.30 o                         
 -19   9   1       3011.80       3281.45       284.86 o                         
 -17   9   1       1619.26       1937.33       230.57 o                         
 -15   9   1       2117.48       2091.27       224.15 o                         
 -13   9   1       6114.15       5622.29       550.25 o                         
 -11   9   1       5036.97       4950.10       347.29 o                         
  -9   9   1      11407.47      11809.41       517.14 o                         
  -7   9   1      19311.44      18904.12       468.18 o                         
  -5   9   1       1110.38        877.83       124.44 o                         
  -3   9   1      15662.03      15101.07       561.19 o                         
  -1   9   1      13130.25      12823.17       516.22 o                         
   1   9   1        879.97        859.55       143.25 o                         
   3   9   1      27702.03      27177.56       612.14 o                         
   5   9   1       9743.91       9465.48       326.44 o                         
   7   9   1        943.47        870.75       108.67 o                         
   9   9   1      19548.98      20107.16       488.00 o                         
  11   9   1          8.98        267.71       192.53 o                         
  13   9   1      10610.17      11232.98       747.73 o                         
  15   9   1       1110.81        736.67       220.20 o                         
  17   9   1        237.00        191.25        95.85 o                         
  19   9   1         40.58         84.49       221.32 o                         
  21   9   1        287.05        293.59       110.29 o                         
  23   9   1       1205.37       1122.86       163.96 o                         
  25   9   1       2869.23       3100.35       215.12 o                         
  27   9   1       1971.54       1731.19       261.82 o                         
  29   9   1       1619.98       1497.83       260.50 o                         
  31   9   1       5106.82       4479.52       433.54 o                         
  33   9   1       4717.48       4777.65       541.01 o                         
  35   9   1        443.35        783.73       246.81 o                         
  37   9   1        900.75        687.52       207.53 o                         
  39   9   1          9.04         97.75       182.32 o                         
  41   9   1       7922.71       8864.39       689.17 o                         
 -40  10   1       1647.59       1647.28       304.30 o                         
 -38  10   1       1122.24       1281.59       270.35 o                         
 -36  10   1       4495.02       4454.41       479.11 o                         
 -34  10   1      17496.86      17674.75       883.67 o                         
 -32  10   1       2611.70       2741.69       364.71 o                         
 -30  10   1      35101.04      36393.36      1224.81 o                         
 -28  10   1       3557.28       3703.85       388.03 o                         
 -26  10   1       3382.57       3228.45       351.51 o                         
 -24  10   1         12.54        -84.96       161.83 o                         
 -22  10   1      23777.46      22466.89       761.94 o                         
 -20  10   1      16156.93      15941.45       645.51 o                         
 -18  10   1       8832.65       9135.68       810.48 o                         
 -16  10   1      11778.32      10940.46       538.11 o                         
 -14  10   1       3765.74       4014.86       483.80 o                         
 -12  10   1      16003.87      13987.75       614.50 o                         
 -10  10   1       5894.61       6116.19       401.93 o                         
  -8  10   1      57178.55      58007.45      1571.64 o                         
  -6  10   1      20611.03      20055.93       755.97 o                         
  -4  10   1        800.82        596.66       170.90 o                         
  -2  10   1        135.45        196.39       110.32 o                         
   0  10   1      13274.31      13524.96       564.77 o                         
   2  10   1      10692.32      10220.05       485.52 o                         
   4  10   1       9422.96       9603.04       338.66 o                         
   6  10   1      22811.80      23965.66       756.67 o                         
   8  10   1         79.82        117.83       113.70 o                         
  10  10   1       4098.42       4352.48       341.00 o                         
  12  10   1       1072.68       1258.06       186.46 o                         
  14  10   1      57714.13      55249.04      1740.45 o                         
  16  10   1       7767.92       7653.79       669.92 o                         
  18  10   1        561.05        509.21       138.46 o                         
  20  10   1       6564.62       6269.71       398.38 o                         
  22  10   1         41.91        157.41       201.78 o                         
  24  10   1       9911.59      11377.87       759.83 o                         
  26  10   1       2496.77       1919.91       294.72 o                         
  28  10   1       4027.55       3890.03       404.01 o                         
  30  10   1         45.06       -113.23       331.22 o                         
  32  10   1       1383.11       1436.35       271.93 o                         
  34  10   1       2735.04       2613.93       375.32 o                         
  36  10   1      21965.63      21564.34      1022.12 o                         
  38  10   1       2247.38       2030.45       343.07 o                         
  40  10   1       1258.80       1440.68       313.69 o                         
 -39  11   1         17.17        102.36       197.89 o                         
 -37  11   1       2174.61       2434.50       445.48 o                         
 -35  11   1       2012.62       2248.88       360.93 o                         
 -33  11   1        122.54        -36.92       191.58 o                         
 -31  11   1       5968.37       5831.01       506.12 o                         
 -29  11   1        135.65        132.65       487.08 o                         
 -27  11   1       3108.37       3477.86       379.19 o                         
 -25  11   1        399.26        551.52       183.15 o                         
 -23  11   1        760.16        826.33       330.34 o                         
 -21  11   1        303.26        121.05       211.16 o                         
 -19  11   1       3603.20       3608.15       412.42 o                         
 -17  11   1       1287.32       1086.75       181.95 o                         
 -15  11   1       3651.88       4053.30       682.41 o                         
 -13  11   1       7008.39       6779.81       451.06 o                         
 -11  11   1        601.09        999.36       200.49 o                         
  -9  11   1      21345.62      22230.18       780.85 o                         
  -7  11   1       3709.25       3220.73       307.88 o                         
  -5  11   1        702.72        576.84       149.24 o                         
  -3  11   1      22940.26      22416.76       763.19 o                         
  -1  11   1      17061.95      15961.35       642.71 o                         
   1  11   1       2344.15       2275.87       250.67 o                         
   3  11   1      69376.11      69124.71      1928.00 o                         
   5  11   1      23287.71      24065.42      1165.05 o                         
   7  11   1      18079.28      16836.61       673.01 o                         
   9  11   1       9129.18       9193.59       510.01 o                         
  11  11   1       1885.91       2615.40       463.36 o                         
  13  11   1      26048.16      24925.68       856.64 o                         
  15  11   1       1509.77       1448.74       208.92 o                         
  17  11   1      13149.48      14705.67       972.23 o                         
  19  11   1         62.56         79.65       116.73 o                         
  21  11   1       1799.71       1089.94       305.09 o                         
  23  11   1       2190.88       2463.79       443.52 o                         
  25  11   1        199.31        139.74       160.59 o                         
  27  11   1       6851.53       6159.92       497.34 o                         
  29  11   1       1312.99       1176.70       252.09 o                         
  31  11   1        336.75        351.28       187.33 o                         
  33  11   1        507.36        744.06       240.25 o                         
  35  11   1       1149.45       1441.90       317.78 o                         
  37  11   1       1920.40       1546.18       314.15 o                         
  39  11   1       6427.40       6660.27       610.17 o                         
 -36  12   1       6046.92       6474.65       565.28 o                         
 -34  12   1       9197.06       9562.11       684.16 o                         
 -32  12   1      11801.49      12586.96       761.61 o                         
 -30  12   1      18681.86      18025.10      1648.24 o                         
 -28  12   1      15569.29      15111.59       783.79 o                         
 -26  12   1        440.06        125.51       152.66 o                         
 -24  12   1      13966.17      14085.31       729.30 o                         
 -22  12   1      15410.32      15264.25      1101.96 o                         
 -20  12   1       5379.49       5784.22       672.86 o                         
 -18  12   1      23444.89      22889.08       889.11 o                         
 -16  12   1       1086.26       1301.06       218.02 o                         
 -14  12   1       3566.81       3329.59       336.52 o                         
 -12  12   1       6238.13       5794.65       447.83 o                         
 -10  12   1         87.24       -243.17       162.11 o                         
  -8  12   1       9905.00       9818.61       548.51 o                         
  -6  12   1       3437.33       3574.15       337.48 o                         
  -4  12   1        247.34        132.03       126.74 o                         
  -2  12   1       2763.48       2890.29       291.61 o                         
   0  12   1      12151.73      11580.83       578.81 o                         
   2  12   1      11585.59      11456.24       695.74 o                         
   4  12   1       4707.88       4555.34       373.02 o                         
   6  12   1       5429.55       5281.06       401.69 o                         
   8  12   1        635.97        552.02       232.27 o                         
  10  12   1       1010.82       1354.53       240.72 o                         
  12  12   1       1049.91       1719.55       671.38 o                         
  14  12   1      11427.77      11753.46       626.95 o                         
  16  12   1       2099.06       1963.46       362.92 o                         
  18  12   1       1386.97       1749.74       421.09 o                         
  20  12   1        881.01        720.52       282.68 o                         
  22  12   1        277.58       -111.08       205.88 o                         
  24  12   1       8841.94       8930.53       861.87 o                         
  26  12   1       1907.36       1596.41       303.19 o                         
  28  12   1       1720.64       1134.27       249.32 o                         
  30  12   1      11446.74      12637.79       755.29 o                         
  32  12   1      10841.32      10740.00       728.61 o                         
  34  12   1        466.35        677.08       245.96 o                         
  36  12   1       9175.88       9569.83       714.20 o                         
 -33  13   1         40.20         -7.53       237.41 o                         
 -31  13   1        191.01        139.32       205.84 o                         
 -29  13   1         26.03       -313.01       208.67 o                         
 -27  13   1        575.52        515.92       173.15 o                         
 -25  13   1       2139.68       2041.21       319.52 o                         
 -23  13   1       1364.21       1377.50       606.89 o                         
 -21  13   1        434.06        353.26       185.92 o                         
 -19  13   1       6401.40       6349.60       509.11 o                         
 -17  13   1       9852.97       9217.90       698.59 o                         
 -15  13   1       3175.80       3366.58       472.58 o                         
 -13  13   1      13437.52      13815.04       694.13 o                         
 -11  13   1       3737.87       3950.60       375.43 o                         
  -9  13   1       6519.08       6013.60       453.93 o                         
  -7  13   1      10949.44      10593.48       589.06 o                         
  -5  13   1        556.13        414.85       145.32 o                         
  -3  13   1      27729.58      27679.66       933.67 o                         
  -1  13   1       4788.13       4456.51       380.83 o                         
   1  13   1        159.48       -325.11       216.74 o                         
   3  13   1       7316.61       6771.00       466.04 o                         
   5  13   1      12361.26      11763.48       611.47 o                         
   7  13   1      10294.08      10703.36       593.79 o                         
   9  13   1      62039.71      61668.53      1426.11 o                         
  11  13   1       5965.57       6454.35       538.64 o                         
  13  13   1       9672.52      10604.82       610.14 o                         
  15  13   1        105.03         76.54       237.12 o                         
  17  13   1        981.52       1365.96       247.74 o                         
  19  13   1        503.45        779.65       247.77 o                         
  21  13   1       1116.84        700.82       209.96 o                         
  23  13   1        545.00        454.49       163.36 o                         
  25  13   1        246.94        230.92       249.87 o                         
  27  13   1       1059.84       1360.28       265.79 o                         
  29  13   1        150.23         72.84       188.89 o                         
  31  13   1         34.81        -59.34       165.34 o                         
  33  13   1       6651.17       7377.50       625.87 o                         
 -30  14   1       1104.19        281.98       326.01 o                         
 -28  14   1       9141.33       9464.67       539.81 o                         
 -26  14   1        765.94        266.28       217.11 o                         
 -24  14   1      25271.79      23774.19      1472.91 o                         
 -22  14   1        548.65        660.95       199.99 o                         
 -20  14   1        217.11        194.65       160.06 o                         
 -18  14   1       9536.02       9773.48      1672.61 o                         
 -16  14   1       2831.81       3586.79       384.56 o                         
 -14  14   1      50318.61      51199.31      1383.98 o                         
 -12  14   1       1374.95       1434.31       266.01 o                         
 -10  14   1       8416.49       8131.36       566.35 o                         
  -8  14   1        102.90        -77.19       273.85 o                         
  -6  14   1      18707.15      18691.10       803.40 o                         
  -4  14   1      16532.06      15729.04      1251.37 o                         
  -2  14   1      35078.50      35160.00      1100.00 o                         
   0  14   1       3649.08       3173.97       339.04 o                         
   2  14   1        350.49        129.81       147.49 o                         
   4  14   1       9304.93       9148.75       712.37 o                         
   6  14   1       1762.37       1952.99       293.74 o                         
   8  14   1      47733.21      50107.65      1328.25 o                         
  10  14   1        385.40        248.17       154.98 o                         
  12  14   1       8983.88       8996.42       579.44 o                         
  14  14   1       1254.18       1238.35       265.35 o                         
  16  14   1      16289.64      16864.86       927.68 o                         
  18  14   1      14321.36      13852.69       755.09 o                         
  20  14   1      11982.22      12107.79       724.70 o                         
  22  14   1       4119.32       3739.95       423.17 o                         
  24  14   1       3092.59       3460.26       408.92 o                         
  26  14   1       8998.37       9505.74       553.16 o                         
  28  14   1       2457.53       2758.04       302.87 o                         
  30  14   1      12460.72      13400.64       818.03 o                         
 -25  15   1        266.21        168.85       179.36 o                         
 -23  15   1      11793.96      11662.52       923.57 o                         
 -21  15   1       1387.19       1190.48       275.76 o                         
 -19  15   1      18677.93      19391.17       926.62 o                         
 -17  15   1        542.47        750.49       344.14 o                         
 -15  15   1          9.45       -116.51       161.40 o                         
 -13  15   1       2590.99       2552.59       346.87 o                         
 -11  15   1      19004.40      19537.89       882.96 o                         
  -9  15   1      15022.53      17029.65       816.09 o                         
  -7  15   1       1391.29       1613.49       272.61 o                         
  -5  15   1       1477.60       1736.26       275.45 o                         
  -3  15   1       6193.56       4930.53       448.88 o                         
  -1  15   1      14454.93      15576.85       753.40 o                         
   1  15   1        151.38        -75.71       248.89 o                         
   3  15   1      38591.69      39728.97      1208.30 o                         
   5  15   1       6270.19       6159.51       491.58 o                         
   7  15   1       1745.16       1676.15       287.42 o                         
   9  15   1      12790.05      12395.29      1535.18 o                         
  11  15   1      14508.72      15285.09       785.46 o                         
  13  15   1       5279.00       5754.78       489.81 o                         
  15  15   1       4663.14       4302.08       597.39 o                         
  17  15   1      13415.94      13970.13       780.91 o                         
  19  15   1       2167.71       2069.40       348.66 o                         
  21  15   1       2822.17       2773.30       498.90 o                         
  23  15   1       3166.83       3371.05       421.01 o                         
  25  15   1      11482.33      11290.90       757.68 o                         
 -20  16   1       4228.77       5841.06      1031.86 o                         
 -18  16   1        616.48        639.09       222.07 o                         
 -16  16   1        939.46        979.02       216.07 o                         
 -14  16   1       2361.75       1631.57       282.19 o                         
 -12  16   1       1091.41        661.80       216.61 o                         
 -10  16   1       2958.99       3119.31       378.02 o                         
  -8  16   1       5005.45       5617.51       500.33 o                         
  -6  16   1       2326.67       2163.87       323.62 o                         
  -4  16   1       3906.23       3986.09       889.51 o                         
  -2  16   1        580.92        533.59       194.63 o                         
   0  16   1        169.20        151.32       225.98 o                         
   2  16   1       1966.30       2110.64       340.45 o                         
   4  16   1        753.90        387.05       333.73 o                         
   6  16   1        456.71        539.29       250.77 o                         
   8  16   1       2415.94       3177.29       379.07 o                         
  10  16   1        180.30         45.73       203.24 o                         
  12  16   1        741.01        697.57       225.99 o                         
  14  16   1       8068.27       8072.21       598.22 o                         
  16  16   1       1520.01       1661.66       308.07 o                         
  18  16   1        547.20        493.79       186.98 o                         
  20  16   1       1351.79       1537.54       338.07 o                         
 -13  17   1       2119.00       2133.97       335.45 o                         
 -11  17   1       6225.92       6549.99       551.67 o                         
  -9  17   1      18301.37      19362.23       932.27 o                         
  -7  17   1       1363.91       1013.00       237.48 o                         
  -5  17   1       5841.59       6194.41       512.10 o                         
  -3  17   1       5601.99       6064.78       519.41 o                         
  -1  17   1       2066.69       2183.10       339.56 o                         
   1  17   1        240.17        199.15       288.94 o                         
   3  17   1       2174.50       1512.58       271.89 o                         
   5  17   1       8562.66       8837.87       623.14 o                         
   7  17   1         50.35       -120.31       154.82 o                         
   9  17   1       1988.86       2127.45       734.73 o                         
  11  17   1       6904.51       7688.29       763.21 o                         
  13  17   1      20910.56      20762.10       982.52 o                         
 -48   0   2        466.98        235.08       262.88 o                         
 -46   0   2       5352.26       4067.89       685.22 o                         
 -44   0   2        505.15        670.79       325.82 o                         
 -42   0   2      43350.52      43480.48      2044.35 o                         
 -40   0   2       2032.18       2182.80       498.77 o                         
 -38   0   2      12609.07      13690.05      1079.93 o                         
 -36   0   2       1388.89       1867.86       419.85 o                         
 -34   0   2        468.01        426.01       218.45 o                         
 -32   0   2      30914.18      32415.11      1483.12 o                         
 -30   0   2      60242.78      61083.28      1953.06 o                         
 -28   0   2      92488.21      91242.47      1610.81 o                         
 -26   0   2      53261.52      51757.36       948.49 o                         
 -24   0   2      15534.20      16353.38       510.23 o                         
 -22   0   2       3913.59       5050.56       274.29 o                         
 -20   0   2      47985.08      46286.59       771.75 o                         
 -18   0   2        714.86        763.86       106.85 o                         
 -16   0   2      81016.93      79113.92       893.39 o                         
 -14   0   2       9346.25       9134.43       284.90 o                         
 -12   0   2      56477.88      59195.58       973.66 o                         
 -10   0   2     523780.94     531781.62      3764.11 o                         
  -8   0   2        259.37        460.85        65.68 o                         
  -6   0   2     347042.03     351452.31      1899.12 o                         
   6   0   2     612404.50     610374.06      2878.62 o                         
   8   0   2     755705.56     764814.00      3638.98 o                         
  10   0   2      34671.20      39098.22       916.23 o                         
  12   0   2      48118.51      49466.97      1133.95 o                         
  14   0   2     359050.88     378623.44      3361.32 o                         
  16   0   2     202192.66     196380.50      2581.21 o                         
  18   0   2        985.93        291.49       158.06 o                         
  20   0   2      30263.21      29441.25      1128.71 o                         
  22   0   2      51060.98      56857.70      1631.59 o                         
  24   0   2      61699.72      66528.93      1302.95 o                         
  26   0   2      71339.76      69970.12      1985.39 o                         
  28   0   2      20592.56      20757.62      1130.35 o                         
  30   0   2     119658.68     121886.86      2833.03 o                         
  32   0   2       4343.97       4937.84       612.65 o                         
  34   0   2        496.25        513.02       250.50 o                         
  36   0   2      29014.42      24930.21      1437.71 o                         
  38   0   2      31468.52      31432.50      1659.89 o                         
  40   0   2        114.10        776.16       358.42 o                         
  42   0   2      35020.65      32995.69      1838.61 o                         
  44   0   2       6134.03       6688.14       850.29 o                         
  46   0   2       3161.04       4253.90       738.06 o                         
  48   0   2       8737.57      10038.57      1116.48 o                         
 -49   1   2       1856.81       1748.31       335.65 o                         
 -47   1   2       7456.27       7708.84       743.65 o                         
 -45   1   2        310.36         96.92       182.85 o                         
 -43   1   2       1599.28       1794.99       583.20 o                         
 -41   1   2       2919.36       2376.04       356.35 o                         
 -39   1   2         42.86         47.25        97.01 o                         
 -37   1   2       8475.71       9083.32       619.54 o                         
 -35   1   2      13420.61      12387.24       559.01 o                         
 -33   1   2      34297.76      33383.41       886.36 o                         
 -31   1   2       7258.33       7722.30       417.86 o                         
 -29   1   2       1352.08       1319.84       180.39 o                         
 -27   1   2       7952.29       8011.68       550.92 o                         
 -25   1   2      59272.52      60573.09       866.18 o                         
 -23   1   2       5643.49       5765.74       210.61 o                         
 -21   1   2      38338.36      35968.32       545.62 o                         
 -19   1   2       5500.21       6174.36       217.30 o                         
 -17   1   2      36132.48      39137.43       524.50 o                         
 -15   1   2      13503.92      12684.20       266.75 o                         
 -13   1   2      39191.25      39558.70       436.15 o                         
 -11   1   2     114669.17     116988.55       688.98 o                         
  -9   1   2     160408.58     159363.44       935.77 o                         
  -7   1   2      49185.89      47545.29       496.35 o                         
  -5   1   2       8662.59       9445.00       319.15 o                         
   5   1   2      25253.49      27962.16       586.27 o                         
   7   1   2      25882.36      27655.21       373.89 o                         
   9   1   2        202.70         51.51        42.81 o                         
  11   1   2      32751.39      31176.52       492.50 o                         
  13   1   2       2898.86       2975.66       170.56 o                         
  15   1   2       1033.48        813.17       109.51 o                         
  17   1   2     123904.05     126909.11      1228.46 o                         
  19   1   2          5.88         36.10        79.97 o                         
  21   1   2       9340.76       8539.62       307.02 o                         
  23   1   2      14087.81      14753.89       420.44 o                         
  25   1   2         26.68        -12.09        98.97 o                         
  27   1   2      13061.59      13029.78       503.26 o                         
  29   1   2      11853.16      12332.36       635.84 o                         
  31   1   2       6273.97       5725.75       459.72 o                         
  33   1   2       9492.51       8942.59       586.64 o                         
  35   1   2       1463.71       1310.84       264.35 o                         
  37   1   2       1036.75        556.04       171.75 o                         
  39   1   2        510.81        386.53       293.09 o                         
  41   1   2       1355.58       1201.86       283.55 o                         
  43   1   2      16768.16      17030.41      1871.33 o                         
  45   1   2        419.76        745.29       548.82 o                         
  47   1   2       5148.36       6213.06       618.29 o                         
  49   1   2        644.97        749.64       220.30 o                         
 -48   2   2       4486.70       5032.07       573.32 o                         
 -46   2   2       5402.02       7092.43      1200.01 o                         
 -44   2   2      10862.03      11360.35       778.12 o                         
 -42   2   2       2174.06       1883.30       346.71 o                         
 -40   2   2        177.44       -138.29       207.40 o                         
 -38   2   2         16.76         59.53        80.26 o                         
 -36   2   2      45539.53      45792.06      1330.53 o                         
 -34   2   2       4165.13       4233.17       241.06 o                         
 -32   2   2      10818.05       9319.19       339.01 o                         
 -30   2   2       1399.10       1472.20       147.20 o                         
 -28   2   2      48041.81      48870.16       724.02 o                         
 -26   2   2      22971.77      23330.63       441.61 o                         
 -24   2   2      56836.40      57856.19       578.05 o                         
 -22   2   2       1187.83        790.22        81.41 o                         
 -20   2   2        948.03       1056.83        88.61 o                         
 -18   2   2        201.60         77.36        42.31 o                         
 -16   2   2       1624.81       1545.56       100.05 o                         
 -14   2   2      58828.70      59792.90       671.76 o                         
 -12   2   2      12849.87      12089.84       223.25 o                         
 -10   2   2       2225.11       1812.02       135.23 o                         
  -8   2   2      16010.64      17113.53       223.03 o                         
  -6   2   2      51571.62      51848.04       448.10 o                         
  -4   2   2      11728.89      10978.35       383.57 o                         
  -2   2   2      19166.38      20364.98       492.14 o                         
   2   2   2     100053.21     101726.98       989.99 o                         
   4   2   2       2649.83       2794.85       128.14 o                         
   6   2   2      42960.79      45876.24       850.61 o                         
   8   2   2     198895.70     203770.03      2793.57 o                         
  10   2   2      11560.26      11738.75       333.16 o                         
  12   2   2       1066.65        980.63       101.40 o                         
  14   2   2      23857.99      25926.33       512.05 o                         
  16   2   2      22796.00      21459.08       532.96 o                         
  18   2   2      17080.09      17694.85       475.42 o                         
  20   2   2       6786.66       9185.40       360.83 o                         
  22   2   2      47724.69      44355.46      1449.72 o                         
  24   2   2      10666.31       9444.73       388.21 o                         
  26   2   2         26.40         67.11        40.24 o                         
  28   2   2        270.88        298.10        53.00 o                         
  30   2   2      26776.47      25959.92       458.44 o                         
  32   2   2      28920.41      27748.38       892.71 o                         
  34   2   2       3689.10       3185.29       145.72 o                         
  36   2   2      25539.94      23268.58       992.91 o                         
  38   2   2       4959.21       4030.17       453.52 o                         
  40   2   2       4174.91       3634.65       437.37 o                         
  42   2   2        483.37        411.21       285.16 o                         
  44   2   2       6698.96       6937.80       632.24 o                         
  46   2   2       5114.50       5023.25       784.85 o                         
  48   2   2       1260.02        650.84       224.21 o                         
 -49   3   2         13.20        -53.35       183.06 o                         
 -47   3   2        240.11        188.91       198.38 o                         
 -45   3   2      11965.77      10636.66       781.30 o                         
 -43   3   2       2112.57       2414.08       301.62 o                         
 -41   3   2       5364.75       5776.35       443.29 o                         
 -39   3   2          0.42         18.92       144.96 o                         
 -37   3   2       1866.01       1772.06       155.27 o                         
 -35   3   2       1217.19       1101.18       132.69 o                         
 -33   3   2      53745.45      53405.48       799.98 o                         
 -31   3   2       1199.02       1275.13       134.37 o                         
 -29   3   2      18812.39      17955.01       441.84 o                         
 -27   3   2      10155.58       9196.42       306.54 o                         
 -25   3   2      15932.71      15446.48       384.28 o                         
 -23   3   2      46392.45      45206.12       541.15 o                         
 -21   3   2      21340.33      21648.62       425.54 o                         
 -19   3   2      63521.24      63334.23       697.45 o                         
 -17   3   2       3228.98       2959.16       161.33 o                         
 -15   3   2         94.66        170.17        42.16 o                         
 -13   3   2       1927.16       1794.42       106.70 o                         
 -11   3   2      29838.82      30659.03       476.20 o                         
  -9   3   2      47779.91      49043.84       581.08 o                         
  -7   3   2       3563.38       4496.62       203.80 o                         
  -5   3   2       5272.45       5052.50       308.50 o                         
  -3   3   2     178903.70     175558.48      1732.23 o                         
  -1   3   2     165845.81     170019.08      1019.29 o                         
   1   3   2     269797.44     274747.62      3029.47 o                         
   3   3   2     428802.44     422818.25      8941.45 o                         
   5   3   2     187742.16     189901.08      1333.61 o                         
   7   3   2      76658.49      80426.01       703.09 o                         
   9   3   2      15122.39      14448.69       326.28 o                         
  11   3   2       7910.31       7563.87       185.18 o                         
  13   3   2       8207.16       8011.08       284.97 o                         
  15   3   2       8078.05       7950.00       325.39 o                         
  17   3   2       3713.44       4370.15       273.05 o                         
  19   3   2      34526.60      38933.05       734.26 o                         
  21   3   2      18367.04      18007.06       529.70 o                         
  23   3   2       1154.54        867.26       133.75 o                         
  25   3   2      12022.39      11087.34       454.04 o                         
  27   3   2        133.72        128.47        97.71 o                         
  29   3   2        602.38        470.45       130.07 o                         
  31   3   2       4815.53       4158.05       326.77 o                         
  33   3   2       3906.20       3768.10       331.93 o                         
  35   3   2       3488.84       2652.78       282.02 o                         
  37   3   2        271.76        280.54       137.53 o                         
  39   3   2       1593.47       1117.16       240.19 o                         
  41   3   2      13402.73      14423.07       853.18 o                         
  43   3   2      13848.87      14387.28       884.31 o                         
  45   3   2      18033.73      18867.75      1030.48 o                         
  47   3   2       5038.13       6022.06       619.98 o                         
 -48   4   2       2151.64       2298.51       384.11 o                         
 -46   4   2         24.53       -325.01       216.68 o                         
 -44   4   2      21056.24      21961.60       884.55 o                         
 -42   4   2        234.34         40.08       154.16 o                         
 -40   4   2       1765.52       1768.57       245.88 o                         
 -38   4   2        463.02        219.28       142.34 o                         
 -36   4   2       1310.58       1533.21       230.21 o                         
 -34   4   2       8780.16       8435.22       463.05 o                         
 -32   4   2        514.31        734.73       164.36 o                         
 -30   4   2       3495.08       3378.33       318.33 o                         
 -28   4   2       1440.51       1692.77       189.35 o                         
 -26   4   2      11782.26      12467.24       484.85 o                         
 -24   4   2      54371.06      53786.52       824.82 o                         
 -22   4   2      34380.38      33120.35       619.36 o                         
 -20   4   2      20099.50      18907.29       537.21 o                         
 -18   4   2      20145.66      20379.88       443.83 o                         
 -16   4   2      15227.68      15619.52       432.45 o                         
 -14   4   2      48591.07      50774.29       991.44 o                         
 -12   4   2      54510.67      51897.14       575.97 o                         
 -10   4   2       2372.74       2281.97       237.05 o                         
  -8   4   2        151.51        317.45        74.88 o                         
  -6   4   2      66369.26      64178.94      1206.81 o                         
  -4   4   2      24449.66      26468.19       755.31 o                         
  -2   4   2      21792.72      22313.32       438.27 o                         
   0   4   2     512075.66     492571.12      3030.44 o                         
   2   4   2      42372.14      42332.00       518.89 o                         
   4   4   2      86391.09      85339.09      1094.69 o                         
   6   4   2     210404.88     211224.97      1873.08 o                         
   8   4   2      39998.20      41437.16       568.35 o                         
  10   4   2       7001.19       7160.73       253.99 o                         
  12   4   2       2939.74       2900.66       182.41 o                         
  14   4   2        916.77       1106.94        87.27 o                         
  16   4   2      14621.72      13802.45       360.14 o                         
  18   4   2      85869.03      86905.98       939.59 o                         
  20   4   2      20109.90      21801.18       492.00 o                         
  22   4   2      60347.66      60820.62      1005.81 o                         
  24   4   2      11025.73      10823.00       450.21 o                         
  26   4   2      12218.60      11819.23       485.61 o                         
  28   4   2         10.19         73.51       111.61 o                         
  30   4   2        888.39        497.31       136.01 o                         
  32   4   2        180.21        151.51       127.41 o                         
  34   4   2       1616.82       1688.75       252.65 o                         
  36   4   2        233.97        128.40       136.40 o                         
  38   4   2        759.73        388.21       190.25 o                         
  40   4   2        893.64       1018.14       208.11 o                         
  42   4   2        318.87         74.36       166.04 o                         
  44   4   2       2009.44       2018.68       375.88 o                         
  46   4   2        811.22       1615.68       409.13 o                         
  48   4   2       1270.79       1425.12       309.99 o                         
 -47   5   2       7510.45       7983.79       578.38 o                         
 -45   5   2       2467.87       3126.05       385.22 o                         
 -43   5   2       3308.60       3887.26       384.87 o                         
 -41   5   2       4110.87       3245.05       341.45 o                         
 -39   5   2      28678.37      29457.15       952.94 o                         
 -37   5   2       1350.45       1088.77       248.05 o                         
 -35   5   2       3053.00       2749.85       303.96 o                         
 -33   5   2       4993.16       5031.71       365.30 o                         
 -31   5   2       2052.69       1886.33       235.54 o                         
 -29   5   2      28083.83      26832.78       763.83 o                         
 -27   5   2        278.36        292.77       116.22 o                         
 -25   5   2      78722.02      79427.55      1220.56 o                         
 -23   5   2       1738.87       1675.85       153.61 o                         
 -21   5   2         69.39        -11.70        73.38 o                         
 -19   5   2       5596.37       5742.26       293.60 o                         
 -17   5   2      71314.73      68192.11      1123.96 o                         
 -15   5   2      21057.34      21931.82       458.40 o                         
 -13   5   2     136061.48     141305.34      2738.57 o                         
 -11   5   2        291.99        277.18        77.99 o                         
  -9   5   2        359.02        219.84       123.67 o                         
  -7   5   2     109319.47     108814.82      1741.75 o                         
  -5   5   2      10465.87      10920.67       536.68 o                         
  -3   5   2      13745.14      13619.34       388.52 o                         
  -1   5   2      22112.30      22991.79       816.88 o                         
   1   5   2      11440.24      11724.56       288.99 o                         
   3   5   2      25989.85      26289.49       383.90 o                         
   5   5   2      56457.27      57418.62       667.82 o                         
   7   5   2       8930.16       7810.33       260.41 o                         
   9   5   2       6771.52       6820.66       254.03 o                         
  11   5   2       1146.00       1289.62       120.03 o                         
  13   5   2        475.17        542.87       148.93 o                         
  15   5   2      20615.98      22796.51       391.65 o                         
  17   5   2      23377.89      24255.24       394.04 o                         
  19   5   2      58380.81      59339.43      1152.77 o                         
  21   5   2        732.34        613.40       158.71 o                         
  23   5   2       1422.40       1187.18       155.86 o                         
  25   5   2         62.38        -10.42        98.64 o                         
  27   5   2      12508.37      12248.87       811.78 o                         
  29   5   2        507.36        352.43       209.68 o                         
  31   5   2       5579.29       4849.98       348.72 o                         
  33   5   2       5456.25       4521.12       347.49 o                         
  35   5   2       1960.28       1834.02       316.13 o                         
  37   5   2       9951.57      10200.43       560.72 o                         
  39   5   2       4676.21       4407.72       626.30 o                         
  41   5   2       9508.45       9062.98       581.03 o                         
  43   5   2        369.25        527.15       174.95 o                         
  45   5   2         17.37         11.88       232.18 o                         
  47   5   2        331.59        336.23       407.27 o                         
 -46   6   2       1398.84       1164.36       240.73 o                         
 -44   6   2         13.41       -216.91       171.50 o                         
 -42   6   2       2800.73       2775.27       321.83 o                         
 -40   6   2       5849.58       5767.76       440.08 o                         
 -38   6   2       8647.07       8228.34       510.53 o                         
 -36   6   2       4839.56       5103.56       395.34 o                         
 -34   6   2        384.51        155.33       128.01 o                         
 -32   6   2       3303.67       2995.84       292.60 o                         
 -30   6   2       5548.91       5316.07       360.16 o                         
 -28   6   2        170.08        120.39       117.00 o                         
 -26   6   2       9011.02       9494.40       442.02 o                         
 -24   6   2       8338.71       8433.19       407.63 o                         
 -22   6   2       4243.29       3992.15       268.71 o                         
 -20   6   2      12399.11      11262.85       361.69 o                         
 -18   6   2      23960.75      24431.46       526.87 o                         
 -16   6   2       1103.30       1444.82       164.23 o                         
 -14   6   2      25633.37      26499.63       662.17 o                         
 -12   6   2         29.96         25.55        65.48 o                         
 -10   6   2      11714.88      12239.35       666.48 o                         
  -8   6   2       3640.72       4312.20       372.66 o                         
  -6   6   2        257.86        721.40       123.36 o                         
  -4   6   2      26120.58      25895.07       491.76 o                         
  -2   6   2        479.10        288.89        76.39 o                         
   0   6   2      42189.61      42715.94       639.87 o                         
   2   6   2      20632.07      22103.96       435.90 o                         
   4   6   2        409.56        556.52        68.72 o                         
   6   6   2      13934.16      14203.90       370.24 o                         
   8   6   2        167.86        185.66        62.38 o                         
  10   6   2        281.09        282.23        74.53 o                         
  12   6   2       7340.80       8286.91       378.31 o                         
  14   6   2       8144.17       8755.50       442.92 o                         
  16   6   2      18705.43      17264.21       348.64 o                         
  18   6   2      75941.52      76334.22      1156.98 o                         
  20   6   2      12429.13      12865.15       312.53 o                         
  22   6   2       6031.13       5586.01       324.44 o                         
  24   6   2      27706.39      26230.48       720.61 o                         
  26   6   2      14017.80      14101.43       548.47 o                         
  28   6   2         22.58        265.39       128.57 o                         
  30   6   2        160.55        324.08       162.62 o                         
  32   6   2         15.53        -38.70       128.81 o                         
  34   6   2         19.50        -15.54       151.99 o                         
  36   6   2        170.93        159.85       140.45 o                         
  38   6   2       2018.53       1804.55       256.27 o                         
  40   6   2       2102.91       2600.67       307.17 o                         
  42   6   2       2906.63       2637.47       325.24 o                         
  44   6   2        148.95         24.73       155.46 o                         
  46   6   2        460.99        315.32       205.99 o                         
 -45   7   2       5959.82       6276.83       726.85 o                         
 -43   7   2        288.22        312.47       167.67 o                         
 -41   7   2      14979.10      15468.67       732.74 o                         
 -39   7   2       3387.69       3605.39       353.08 o                         
 -37   7   2       2665.43       2651.06       303.53 o                         
 -35   7   2       1728.59       1628.25       232.80 o                         
 -33   7   2        546.21        618.41       157.95 o                         
 -31   7   2      16117.72      16466.45       647.87 o                         
 -29   7   2       3890.91       4274.51       324.45 o                         
 -27   7   2        797.24        737.92       226.30 o                         
 -25   7   2        409.63        642.11       184.64 o                         
 -23   7   2      12543.25      11979.26       566.32 o                         
 -21   7   2      34545.48      31398.39       671.08 o                         
 -19   7   2       6940.47       7155.71       306.30 o                         
 -17   7   2      58708.68      56936.11      2242.37 o                         
 -15   7   2        935.87        846.80       118.80 o                         
 -13   7   2      14241.27      14503.47       438.27 o                         
 -11   7   2       4975.20       6333.58       365.80 o                         
  -9   7   2      69109.06      69819.31      2562.51 o                         
  -7   7   2         59.15         36.21        60.23 o                         
  -5   7   2      28206.51      26937.89       546.08 o                         
  -3   7   2       1903.05       1491.31       131.48 o                         
  -1   7   2       2430.81       2538.41       173.05 o                         
   1   7   2      73700.67      75791.23       872.29 o                         
   3   7   2      11196.59      12997.93       321.52 o                         
   5   7   2      24246.70      24409.60       448.51 o                         
   7   7   2       2133.64       2039.29       139.47 o                         
   9   7   2      46829.70      51488.27       938.03 o                         
  11   7   2      22907.26      22950.06       650.60 o                         
  13   7   2      10484.57       9937.82       844.23 o                         
  15   7   2      17993.14      16934.67       504.68 o                         
  17   7   2      18860.70      18581.52       426.02 o                         
  19   7   2      20282.64      19749.80       609.00 o                         
  21   7   2        143.30        176.49        81.45 o                         
  23   7   2      13418.44      12860.39       512.09 o                         
  25   7   2       5002.54       5514.13       351.23 o                         
  27   7   2      33357.87      33391.40       875.33 o                         
  29   7   2       1109.91        804.44       166.82 o                         
  31   7   2       7284.59       7218.25       441.04 o                         
  33   7   2       6258.74       5662.52       402.01 o                         
  35   7   2        973.70        876.26       181.15 o                         
  37   7   2      14995.34      14401.75      1044.98 o                         
  39   7   2        447.36        405.67       158.47 o                         
  41   7   2       2511.00       2520.46       340.79 o                         
  43   7   2       3709.10       3861.89       421.27 o                         
  45   7   2       3318.85       3010.41       366.44 o                         
 -44   8   2         29.17        173.56       190.94 o                         
 -42   8   2      12972.05      12581.13       802.94 o                         
 -40   8   2        512.11        256.26       512.30 o                         
 -38   8   2       4536.86       4523.96       524.33 o                         
 -36   8   2       1672.46       2006.66       340.31 o                         
 -34   8   2       1328.97        717.68       190.84 o                         
 -32   8   2       1869.44       1889.99       426.20 o                         
 -30   8   2       9018.11       9118.32       570.11 o                         
 -28   8   2        441.38        459.26       155.28 o                         
 -26   8   2       4649.20       5048.52       615.77 o                         
 -24   8   2        511.14        565.44       405.84 o                         
 -22   8   2       3605.17       3739.66       237.15 o                         
 -20   8   2      19021.60      17593.27       532.58 o                         
 -18   8   2       5881.12       5693.34       356.20 o                         
 -16   8   2      39145.73      36426.58       888.02 o                         
 -14   8   2       7376.00       7312.33       403.10 o                         
 -12   8   2       7242.90       6274.49       546.46 o                         
 -10   8   2      16102.11      15036.63       481.65 o                         
  -8   8   2        681.66        817.04        99.93 o                         
  -6   8   2      13286.11      11434.35       385.81 o                         
  -4   8   2       1839.47       2160.09       171.33 o                         
  -2   8   2        320.71        266.84        87.12 o                         
   0   8   2      37812.62      36947.99       806.59 o                         
   2   8   2      47124.22      45368.45       729.57 o                         
   4   8   2      54141.85      55271.81       716.39 o                         
   6   8   2      77134.09      75618.37       973.69 o                         
   8   8   2        968.30       1093.97       130.94 o                         
  10   8   2      76723.88      78770.93      1360.93 o                         
  12   8   2      10477.49      10131.95       388.56 o                         
  14   8   2        631.65        440.45       126.10 o                         
  16   8   2      18443.12      17133.83       908.20 o                         
  18   8   2        451.92        372.28       101.76 o                         
  20   8   2       9544.88       9084.51       403.55 o                         
  22   8   2      54587.62      53273.53      1388.07 o                         
  24   8   2      17138.09      17145.59       605.24 o                         
  26   8   2       8441.73       8807.44       650.84 o                         
  28   8   2      17537.84      16639.63       650.29 o                         
  30   8   2         12.36        208.36       124.55 o                         
  32   8   2       4779.69       5568.28       406.50 o                         
  34   8   2       7273.67       6886.22       803.78 o                         
  36   8   2       3715.69       3781.09       353.83 o                         
  38   8   2      30355.49      31469.59      1034.04 o                         
  40   8   2       1824.70       1566.22       264.39 o                         
  42   8   2       3199.14       3679.84       380.68 o                         
  44   8   2       1465.10       1451.80       292.31 o                         
 -41   9   2        154.18        254.33       359.77 o                         
 -39   9   2         24.00         18.97       191.18 o                         
 -37   9   2       9491.25       9380.46      1099.98 o                         
 -35   9   2        363.07        382.38       212.38 o                         
 -33   9   2       6164.42       7216.11       894.43 o                         
 -31   9   2        125.36        -32.02       158.84 o                         
 -29   9   2      11250.02      11264.20       640.99 o                         
 -27   9   2         63.74        -68.35       210.04 o                         
 -25   9   2       4288.60       4894.38       286.34 o                         
 -23   9   2      13435.73      13072.77       460.23 o                         
 -21   9   2       8781.94       9061.71       384.15 o                         
 -19   9   2       5113.05       4461.42       348.01 o                         
 -17   9   2       1420.36       1409.37       210.60 o                         
 -15   9   2      23910.77      21570.63      1138.76 o                         
 -13   9   2       4029.39       3532.18       444.55 o                         
 -11   9   2      66325.91      63442.40      1211.42 o                         
  -9   9   2       1905.53       2000.09       230.60 o                         
  -7   9   2       3302.38       3517.03       240.08 o                         
  -5   9   2       4544.13       4539.47       261.58 o                         
  -3   9   2      54880.83      56190.29      1066.78 o                         
  -1   9   2      26686.53      25826.68       729.37 o                         
   1   9   2      10042.80       9417.31       443.65 o                         
   3   9   2       2640.05       2510.95       186.49 o                         
   5   9   2       1897.71       2135.82       180.96 o                         
   7   9   2      47717.87      48030.30       731.62 o                         
   9   9   2      16732.53      16820.06       443.22 o                         
  11   9   2      95892.00      94434.85      1209.74 o                         
  13   9   2      27006.57      26467.38      1118.70 o                         
  15   9   2        821.90       1007.02       275.63 o                         
  17   9   2       5577.81       4572.59       499.95 o                         
  19   9   2       2173.89       2249.45       232.14 o                         
  21   9   2      71941.23      68405.98      1180.17 o                         
  23   9   2         94.32        -30.32       121.76 o                         
  25   9   2         81.63         56.88       113.92 o                         
  27   9   2        398.86         55.71       153.91 o                         
  29   9   2      22647.89      24106.99       954.15 o                         
  31   9   2       1164.55       1230.82       249.31 o                         
  33   9   2      25481.80      25961.57      1057.46 o                         
  35   9   2       6993.89       7164.60       496.34 o                         
  37   9   2       1160.99       1396.29       253.01 o                         
  39   9   2       1736.51       2072.83       338.19 o                         
  41   9   2         33.50         36.49       171.57 o                         
 -40  10   2         24.03        -36.22       203.69 o                         
 -38  10   2          0.03        -85.85       177.95 o                         
 -36  10   2       2102.03       2269.45       346.48 o                         
 -34  10   2       1293.68       1097.71       237.84 o                         
 -32  10   2       1695.45       1786.79       301.82 o                         
 -30  10   2         48.23        -32.71       205.28 o                         
 -28  10   2        964.42        886.73       200.76 o                         
 -26  10   2        623.31        695.48       211.52 o                         
 -24  10   2       8434.04       8872.76       542.51 o                         
 -22  10   2       2529.45       2531.75       218.91 o                         
 -20  10   2       7313.36       7112.05       437.51 o                         
 -18  10   2       7156.57       7404.61       451.39 o                         
 -16  10   2       3226.76       3237.65       313.22 o                         
 -14  10   2       2813.34       2286.70       214.33 o                         
 -12  10   2       8696.65       8235.04       464.37 o                         
 -10  10   2        847.79       1089.10       182.19 o                         
  -8  10   2        652.10        824.92       166.75 o                         
  -6  10   2       6206.46       6029.99       668.42 o                         
  -4  10   2         43.86        139.01       100.39 o                         
  -2  10   2       4054.73       4404.95       318.55 o                         
   0  10   2       3291.13       3635.35       299.30 o                         
   2  10   2       7323.46       6999.06       457.14 o                         
   4  10   2       4868.93       4529.80       239.10 o                         
   6  10   2       5606.19       5058.27       254.66 o                         
   8  10   2      25260.24      26078.06       802.57 o                         
  10  10   2       1084.52       1124.84       204.82 o                         
  12  10   2      36400.51      35168.39       977.18 o                         
  14  10   2        349.85        238.77       207.77 o                         
  16  10   2      13314.98      13191.65       865.89 o                         
  18  10   2       3549.78       3397.17       470.38 o                         
  20  10   2       1971.13       1726.33       208.51 o                         
  22  10   2        396.50        250.19       130.15 o                         
  24  10   2       5957.65       5516.96       626.09 o                         
  26  10   2        741.56       1007.74      1058.48 o                         
  28  10   2       4576.02       3798.15       537.48 o                         
  30  10   2        325.47        360.60       173.20 o                         
  32  10   2       2798.45       2917.92       382.30 o                         
  34  10   2        256.98        173.06       181.16 o                         
  36  10   2       1313.33       1319.97       288.55 o                         
  38  10   2          1.33       -206.16       197.77 o                         
  40  10   2          6.12        -74.35       349.27 o                         
 -39  11   2        295.45        139.51       240.51 o                         
 -37  11   2       9175.36       9800.79       697.49 o                         
 -35  11   2        514.60        288.75       198.19 o                         
 -33  11   2      32584.18      33001.63      1276.32 o                         
 -31  11   2       7485.20       8585.00       960.95 o                         
 -29  11   2        794.70       1256.36       252.56 o                         
 -27  11   2       1890.13       2121.99       296.34 o                         
 -25  11   2      21915.72      22373.93       894.15 o                         
 -23  11   2       4669.02       5295.92       773.65 o                         
 -21  11   2      10927.03      10329.38       881.03 o                         
 -19  11   2         60.16       -167.54       265.09 o                         
 -17  11   2       1584.23       1409.38       341.11 o                         
 -15  11   2        388.51        318.14       137.04 o                         
 -13  11   2       8464.97       8990.79       518.21 o                         
 -11  11   2      29090.07      29087.29       899.79 o                         
  -9  11   2       2257.69       2696.76       287.71 o                         
  -7  11   2          2.72        -80.15       110.44 o                         
  -5  11   2        224.04        239.34       136.50 o                         
  -3  11   2       9250.08       8785.47       480.56 o                         
  -1  11   2      10497.56       9807.38       548.59 o                         
   1  11   2        214.37        -19.38       130.44 o                         
   3  11   2       4218.48       4129.52       338.11 o                         
   5  11   2      24233.67      24358.71       798.17 o                         
   7  11   2       5667.47       5757.16       637.68 o                         
   9  11   2        485.42        352.14       284.14 o                         
  11  11   2      62898.14      61541.44      1321.00 o                         
  13  11   2      15782.51      15854.66       684.19 o                         
  15  11   2       9404.26       9537.42       543.73 o                         
  17  11   2       4104.23       4574.04       568.22 o                         
  19  11   2      26613.90      24181.98      1498.54 o                         
  21  11   2       7096.16       6825.56       695.41 o                         
  23  11   2       1650.78       1223.65       339.76 o                         
  25  11   2       1655.58       1379.79       257.60 o                         
  27  11   2       4108.50       3557.55       390.58 o                         
  29  11   2        201.97        182.19       234.86 o                         
  31  11   2        317.72        374.07       208.91 o                         
  33  11   2      50083.65      48177.05      1489.66 o                         
  35  11   2      12143.31      13463.07       813.71 o                         
  37  11   2        153.36        327.99       206.70 o                         
 -36  12   2        245.15        862.55       334.26 o                         
 -34  12   2       1404.10       1778.72       323.36 o                         
 -32  12   2       4553.79       4614.12       775.65 o                         
 -30  12   2       1511.36       1561.00       300.00 o                         
 -28  12   2       3656.62       4319.84       675.78 o                         
 -26  12   2       1335.84        984.93       295.18 o                         
 -24  12   2        183.60         94.85       144.14 o                         
 -22  12   2       5209.38       4363.41       600.22 o                         
 -20  12   2       2286.53       2537.56       316.69 o                         
 -18  12   2      16488.74      16418.12       761.49 o                         
 -16  12   2       5993.29       6112.13       461.91 o                         
 -14  12   2        397.50        544.43       153.14 o                         
 -12  12   2       2631.33       2421.13       300.40 o                         
 -10  12   2      10225.88      10141.40       622.41 o                         
  -8  12   2       2367.23       2737.20       291.55 o                         
  -6  12   2      31007.38      30535.60       938.02 o                         
  -4  12   2      18797.90      18132.75       714.88 o                         
  -2  12   2       1710.38       1425.73       272.31 o                         
   0  12   2         83.26        115.16       212.72 o                         
   2  12   2       2881.00       2496.69       310.35 o                         
   4  12   2      15484.26      14550.77       649.32 o                         
   6  12   2       3691.04       4012.56       347.79 o                         
   8  12   2       5359.57       4986.87       390.90 o                         
  10  12   2         30.60        -51.90       203.47 o                         
  12  12   2      21635.78      21659.29       830.73 o                         
  14  12   2        481.02        345.23       412.92 o                         
  16  12   2      22713.86      20838.50       851.19 o                         
  18  12   2      14066.69      13156.39       780.17 o                         
  20  12   2         39.09        -24.86       214.93 o                         
  22  12   2        393.18        724.67       276.24 o                         
  24  12   2      11500.53      10951.72       941.71 o                         
  26  12   2        563.80        243.59       156.63 o                         
  28  12   2       3001.03       3129.90       376.83 o                         
  30  12   2       6697.68       6763.89       555.42 o                         
  32  12   2       1815.56       1561.32       302.92 o                         
  34  12   2       5958.93       6140.40       562.02 o                         
  36  12   2       2755.81       2836.73       507.87 o                         
 -33  13   2       4940.68       4865.57       765.51 o                         
 -31  13   2      10674.10      11629.68       730.77 o                         
 -29  13   2        248.51        462.48       179.70 o                         
 -27  13   2       5197.90       5872.18       497.11 o                         
 -25  13   2      12340.83      12834.20       721.38 o                         
 -23  13   2       1565.35       1254.73       326.59 o                         
 -21  13   2       4954.79       4308.80       420.73 o                         
 -19  13   2       2464.86       2889.45       556.37 o                         
 -17  13   2      10824.47      11480.62       655.13 o                         
 -15  13   2         43.20        126.82       184.41 o                         
 -13  13   2       5485.67       5376.90       436.91 o                         
 -11  13   2       1139.44        582.73       427.89 o                         
  -9  13   2       5300.20       5389.53       424.21 o                         
  -7  13   2       4582.46       4775.27       399.31 o                         
  -5  13   2       8120.75       8399.79       510.53 o                         
  -3  13   2       9365.54       9403.78       546.77 o                         
  -1  13   2        406.68        583.23       157.52 o                         
   1  13   2       3259.52       3157.40       574.40 o                         
   3  13   2       3549.18       3605.64       343.84 o                         
   5  13   2      44635.55      44999.21      1189.33 o                         
   7  13   2        218.19        272.71       168.46 o                         
   9  13   2       1211.07       1850.31       765.59 o                         
  11  13   2       6983.06       6302.84       697.76 o                         
  13  13   2      11244.37      11648.34       650.28 o                         
  15  13   2         41.98         -9.56       275.73 o                         
  17  13   2      18710.14      19557.93       853.14 o                         
  19  13   2      14306.18      13829.25       741.55 o                         
  21  13   2        146.23         56.03       170.49 o                         
  23  13   2        374.45        267.67       291.83 o                         
  25  13   2       2916.52       4378.69       672.88 o                         
  27  13   2       7558.72       7598.29       590.05 o                         
  29  13   2       1278.61       1561.70       303.72 o                         
  31  13   2        382.29       1010.03       258.73 o                         
  33  13   2       9458.06       8911.35       680.73 o                         
 -30  14   2       9207.01       9475.63      1015.53 o                         
 -28  14   2       6943.12       7336.07       594.10 o                         
 -26  14   2          7.12       -128.33       154.19 o                         
 -24  14   2        243.22        500.45       198.99 o                         
 -22  14   2       3611.77       3971.72       437.91 o                         
 -20  14   2       2842.08       3436.36       674.49 o                         
 -18  14   2        893.91        641.85       216.12 o                         
 -16  14   2       6954.98       7001.83       524.56 o                         
 -14  14   2         46.19        171.89       187.85 o                         
 -12  14   2       3894.79       3742.56       419.32 o                         
 -10  14   2       5445.09       4951.84       442.39 o                         
  -8  14   2       1009.79        823.89       314.71 o                         
  -6  14   2       8111.90       8397.53       539.00 o                         
  -4  14   2       2173.22       2613.83       325.00 o                         
  -2  14   2          1.76       -262.49       319.78 o                         
   0  14   2       8206.36       8329.01       538.33 o                         
   2  14   2      31097.37      30583.91      1019.85 o                         
   4  14   2         70.60       -228.99       206.06 o                         
   6  14   2      23177.67      22931.16       908.30 o                         
   8  14   2       5073.49       6063.90       479.09 o                         
  10  14   2       2900.16       1963.77       292.03 o                         
  12  14   2       3694.69       3689.97       439.94 o                         
  14  14   2      20100.04      19266.12      1030.70 o                         
  16  14   2       7234.67       7534.11       560.80 o                         
  18  14   2       1223.14        931.46       224.22 o                         
  20  14   2         80.41        -74.06       284.04 o                         
  22  14   2       1712.34       1070.25       234.51 o                         
  24  14   2        292.61         68.45       212.15 o                         
  26  14   2       4006.95       4058.99       459.27 o                         
  28  14   2        144.59         78.58       135.28 o                         
  30  14   2       7041.67       7349.18      1217.86 o                         
 -25  15   2        504.35        643.93       245.15 o                         
 -23  15   2         18.36        334.38       193.51 o                         
 -21  15   2       5291.05       5996.10       542.24 o                         
 -19  15   2       4795.12       5229.33       612.15 o                         
 -17  15   2       9717.35       9893.04       647.43 o                         
 -15  15   2        730.99       1023.74       241.09 o                         
 -13  15   2       3973.50       3517.60       388.94 o                         
 -11  15   2       3678.85       3801.32       412.81 o                         
  -9  15   2      17800.72      18732.29       847.98 o                         
  -7  15   2         31.19        -83.50       165.00 o                         
  -5  15   2      20458.19      21647.18       896.90 o                         
  -3  15   2        208.23        293.26       143.24 o                         
  -1  15   2         54.37       -228.88       209.46 o                         
   1  15   2       1616.41       1823.87       281.44 o                         
   3  15   2       4859.49       5017.17       442.75 o                         
   5  15   2       8228.86       8157.66       550.93 o                         
   7  15   2       1020.80        511.91       172.63 o                         
   9  15   2       5279.61       4710.67       437.83 o                         
  11  15   2       3020.10       3687.56       542.31 o                         
  13  15   2       2088.24       2121.76       320.24 o                         
  15  15   2       7115.12       6501.53       978.97 o                         
  17  15   2      17433.32      16656.95       852.60 o                         
  19  15   2       7338.18       7561.86       591.54 o                         
  21  15   2        776.86        597.16       203.24 o                         
  23  15   2        229.03        135.41       245.27 o                         
  25  15   2       4537.16       5109.59       526.10 o                         
 -20  16   2        495.08        -43.49       307.24 o                         
 -18  16   2       2401.98       2377.04       350.60 o                         
 -16  16   2        246.55        352.46       189.74 o                         
 -14  16   2       7405.49       6997.50       561.49 o                         
 -12  16   2       2610.20       2826.77       452.06 o                         
 -10  16   2       3862.82       4106.28       422.17 o                         
  -8  16   2        853.89        816.70       236.02 o                         
  -6  16   2          0.77       -289.96       193.31 o                         
  -4  16   2       7545.70       7498.62       545.12 o                         
  -2  16   2        217.32        196.43       181.59 o                         
   0  16   2      28770.68      30735.76      1619.94 o                         
   2  16   2         34.41        -80.54       242.22 o                         
   4  16   2       1939.81       2049.45       292.24 o                         
   6  16   2         28.20          3.52       339.52 o                         
   8  16   2      11023.88      11307.47       685.68 o                         
  10  16   2       8178.55       8739.57       617.86 o                         
  12  16   2      15906.46      15193.09       804.72 o                         
  14  16   2       5135.91       5221.16       495.18 o                         
  16  16   2        116.26        242.44       174.60 o                         
  18  16   2       1511.95       1217.15       275.21 o                         
  20  16   2        183.74        418.15       210.46 o                         
 -13  17   2        689.69        854.07       527.87 o                         
 -11  17   2       3118.81       2784.59       559.25 o                         
  -9  17   2       1871.96       2427.95       367.87 o                         
  -7  17   2         35.23       -215.61       186.78 o                         
  -5  17   2       2871.12       2746.30       355.62 o                         
  -3  17   2       1732.66       1279.97       255.85 o                         
  -1  17   2       1140.85        770.79       219.15 o                         
   1  17   2       4198.74       3108.00       419.31 o                         
   3  17   2         30.39       -361.73       241.15 o                         
   5  17   2       2514.21       2387.93       336.48 o                         
   7  17   2       1056.19       1298.64       350.16 o                         
   9  17   2       1047.02       1165.78       485.36 o                         
  11  17   2         47.94        -70.98       287.72 o                         
  13  17   2        740.96        656.87       232.47 o                         
 -49   1   3       2126.43       2121.34       395.44 o                         
 -47   1   3       1103.91       1328.89       325.77 o                         
 -45   1   3        151.63       -324.26       232.57 o                         
 -43   1   3       1813.52       1472.41       296.11 o                         
 -41   1   3       9913.84       9484.24       674.18 o                         
 -39   1   3       4671.44       4640.83       310.81 o                         
 -37   1   3      21806.61      20840.41       922.23 o                         
 -35   1   3       1831.78       1413.79       260.36 o                         
 -33   1   3      22013.20      23130.40       737.65 o                         
 -31   1   3      43916.98      46560.48      1022.09 o                         
 -29   1   3      12209.25      10788.83       463.15 o                         
 -27   1   3      30659.40      31178.69       644.69 o                         
 -25   1   3       3602.22       4369.66       193.63 o                         
 -23   1   3      80331.95      83471.03       787.90 o                         
 -21   1   3        736.81        741.03        82.10 o                         
 -19   1   3     210840.12     223826.00      1521.18 o                         
 -17   1   3      33135.04      34814.57       431.63 o                         
 -15   1   3       6946.62       7024.67       184.03 o                         
 -13   1   3       4924.64       4538.93       164.33 o                         
 -11   1   3      94218.42      99613.30       680.87 o                         
  -9   1   3     170476.77     172906.17      1321.71 o                         
  -7   1   3     174858.28     178858.86      1290.38 o                         
  -5   1   3       5004.60       5830.57       112.52 o                         
  -3   1   3        197.18        218.80        48.67 o                         
   3   1   3     131091.30     135045.30      1110.58 o                         
   5   1   3     157996.56     162145.69       971.32 o                         
   7   1   3     293748.94     305220.16      1542.23 o                         
   9   1   3     359379.19     368913.69      1860.34 o                         
  11   1   3     418456.06     440990.16      1864.47 o                         
  13   1   3        352.90        371.89        77.08 o                         
  15   1   3     165947.39     177329.34      3053.98 o                         
  17   1   3      24654.17      23290.82       547.60 o                         
  19   1   3      14824.20      16495.92       472.89 o                         
  21   1   3      11304.58      11876.32       423.06 o                         
  23   1   3        458.90        558.62        98.95 o                         
  25   1   3      26687.92      27359.10       866.05 o                         
  27   1   3      13185.54      13033.28       625.07 o                         
  29   1   3         71.03         42.20       122.65 o                         
  31   1   3       3750.92       3552.96       371.92 o                         
  33   1   3         81.60        283.51       398.73 o                         
  35   1   3       8182.80       8916.06       610.21 o                         
  37   1   3        941.16        625.85        90.36 o                         
  39   1   3       4292.96       4093.94       446.90 o                         
  41   1   3         20.90        -47.63       181.96 o                         
  43   1   3         65.89       -270.17       223.39 o                         
  45   1   3       9609.91       9496.45      1414.14 o                         
  47   1   3       7379.11       8140.54       781.89 o                         
  49   1   3      11516.66      12835.28       912.19 o                         
 -48   2   3        321.08        737.47       285.07 o                         
 -46   2   3      14156.01      15971.21       927.84 o                         
 -44   2   3          6.56        357.35       227.66 o                         
 -42   2   3       5026.95       4333.15       478.86 o                         
 -40   2   3       2388.39       2340.86       270.63 o                         
 -38   2   3        443.02        221.20       113.86 o                         
 -36   2   3      22566.01      20922.78       550.05 o                         
 -34   2   3        237.68        437.75       135.08 o                         
 -32   2   3       2074.06       2178.62       173.37 o                         
 -30   2   3      12055.82      12109.53       383.29 o                         
 -28   2   3      44527.27      46052.54       719.22 o                         
 -26   2   3      36105.95      36795.27       563.78 o                         
 -24   2   3     139486.09     135599.05       895.51 o                         
 -22   2   3      11475.83      11085.35       265.98 o                         
 -20   2   3      20654.60      20911.14       431.65 o                         
 -18   2   3        112.20         67.08        37.11 o                         
 -16   2   3      74384.99      79328.22       617.58 o                         
 -14   2   3      90776.13      89290.89       657.90 o                         
 -12   2   3      46245.71      43011.97       387.30 o                         
 -10   2   3      53819.89      55598.41       454.96 o                         
  -8   2   3        106.54        202.25        33.43 o                         
  -6   2   3      35352.87      32181.79       408.09 o                         
  -4   2   3      90280.00      91483.09      1169.41 o                         
  -2   2   3      45437.62      45464.48       780.92 o                         
   0   2   3       3977.83       5102.31       261.18 o                         
   2   2   3      25399.72      26291.57       404.65 o                         
   4   2   3      53659.96      55943.36       980.39 o                         
   6   2   3      24050.97      26130.22       559.54 o                         
   8   2   3      92074.83      90902.41       921.96 o                         
  10   2   3         22.15        292.10        70.22 o                         
  12   2   3        744.87        364.06       124.89 o                         
  14   2   3       4566.91       5165.49       230.36 o                         
  16   2   3      47303.87      53061.24       784.09 o                         
  18   2   3       7718.93       6468.16       292.64 o                         
  20   2   3      83926.01      82887.83      1235.12 o                         
  22   2   3      24972.29      22540.41       599.58 o                         
  24   2   3      25734.79      24531.65       655.78 o                         
  26   2   3       8883.04       9775.42       574.49 o                         
  28   2   3       1468.74       1172.53       211.28 o                         
  30   2   3       7399.88       6801.52       393.37 o                         
  32   2   3       1053.72        744.71       189.99 o                         
  34   2   3       7220.69       6426.48       520.16 o                         
  36   2   3         31.28        -98.12       166.12 o                         
  38   2   3       9844.85       9797.09       797.00 o                         
  40   2   3       6559.55       7303.29       823.61 o                         
  42   2   3      17570.88      18144.59       970.75 o                         
  44   2   3      29185.72      31192.62      1302.45 o                         
  46   2   3       2651.34       2598.68       422.30 o                         
  48   2   3        442.91        380.25       282.35 o                         
 -49   3   3         43.19         91.97       343.29 o                         
 -47   3   3       8130.06       9368.86      1239.02 o                         
 -45   3   3       1576.46       1385.07       508.36 o                         
 -43   3   3       1673.73       1513.30       241.45 o                         
 -41   3   3         42.36       -267.98       194.19 o                         
 -39   3   3      12773.25      11902.95       685.45 o                         
 -37   3   3      13630.04      13856.13       443.63 o                         
 -35   3   3      14622.95      15885.97       465.89 o                         
 -33   3   3       1343.87       1403.62       185.63 o                         
 -31   3   3        141.16        117.15        74.33 o                         
 -29   3   3      13663.16      14200.70       406.42 o                         
 -27   3   3        466.81       1368.18       210.37 o                         
 -25   3   3       5926.32       5679.35       221.44 o                         
 -23   3   3         15.88         96.66        56.92 o                         
 -21   3   3      17754.78      19129.03       377.38 o                         
 -19   3   3       7681.47       8642.96       240.39 o                         
 -17   3   3      37980.49      40159.34       490.88 o                         
 -15   3   3     120021.31     121078.56       814.91 o                         
 -13   3   3        593.36        560.37        55.98 o                         
 -11   3   3       4447.80       3647.35       128.57 o                         
  -9   3   3       5597.92       6942.39       227.89 o                         
  -7   3   3      49779.97      53218.54       825.66 o                         
  -5   3   3      52228.27      55604.80       957.33 o                         
  -3   3   3     215261.47     218907.50      1967.94 o                         
  -1   3   3      23956.99      22609.08       928.49 o                         
   1   3   3     268850.03     277729.94      1166.98 o                         
   3   3   3      77047.84      75806.10      1200.74 o                         
   5   3   3       5648.59       4930.23       159.03 o                         
   7   3   3      99059.21      93202.65      1840.68 o                         
   9   3   3      28618.30      28706.43       455.03 o                         
  11   3   3       4791.74       5049.65       364.60 o                         
  13   3   3      13096.57      13571.69       361.46 o                         
  15   3   3      29076.97      28675.53       516.35 o                         
  17   3   3       9656.28       9961.04       307.08 o                         
  19   3   3       4553.79       3241.21       221.75 o                         
  21   3   3      38941.32      38006.96       658.28 o                         
  23   3   3        164.58         87.98       105.15 o                         
  25   3   3        509.13        497.59       121.61 o                         
  27   3   3       2481.24       2718.97       245.68 o                         
  29   3   3      37808.39      39662.95       929.70 o                         
  31   3   3      10056.25       9462.22       479.94 o                         
  33   3   3      15090.90      14555.18       610.60 o                         
  35   3   3        119.60        124.42       147.93 o                         
  37   3   3       8743.76       9104.87       861.45 o                         
  39   3   3       1103.98       1262.56       579.85 o                         
  41   3   3      10702.62       9462.05       702.98 o                         
  43   3   3       1225.03       1364.21       302.83 o                         
  45   3   3        892.83       1143.43       312.71 o                         
  47   3   3          4.96         19.51       227.59 o                         
 -48   4   3       1372.20       1370.42       320.68 o                         
 -46   4   3        115.17        -43.93       173.58 o                         
 -44   4   3       7085.57       6852.02       496.33 o                         
 -42   4   3         73.19         73.07       149.26 o                         
 -40   4   3       1695.03       1374.57       211.80 o                         
 -38   4   3         52.25       -237.40       158.27 o                         
 -36   4   3       4509.52       3766.88       361.82 o                         
 -34   4   3        171.91        119.68        79.22 o                         
 -32   4   3       1899.99       2030.37       180.54 o                         
 -30   4   3        745.24        755.14       107.48 o                         
 -28   4   3      16894.36      17604.06       447.74 o                         
 -26   4   3      10521.43      10597.58       340.81 o                         
 -24   4   3      33501.66      32705.49       643.46 o                         
 -22   4   3        348.50        222.67        60.99 o                         
 -20   4   3       3947.54       4496.18       203.75 o                         
 -18   4   3      23282.99      25750.00       495.14 o                         
 -16   4   3      19882.42      20300.26       488.07 o                         
 -14   4   3      17743.01      18059.79       355.77 o                         
 -12   4   3       2340.05       3170.64       177.73 o                         
 -10   4   3      28648.24      29453.11       900.05 o                         
  -8   4   3       1299.89       1845.13       157.78 o                         
  -6   4   3        110.89        112.87        70.51 o                         
  -4   4   3      18629.14      19211.87       666.95 o                         
  -2   4   3      60557.00      58552.64       698.40 o                         
   0   4   3     285977.41     284160.53      2156.24 o                         
   2   4   3        359.74        531.41        50.18 o                         
   4   4   3        380.46        413.05        76.63 o                         
   6   4   3      29557.21      29307.69       544.93 o                         
   8   4   3      14797.20      15321.99       338.23 o                         
  10   4   3       4314.39       3938.62       185.97 o                         
  12   4   3       1468.71       1425.29       121.53 o                         
  14   4   3      15383.89      15242.05       291.36 o                         
  16   4   3      35129.73      37655.63       591.64 o                         
  18   4   3       5318.42       5269.90       234.22 o                         
  20   4   3      21644.77      20263.29       481.20 o                         
  22   4   3      34934.20      34112.95       766.88 o                         
  24   4   3       7036.73       7874.46       382.44 o                         
  26   4   3      12080.78      12213.84       491.53 o                         
  28   4   3       1483.29       1584.56       231.00 o                         
  30   4   3      12750.93      12659.84       545.58 o                         
  32   4   3       7382.74       7805.39       444.07 o                         
  34   4   3       1265.15        847.72       231.37 o                         
  36   4   3       1217.16       1189.30       200.12 o                         
  38   4   3      13377.66      12586.11       626.51 o                         
  40   4   3         51.48        -11.91       132.67 o                         
  42   4   3       3735.66       3065.63       428.98 o                         
  44   4   3       7580.15       8002.20       684.59 o                         
  46   4   3         22.92         58.81       211.07 o                         
  48   4   3        165.93       -235.67       233.53 o                         
 -47   5   3       1004.58        775.75       193.65 o                         
 -45   5   3       1374.68       1745.54       320.75 o                         
 -43   5   3       1380.58       1104.20       217.14 o                         
 -41   5   3        105.66         88.04       199.68 o                         
 -39   5   3       7218.83       6456.44       474.23 o                         
 -37   5   3       2024.40       2238.44       271.09 o                         
 -35   5   3         74.80        272.83       133.11 o                         
 -33   5   3       1992.03       1778.08       234.19 o                         
 -31   5   3       4609.21       4989.94       347.04 o                         
 -29   5   3      14916.93      15299.49       576.22 o                         
 -27   5   3      48432.29      49240.52      1033.13 o                         
 -25   5   3      40528.04      41210.04       876.88 o                         
 -23   5   3        553.31        981.49       140.10 o                         
 -21   5   3       7063.21       6859.03       284.79 o                         
 -19   5   3       6197.18       6616.13       312.18 o                         
 -17   5   3      17934.31      17399.74       421.42 o                         
 -15   5   3      82278.78      86822.93       916.52 o                         
 -13   5   3        418.88       1093.61       144.30 o                         
 -11   5   3       1314.17       1560.75       161.56 o                         
  -9   5   3       2053.25       2629.79       203.93 o                         
  -7   5   3      67944.84      69714.18      1430.30 o                         
  -5   5   3      69430.21      71888.13      1420.64 o                         
  -3   5   3     171117.67     168503.06      3320.09 o                         
  -1   5   3       2659.25       2598.03       168.12 o                         
   1   5   3      15142.66      13948.46       306.01 o                         
   3   5   3      23574.54      22152.02       346.74 o                         
   5   5   3      22832.34      22881.51       587.55 o                         
   7   5   3      16220.76      14297.58       341.82 o                         
   9   5   3       4403.32       5418.25       196.35 o                         
  11   5   3       6921.67       5809.79       216.43 o                         
  13   5   3        827.86        878.25       112.57 o                         
  15   5   3      61041.92      55959.07       839.09 o                         
  17   5   3      25154.16      26076.95       526.48 o                         
  19   5   3      74437.90      74276.13      1226.11 o                         
  21   5   3      32555.74      34592.77       765.70 o                         
  23   5   3       2082.44       1471.85       170.98 o                         
  25   5   3        109.87        182.24       114.62 o                         
  27   5   3      13929.61      13699.44       542.02 o                         
  29   5   3      19877.60      21897.85       712.17 o                         
  31   5   3        133.95        -22.88       142.53 o                         
  33   5   3       7450.87       8025.78       484.40 o                         
  35   5   3       1132.77       1011.68       182.08 o                         
  37   5   3      16766.19      15657.96      1118.78 o                         
  39   5   3       2088.83       2054.70       294.33 o                         
  41   5   3       6059.39       5885.04       462.85 o                         
  43   5   3        391.47        334.67       165.40 o                         
  45   5   3       1415.74       1213.41       635.21 o                         
  47   5   3       5481.81       6115.16      1066.68 o                         
 -46   6   3       4947.38       6139.32       634.48 o                         
 -44   6   3      11167.53      11035.63       635.98 o                         
 -42   6   3      12636.49      13404.61       678.30 o                         
 -40   6   3        736.36        603.04       177.52 o                         
 -38   6   3       3517.29       2982.89       319.93 o                         
 -36   6   3       2980.22       2323.23       261.73 o                         
 -34   6   3       1899.51       1895.56       265.75 o                         
 -32   6   3       2372.40       2163.80       249.96 o                         
 -30   6   3      11720.24      11626.33       524.77 o                         
 -28   6   3       6080.98       6717.30       387.33 o                         
 -26   6   3       2643.38       2815.43       253.57 o                         
 -24   6   3      28786.31      28613.59      1043.37 o                         
 -22   6   3       2694.55       2237.65       191.04 o                         
 -20   6   3      13355.39      12563.74       388.35 o                         
 -18   6   3        345.30        553.14        98.70 o                         
 -16   6   3       4239.26       4253.75       222.10 o                         
 -14   6   3       4481.59       4399.04       694.46 o                         
 -12   6   3      60646.16      55483.68      1905.13 o                         
 -10   6   3      31519.75      32783.49       743.57 o                         
  -8   6   3      44012.68      44304.27      1230.19 o                         
  -6   6   3       1591.36       1719.94       165.41 o                         
  -4   6   3          8.32         49.48       108.67 o                         
  -2   6   3      39874.67      42051.54       736.60 o                         
   0   6   3      36214.82      34417.58       526.93 o                         
   2   6   3      29389.05      26987.86       416.64 o                         
   4   6   3        942.19        706.51        73.27 o                         
   6   6   3      11690.91      13819.86       357.16 o                         
   8   6   3      70378.15      70862.62       840.08 o                         
  10   6   3       8893.08       8330.15       299.86 o                         
  12   6   3      12079.34      11041.25       367.06 o                         
  14   6   3      23420.67      22258.14       538.75 o                         
  16   6   3       9653.98       8830.88       312.83 o                         
  18   6   3         80.19        297.99        54.91 o                         
  20   6   3      19304.45      18382.94       381.24 o                         
  22   6   3         26.09         88.41        97.37 o                         
  24   6   3     115578.98     115170.20      1516.68 o                         
  26   6   3         34.17        179.50       119.34 o                         
  28   6   3      36990.25      34390.91       888.83 o                         
  30   6   3         29.29         93.16       217.21 o                         
  32   6   3       6894.59       7406.23       445.90 o                         
  34   6   3      21590.21      21308.77      1026.54 o                         
  36   6   3      34085.00      34096.98      1013.15 o                         
  38   6   3       3108.94       3687.18       360.15 o                         
  40   6   3       2108.18       1891.97       267.15 o                         
  42   6   3      11401.41      12475.70       670.69 o                         
  44   6   3        884.31        308.14       294.16 o                         
  46   6   3      12716.03      12339.16       887.03 o                         
 -45   7   3       5956.88       6585.31       510.66 o                         
 -43   7   3        475.11        369.43       184.67 o                         
 -41   7   3       6994.89       7123.35       503.73 o                         
 -39   7   3       1552.11       1578.32       259.75 o                         
 -37   7   3       1581.04       1307.11       219.82 o                         
 -35   7   3       4746.93       5115.52       389.44 o                         
 -33   7   3        635.82        650.04       148.50 o                         
 -31   7   3       2454.08       2095.84       332.98 o                         
 -29   7   3        913.65        973.32       192.52 o                         
 -27   7   3        512.70        445.38       181.94 o                         
 -25   7   3       1353.62       1326.11       235.65 o                         
 -23   7   3      36349.58      34940.70      1175.11 o                         
 -21   7   3        195.18        303.31        80.95 o                         
 -19   7   3      11091.72       9828.99       369.28 o                         
 -17   7   3       2989.13       3197.65       208.36 o                         
 -15   7   3       3824.29       3590.00       273.49 o                         
 -13   7   3      32190.12      28857.42       707.14 o                         
 -11   7   3       2040.44       2267.87       178.61 o                         
  -9   7   3      31323.46      31941.21       798.67 o                         
  -7   7   3       5913.59       6023.03       269.21 o                         
  -5   7   3         71.92         11.00        64.89 o                         
  -3   7   3        971.92       1108.00       114.21 o                         
  -1   7   3      31095.98      30789.38       680.54 o                         
   1   7   3        505.32        443.49        88.00 o                         
   3   7   3        474.72        169.78        51.04 o                         
   5   7   3       4852.72       4585.63       197.38 o                         
   7   7   3      17611.88      18285.98       396.91 o                         
   9   7   3      12819.30      12214.34       448.28 o                         
  11   7   3         29.77         58.17        72.24 o                         
  13   7   3      47097.86      44828.80       782.35 o                         
  15   7   3       1681.00       1385.69       128.68 o                         
  17   7   3       5368.80       5249.83       294.22 o                         
  19   7   3        485.46        550.58       115.78 o                         
  21   7   3      16962.54      15746.38       401.58 o                         
  23   7   3       4916.22       4611.36       310.97 o                         
  25   7   3      17468.99      17477.53       621.44 o                         
  27   7   3       1329.43       1163.23       356.61 o                         
  29   7   3      10917.74      11067.22       584.96 o                         
  31   7   3       3602.44       3907.43       332.74 o                         
  33   7   3       1611.69       1358.81       224.89 o                         
  35   7   3      25620.46      24776.98      1324.61 o                         
  37   7   3        108.79         62.07       201.10 o                         
  39   7   3       8735.36       8438.99       552.69 o                         
  41   7   3         10.00          5.75       139.78 o                         
  43   7   3        262.22        342.81       331.73 o                         
  45   7   3       1152.12       1869.46       362.79 o                         
 -44   8   3       1314.97        928.90       680.91 o                         
 -42   8   3       3288.86       3462.91       432.52 o                         
 -40   8   3       5903.34       5869.31      1224.99 o                         
 -38   8   3         48.09         82.71       236.75 o                         
 -36   8   3       1976.01       1839.64       349.03 o                         
 -34   8   3       1532.70       1392.86       260.93 o                         
 -32   8   3        798.20        465.84       176.37 o                         
 -30   8   3        500.61        541.62       171.79 o                         
 -28   8   3       1754.12       2124.53       281.09 o                         
 -26   8   3        215.49        112.99       127.81 o                         
 -24   8   3       4474.08       4098.35       348.25 o                         
 -22   8   3         80.05        105.24        71.21 o                         
 -20   8   3        965.33        871.23       119.51 o                         
 -18   8   3      53086.67      53411.19      1225.82 o                         
 -16   8   3         61.91        141.33       163.79 o                         
 -14   8   3      44359.96      43404.52       986.49 o                         
 -12   8   3      61800.83      59225.70      1142.60 o                         
 -10   8   3        406.07        177.12        81.20 o                         
  -8   8   3         58.32         45.36        58.83 o                         
  -6   8   3      29336.27      29501.04       619.77 o                         
  -4   8   3      25250.27      24491.40       554.08 o                         
  -2   8   3       1751.93       2072.87       166.07 o                         
   0   8   3      10781.23      11045.10       442.29 o                         
   2   8   3      26059.41      25418.21       475.28 o                         
   4   8   3      69767.49      70323.24       802.24 o                         
   6   8   3        316.87        619.36       109.55 o                         
   8   8   3       9677.63       8830.60       340.12 o                         
  10   8   3      20412.01      20608.05       641.01 o                         
  12   8   3         11.30          8.84        74.40 o                         
  14   8   3       8911.14       9358.18       384.85 o                         
  16   8   3       2155.24       2261.67       337.64 o                         
  18   8   3      27215.72      27823.05      1171.96 o                         
  20   8   3         69.37         16.62        80.87 o                         
  22   8   3        555.89        523.59        95.51 o                         
  24   8   3      14041.60      13368.62       441.30 o                         
  26   8   3      54799.79      52886.21      1296.86 o                         
  28   8   3       9099.82       8459.08       507.42 o                         
  30   8   3      15646.01      16000.00       656.31 o                         
  32   8   3       2635.03       2396.55       277.05 o                         
  34   8   3        225.52        558.17       162.27 o                         
  36   8   3        750.37        715.39       244.03 o                         
  38   8   3        527.61        542.85       237.14 o                         
  40   8   3       2648.72       2583.20       323.68 o                         
  42   8   3       1993.46       1946.83       298.18 o                         
  44   8   3         82.53        128.79       154.34 o                         
 -41   9   3       4506.03       5478.69       692.58 o                         
 -39   9   3        210.94        108.44       176.05 o                         
 -37   9   3       2585.40       2138.08       321.10 o                         
 -35   9   3       1387.79       1824.39       291.64 o                         
 -33   9   3       2406.59       2364.57       327.66 o                         
 -31   9   3        631.54        861.76       208.35 o                         
 -29   9   3        121.00        -32.81       126.01 o                         
 -27   9   3      17512.92      16556.86       743.66 o                         
 -25   9   3         82.85        172.16       137.10 o                         
 -23   9   3        621.82        722.70       199.86 o                         
 -21   9   3       2063.00       2422.03       211.57 o                         
 -19   9   3      39413.05      39239.18      1141.24 o                         
 -17   9   3        159.10        228.16       192.84 o                         
 -15   9   3      21153.90      19915.85       707.38 o                         
 -13   9   3         31.80        -32.41       119.90 o                         
 -11   9   3       9725.67       8960.84       450.97 o                         
  -9   9   3      17380.10      18121.75       631.55 o                         
  -7   9   3        185.32        333.88       123.53 o                         
  -5   9   3       6214.16       5561.78       342.81 o                         
  -3   9   3      17489.94      18782.85       516.63 o                         
  -1   9   3       9206.24       9716.77       556.35 o                         
   1   9   3      18016.23      18060.55       608.86 o                         
   3   9   3       6967.11       7609.19       323.91 o                         
   5   9   3       4015.41       4085.22       246.30 o                         
   7   9   3        609.89        731.58       101.74 o                         
   9   9   3        334.85        375.40        89.60 o                         
  11   9   3        843.79        830.43       124.73 o                         
  13   9   3       4461.14       3863.65       439.28 o                         
  15   9   3       4134.63       4588.22       477.79 o                         
  17   9   3      29780.22      27996.23      1218.08 o                         
  19   9   3       1725.23       1610.01       200.34 o                         
  21   9   3         86.74         98.08       131.69 o                         
  23   9   3       5414.10       5306.92       307.86 o                         
  25   9   3       3601.52       3730.39       357.68 o                         
  27   9   3       9833.13       9782.01      1663.85 o                         
  29   9   3       2393.54       2030.54       257.36 o                         
  31   9   3        143.69        103.25       150.71 o                         
  33   9   3       6622.82       6733.28       463.39 o                         
  35   9   3       6949.40       6658.53       474.17 o                         
  37   9   3        177.60          9.77       159.98 o                         
  39   9   3       8761.09       9173.43       585.99 o                         
  41   9   3        282.95        331.53       158.53 o                         
 -40  10   3      16595.80      18079.87       938.44 o                         
 -38  10   3        865.24        521.66       212.27 o                         
 -36  10   3      29481.42      30073.16      1160.82 o                         
 -34  10   3       3934.99       4137.78       437.85 o                         
 -32  10   3        317.92        208.96       195.65 o                         
 -30  10   3       1025.35        676.61       194.07 o                         
 -28  10   3      13112.74      12363.83       668.04 o                         
 -26  10   3      15898.94      16166.42       744.11 o                         
 -24  10   3       3994.46       3440.98       350.92 o                         
 -22  10   3      10889.10      11315.30       452.81 o                         
 -20  10   3       2440.47       2658.01       280.82 o                         
 -18  10   3      60644.91      57840.44      2297.30 o                         
 -16  10   3         15.18        310.95       132.26 o                         
 -14  10   3      44622.05      42353.26       863.49 o                         
 -12  10   3      18219.56      18311.69       683.99 o                         
 -10  10   3      14305.00      13734.03       587.33 o                         
  -8  10   3        252.01        110.19       110.22 o                         
  -6  10   3      19917.75      21665.33       709.43 o                         
  -4  10   3      26994.45      26326.09       775.70 o                         
  -2  10   3         77.14        -35.42       129.30 o                         
   0  10   3      15046.36      14002.54       562.31 o                         
   2  10   3      22403.46      22825.61       594.79 o                         
   4  10   3      24391.82      23049.18       518.20 o                         
   6  10   3        226.99        160.45        74.85 o                         
   8  10   3      56672.68      55713.10       949.21 o                         
  10  10   3      20813.34      19885.31       712.67 o                         
  12  10   3      20942.78      19553.23       729.38 o                         
  14  10   3      16308.93      17541.49       953.89 o                         
  16  10   3      14479.77      13788.25       886.70 o                         
  18  10   3      10960.13      11105.80       809.05 o                         
  20  10   3        276.58        174.41       248.26 o                         
  22  10   3      10573.53      10167.85       480.42 o                         
  24  10   3        439.61        320.51       199.30 o                         
  26  10   3       5864.96       5970.98       592.85 o                         
  28  10   3      15690.59      16475.11       807.90 o                         
  30  10   3      11383.96      11409.99       692.51 o                         
  32  10   3      11688.23      11206.53       704.54 o                         
  34  10   3       9925.47       9643.67       688.52 o                         
  36  10   3         55.24       -130.84       213.60 o                         
  38  10   3       1576.54       1635.90       295.22 o                         
  40  10   3       3700.80       3770.06       462.35 o                         
 -37  11   3       2169.97       2779.79       391.81 o                         
 -35  11   3       6125.31       6424.64       560.67 o                         
 -33  11   3       4499.16       3938.01       439.82 o                         
 -31  11   3      10860.42      11516.99       691.25 o                         
 -29  11   3        267.24        145.13       317.46 o                         
 -27  11   3       7541.97       6242.36       492.01 o                         
 -25  11   3       3807.67       3514.09       365.82 o                         
 -23  11   3       8854.85       9414.34       563.41 o                         
 -21  11   3       5222.49       4706.36       601.87 o                         
 -19  11   3       3113.42       2959.97       479.84 o                         
 -17  11   3       6864.49       6643.58       468.77 o                         
 -15  11   3       1880.86       1943.89       337.76 o                         
 -13  11   3       2375.61       2295.35       308.74 o                         
 -11  11   3        284.18        193.95       131.84 o                         
  -9  11   3      23259.39      21496.71       763.82 o                         
  -7  11   3        631.63        603.06       170.07 o                         
  -5  11   3       3909.27       4146.38       482.17 o                         
  -3  11   3       6377.32       6399.52       410.92 o                         
  -1  11   3       1356.52       1353.98       206.19 o                         
   1  11   3        553.94        505.46       114.75 o                         
   3  11   3       3722.14       3381.65       555.39 o                         
   5  11   3       6079.32       6441.81       415.08 o                         
   7  11   3       4725.39       4611.23       449.43 o                         
   9  11   3       9700.98       8689.20       566.59 o                         
  11  11   3      27217.28      26025.55       863.50 o                         
  13  11   3       3735.71       3914.70       351.00 o                         
  15  11   3       1476.88       1444.12       229.97 o                         
  17  11   3        108.79        -66.65       206.99 o                         
  19  11   3       2001.47       1518.20       315.01 o                         
  21  11   3        101.43        498.68       310.28 o                         
  23  11   3        969.24        236.88       199.85 o                         
  25  11   3       1713.79        945.58       303.19 o                         
  27  11   3         23.78       -290.14       193.43 o                         
  29  11   3        715.90        568.64       163.43 o                         
  31  11   3       1038.54        869.01       456.67 o                         
  33  11   3       6380.85       6839.18       579.31 o                         
  35  11   3        290.23        629.79       213.87 o                         
  37  11   3       2587.03       2708.06       377.76 o                         
 -36  12   3       5748.86       5737.46       856.66 o                         
 -34  12   3       2159.78       2450.71       534.13 o                         
 -32  12   3       7641.38       7835.67       597.18 o                         
 -30  12   3       9513.17       9821.62       639.33 o                         
 -28  12   3      25821.95      24649.00       985.61 o                         
 -26  12   3        116.68       -123.20       167.76 o                         
 -24  12   3       5705.35       4439.74       416.16 o                         
 -22  12   3      17395.39      17194.19      1188.76 o                         
 -20  12   3       4994.43       5363.31       450.46 o                         
 -18  12   3       5837.27       4857.85       428.98 o                         
 -16  12   3      28102.32      28034.94      1262.17 o                         
 -14  12   3       5763.67       5573.86       777.43 o                         
 -12  12   3        244.01        542.85       159.13 o                         
 -10  12   3        760.18        613.89       176.21 o                         
  -8  12   3       7184.42       7006.26       462.66 o                         
  -6  12   3      17325.75      18389.20       725.64 o                         
  -4  12   3        214.11        102.86       142.46 o                         
  -2  12   3       2887.80       2389.13       266.14 o                         
   0  12   3       6728.89       6409.32       433.46 o                         
   2  12   3      14865.25      15324.40       663.49 o                         
   4  12   3       6736.47       6920.94       456.99 o                         
   6  12   3        644.64       1225.89       210.74 o                         
   8  12   3       8245.35       8469.02       504.67 o                         
  10  12   3       1118.73       1305.51       236.74 o                         
  12  12   3      12447.03      12625.22      1248.84 o                         
  14  12   3      18224.18      17876.98      1042.24 o                         
  16  12   3      17142.18      16733.28       755.79 o                         
  18  12   3         35.75        274.35       186.43 o                         
  20  12   3         20.46        -29.40       199.19 o                         
  22  12   3       8116.21       6850.34       719.74 o                         
  24  12   3      10106.10       8535.40       843.31 o                         
  26  12   3       2026.11       1186.56       357.34 o                         
  28  12   3       2029.11       2103.17       401.96 o                         
  30  12   3       1625.25       1484.88       285.87 o                         
  32  12   3       2118.42       3060.44       410.08 o                         
  34  12   3         78.36        353.54       235.59 o                         
  36  12   3        518.05        394.74       223.12 o                         
 -33  13   3       2552.23       2240.45       548.05 o                         
 -31  13   3       4032.33       3540.72       642.88 o                         
 -29  13   3        257.28        267.45       199.66 o                         
 -27  13   3          6.28        -53.86       135.91 o                         
 -25  13   3        901.77       1416.34       251.98 o                         
 -23  13   3      15426.98      15337.96       618.36 o                         
 -21  13   3       1934.25       2404.79       774.56 o                         
 -19  13   3      16058.69      15516.09       772.03 o                         
 -17  13   3       1074.79       1257.82       232.29 o                         
 -15  13   3        876.12       1159.99       210.07 o                         
 -13  13   3       3058.25       3305.46       350.04 o                         
 -11  13   3       5367.71       5419.06       435.32 o                         
  -9  13   3      15873.30      14522.95       686.13 o                         
  -7  13   3        565.12        617.45       174.36 o                         
  -5  13   3       4066.65       3764.69       349.55 o                         
  -3  13   3        247.74        109.39       127.82 o                         
  -1  13   3      52380.68      51376.80      2472.50 o                         
   1  13   3         20.28        128.48       145.80 o                         
   3  13   3       7535.03       7019.15       469.80 o                         
   5  13   3       1239.03       1203.83       238.20 o                         
   7  13   3       2561.48       2657.03       323.99 o                         
   9  13   3       4779.56       4524.51       397.82 o                         
  11  13   3      18497.02      19031.31      1417.71 o                         
  13  13   3      36111.26      34578.14      1092.34 o                         
  15  13   3         56.15         40.75       165.97 o                         
  17  13   3       4984.71       4972.20       523.07 o                         
  19  13   3       1747.43       1724.83       393.71 o                         
  21  13   3       3392.78       3360.48       387.14 o                         
  23  13   3        374.52        149.92       198.85 o                         
  25  13   3       9653.62       8413.22       874.10 o                         
  27  13   3        474.68        401.21       189.08 o                         
  29  13   3        248.63         58.82       420.96 o                         
  31  13   3       2512.77       2757.60       470.66 o                         
  33  13   3        633.32        462.78       218.22 o                         
 -30  14   3       3380.02       4014.79       684.63 o                         
 -28  14   3       1328.90       1539.85       318.55 o                         
 -26  14   3        600.15        464.49       212.53 o                         
 -24  14   3        265.65        709.86       170.71 o                         
 -22  14   3       9682.43       9730.52       659.52 o                         
 -20  14   3      14385.19      15863.05       807.27 o                         
 -18  14   3       6563.70       7661.48       552.90 o                         
 -16  14   3        903.68       1175.08       237.94 o                         
 -14  14   3       6500.64       6653.61       508.99 o                         
 -12  14   3      23639.90      22670.63       906.19 o                         
 -10  14   3        645.86        929.66       229.94 o                         
  -8  14   3      24703.43      23563.42       914.09 o                         
  -6  14   3       3803.48       3789.43       374.49 o                         
  -4  14   3       4809.90       4118.77       378.66 o                         
  -2  14   3       4330.65       4438.85       389.90 o                         
   0  14   3      11213.67      10627.70       599.16 o                         
   2  14   3      11872.83      12802.03       666.42 o                         
   4  14   3        892.22        936.94       201.96 o                         
   6  14   3       7780.15       7146.64       515.89 o                         
   8  14   3       4560.65       4886.89       436.22 o                         
  10  14   3      12968.95      13294.64       695.53 o                         
  12  14   3       3474.89       4440.70       449.61 o                         
  14  14   3      26056.27      27989.90      1465.13 o                         
  16  14   3       6602.78       6249.83       524.29 o                         
  18  14   3        479.09        118.70       291.42 o                         
  20  14   3       3571.65       3503.42       399.17 o                         
  22  14   3       3379.24       3984.60       550.40 o                         
  24  14   3       7237.43       7453.68       597.42 o                         
  26  14   3       4651.32       5275.93       517.01 o                         
  28  14   3        561.24        630.59       159.38 o                         
  30  14   3       1004.55       1065.89       233.77 o                         
 -25  15   3      14361.50      14208.86       829.63 o                         
 -23  15   3         86.66        335.18       231.88 o                         
 -21  15   3        425.06        227.16       178.37 o                         
 -19  15   3       3580.76       3736.77       419.25 o                         
 -17  15   3       3155.09       3095.70       373.76 o                         
 -15  15   3        213.06        150.35       139.97 o                         
 -13  15   3      12358.58      11893.42       689.96 o                         
 -11  15   3       1075.56        896.42       239.80 o                         
  -9  15   3         10.16       -104.57       166.44 o                         
  -7  15   3       4387.27       4436.48       721.02 o                         
  -5  15   3        157.81        -93.75       282.51 o                         
  -3  15   3      19907.36      21330.57       884.37 o                         
  -1  15   3       2656.53       2220.02       614.76 o                         
   1  15   3        584.78        346.92       148.41 o                         
   3  15   3        506.10        234.60       212.07 o                         
   5  15   3      15412.12      14648.71       739.81 o                         
   7  15   3        536.23        825.45       219.78 o                         
   9  15   3       8302.55      10270.80       647.86 o                         
  11  15   3      11951.10      11256.64       675.91 o                         
  13  15   3        532.00         49.13       182.99 o                         
  15  15   3        158.77        299.10       170.99 o                         
  17  15   3       9001.68       8209.19       606.47 o                         
  19  15   3      21304.95      21521.13       977.39 o                         
  21  15   3        885.78        840.01       254.96 o                         
  23  15   3       7319.86       6983.01       592.32 o                         
  25  15   3        831.93       1041.65       276.14 o                         
 -20  16   3      10972.43      11648.10       742.50 o                         
 -18  16   3       1300.24       1846.22       310.20 o                         
 -16  16   3        649.98        448.39       200.34 o                         
 -14  16   3         30.25         -4.17       197.57 o                         
 -12  16   3        227.99        181.16       320.68 o                         
 -10  16   3       3313.91       3267.56       389.41 o                         
  -8  16   3         55.66        102.45       161.56 o                         
  -6  16   3       9198.56      10372.84       642.75 o                         
  -4  16   3         40.18       -130.70       188.36 o                         
  -2  16   3       3879.55       3924.21       405.73 o                         
   0  16   3       2964.53       2683.69       733.79 o                         
   2  16   3        193.64        383.44       281.12 o                         
   4  16   3        244.90         54.49       160.94 o                         
   6  16   3        239.88         89.90       246.79 o                         
   8  16   3        247.18        474.87       186.36 o                         
  10  16   3       2032.17       2324.30       452.18 o                         
  12  16   3        546.45        657.05       225.77 o                         
  14  16   3       2087.40       2388.05       347.51 o                         
  16  16   3       6110.89       6582.08       555.03 o                         
  18  16   3       1621.12       1730.95       307.57 o                         
  20  16   3        618.09        401.91       196.57 o                         
 -13  17   3       3789.99       4420.74       461.53 o                         
 -11  17   3       7857.92       8166.91       607.10 o                         
  -9  17   3         98.85        151.01       760.92 o                         
  -7  17   3       1918.64       1565.33       283.24 o                         
  -5  17   3        333.80        580.82       252.60 o                         
  -3  17   3      13822.43      13864.42      1183.53 o                         
  -1  17   3       3145.43       3361.93       390.17 o                         
   1  17   3         19.52       -240.46       195.17 o                         
   3  17   3         72.59        159.57       156.79 o                         
   5  17   3        608.88        311.35       394.06 o                         
   7  17   3       8501.08       8287.29       613.25 o                         
   9  17   3       2036.07       2555.82       751.09 o                         
  11  17   3       5271.33       5179.88       502.13 o                         
  13  17   3        689.04        888.99       275.59 o                         
 -48   0   4        151.94        182.91       245.98 o                         
 -46   0   4       6678.00       7835.14       952.66 o                         
 -44   0   4       4064.78       4880.56       755.67 o                         
 -42   0   4       3432.78       2440.05       520.83 o                         
 -40   0   4       9324.02       9583.92       930.08 o                         
 -38   0   4       3157.63       2438.34       451.03 o                         
 -36   0   4      21599.80      24008.23      1397.28 o                         
 -34   0   4       3570.78       4453.63       587.32 o                         
 -32   0   4      22935.40      21484.10       843.56 o                         
 -30   0   4       1235.12       1421.54       252.34 o                         
 -28   0   4       2184.79       2268.13       270.74 o                         
 -26   0   4      37881.59      36360.14       786.28 o                         
 -24   0   4       7240.53       7276.95       292.55 o                         
 -22   0   4      31310.36      27283.03       618.20 o                         
 -20   0   4       1349.53        797.42       113.28 o                         
 -18   0   4       7666.85       8167.83       304.50 o                         
 -16   0   4        596.42        389.02        67.93 o                         
 -14   0   4      38086.51      36830.13       563.09 o                         
 -12   0   4       1103.60       1879.28       120.52 o                         
 -10   0   4      59578.01      64191.41       893.44 o                         
  -8   0   4     143669.00     151554.48       941.29 o                         
  -6   0   4      62997.83      60122.90       625.18 o                         
  -4   0   4     121450.96     124439.24       979.19 o                         
  -2   0   4      60040.92      62762.10       606.09 o                         
   0   0   4       3335.82       4167.17       209.09 o                         
   2   0   4     178801.88     182952.56      1340.15 o                         
   4   0   4      32393.86      31515.53       550.91 o                         
   6   0   4     161913.23     163321.77      1605.84 o                         
   8   0   4     363128.19     359773.91      1535.77 o                         
  10   0   4       4233.31       3263.85       289.61 o                         
  12   0   4      12770.37      11718.67       578.54 o                         
  14   0   4      12523.09      11331.90       596.29 o                         
  16   0   4      24620.79      27996.77      1005.11 o                         
  18   0   4      14448.20      11358.64       680.84 o                         
  20   0   4      49990.12      50843.57      1520.25 o                         
  22   0   4     110426.13     106420.33      2288.76 o                         
  24   0   4      79752.21      86204.64      2135.26 o                         
  26   0   4      19349.61      19243.66      1060.69 o                         
  28   0   4       7063.70       7058.84       684.47 o                         
  30   0   4         62.13        -44.70       204.30 o                         
  32   0   4      34563.06      35023.70      1610.49 o                         
  34   0   4         26.22         73.74       214.79 o                         
  36   0   4        699.27       1197.65       345.64 o                         
  38   0   4        402.70         75.95       269.54 o                         
  40   0   4       5077.35       6092.55       783.18 o                         
  42   0   4       5891.63       6581.40       839.01 o                         
  44   0   4      27637.92      32103.76      1885.81 o                         
  46   0   4      17617.74      17159.72      1430.83 o                         
  48   0   4      10489.69      11483.98      1196.96 o                         
 -49   1   4       3736.97       3736.94       488.06 o                         
 -47   1   4          2.73       -117.19       209.07 o                         
 -45   1   4         84.40        175.20       189.61 o                         
 -43   1   4        388.18        228.21       176.65 o                         
 -41   1   4       1880.04       1745.63       433.76 o                         
 -39   1   4        376.32        450.68       121.85 o                         
 -37   1   4       2881.92       2672.45       276.79 o                         
 -35   1   4      11997.11      11743.91       579.37 o                         
 -33   1   4       2521.31       2644.88       259.17 o                         
 -31   1   4      13524.28      13306.50       538.82 o                         
 -29   1   4       5557.18       5374.63       383.00 o                         
 -27   1   4      23311.65      22753.68       551.98 o                         
 -25   1   4        355.80        506.25        77.10 o                         
 -23   1   4        371.71        248.30        52.06 o                         
 -21   1   4       3331.32       3513.19       155.79 o                         
 -19   1   4      64536.02      66787.44       582.60 o                         
 -17   1   4       8974.77       8601.98       197.68 o                         
 -15   1   4      31188.37      30345.04       345.03 o                         
 -13   1   4       1581.22       1612.58        76.41 o                         
 -11   1   4      22617.18      21441.28       267.10 o                         
  -9   1   4      63124.48      65050.82       450.34 o                         
  -7   1   4       7729.15       9184.03       170.20 o                         
  -5   1   4      48436.05      47195.40       371.72 o                         
  -3   1   4        920.01       1222.83       112.24 o                         
  -1   1   4      12466.15      12166.67       544.56 o                         
   1   1   4       1007.30        819.50       121.59 o                         
   3   1   4        161.62        210.65        34.77 o                         
   5   1   4      89747.80      92052.36       835.63 o                         
   7   1   4      53272.86      55802.84       442.34 o                         
   9   1   4      27214.68      29230.32       451.41 o                         
  11   1   4      34937.00      36998.89       550.98 o                         
  13   1   4       8887.22       8448.23       288.74 o                         
  15   1   4       1214.99       1243.21       129.32 o                         
  17   1   4      26010.15      24297.96       547.92 o                         
  19   1   4        473.22        907.53       142.24 o                         
  21   1   4      40228.40      38676.53       957.38 o                         
  23   1   4        265.56        206.07        78.33 o                         
  25   1   4       4795.18       4406.60       783.93 o                         
  27   1   4       1607.25       1195.59       201.15 o                         
  29   1   4       8396.69       7814.94       516.76 o                         
  31   1   4       4103.15       4038.61       489.18 o                         
  33   1   4      16964.83      14603.52       751.21 o                         
  35   1   4       2463.69       2322.23       329.28 o                         
  37   1   4       6553.44       6047.47       533.05 o                         
  39   1   4       7474.78       7282.70       778.05 o                         
  41   1   4       1326.44       1234.94       269.37 o                         
  43   1   4       3775.37       3779.92       463.38 o                         
  45   1   4       1248.60        813.63       260.12 o                         
  47   1   4       3581.08       3368.45       471.59 o                         
  49   1   4       6549.95       8480.88       745.22 o                         
 -48   2   4       1380.98       1514.15       320.17 o                         
 -46   2   4         32.54        257.78       225.22 o                         
 -44   2   4       2420.37       2643.41       964.54 o                         
 -42   2   4      12601.89      12072.66       629.53 o                         
 -40   2   4       4512.65       4667.99       392.04 o                         
 -38   2   4          8.19        -22.76       102.03 o                         
 -36   2   4       6960.28       7337.46       340.24 o                         
 -34   2   4      39678.21      40682.34       755.00 o                         
 -32   2   4        991.42        820.76       125.17 o                         
 -30   2   4      26854.41      27367.44       587.95 o                         
 -28   2   4       5330.40       5560.76       260.17 o                         
 -26   2   4      26061.04      25186.59       473.33 o                         
 -24   2   4      20206.78      21640.59       363.28 o                         
 -22   2   4      78789.40      81191.98       938.33 o                         
 -20   2   4      58345.61      57470.70       583.45 o                         
 -18   2   4       5784.52       6794.48       176.93 o                         
 -16   2   4      14195.29      16185.62       257.50 o                         
 -14   2   4      22853.09      22981.38       306.30 o                         
 -12   2   4      82975.64      80559.41       530.52 o                         
 -10   2   4      60362.70      64421.07       531.53 o                         
  -8   2   4       3374.06       4190.65        98.58 o                         
  -6   2   4      14121.14      13959.71       193.37 o                         
  -4   2   4      63936.72      64104.87       723.51 o                         
  -2   2   4      43566.76      43635.76      1257.68 o                         
   0   2   4      18979.60      19779.04       537.80 o                         
   2   2   4       6440.64       6241.59       120.59 o                         
   4   2   4       8137.90       8055.31       169.85 o                         
   6   2   4        447.24        475.11        52.51 o                         
   8   2   4      86440.29      83911.05      1968.96 o                         
  10   2   4       6341.58       6180.03       354.62 o                         
  12   2   4       8116.62       8670.50       243.37 o                         
  14   2   4       1011.80       1249.53       129.69 o                         
  16   2   4       5631.22       4670.71       202.62 o                         
  18   2   4      37529.07      39476.57       728.87 o                         
  20   2   4        453.73        181.85        83.95 o                         
  22   2   4       2313.99       2145.36       164.71 o                         
  24   2   4      13562.92      13106.94       484.46 o                         
  26   2   4       7677.24       7311.21       382.95 o                         
  28   2   4       4021.04       3478.96       278.22 o                         
  30   2   4       5174.75       6060.22       470.91 o                         
  32   2   4        474.26        315.56       165.04 o                         
  34   2   4      11807.79      12058.21       709.16 o                         
  36   2   4        379.47        461.88       198.15 o                         
  38   2   4      19056.03      20040.50       962.84 o                         
  40   2   4       5210.67       5554.52       543.86 o                         
  42   2   4         15.90        114.63       187.88 o                         
  44   2   4        354.28        676.14       361.70 o                         
  46   2   4       7961.09       8847.52       735.20 o                         
  48   2   4       4037.28       3922.78       511.14 o                         
 -47   3   4       4017.31       3507.37       620.52 o                         
 -45   3   4      10326.40       9656.45       701.49 o                         
 -43   3   4        421.13        373.37       182.76 o                         
 -41   3   4         76.53         31.21       136.71 o                         
 -39   3   4       9732.95       9960.65       548.32 o                         
 -37   3   4       9788.49      10144.43       530.03 o                         
 -35   3   4       6303.00       5966.65       301.49 o                         
 -33   3   4      35719.86      34240.66       682.04 o                         
 -31   3   4      28193.36      30488.97       627.33 o                         
 -29   3   4      41652.36      40488.47       704.02 o                         
 -27   3   4      45462.60      44919.87       725.27 o                         
 -25   3   4      29097.25      27682.87       510.84 o                         
 -23   3   4      10302.53      10323.86       268.01 o                         
 -21   3   4         77.98        -38.51        59.66 o                         
 -19   3   4      16145.68      18401.02       353.58 o                         
 -17   3   4      13473.88      11821.56       272.98 o                         
 -15   3   4       5075.59       4897.51       167.75 o                         
 -13   3   4       7520.54       7237.11       243.53 o                         
 -11   3   4        661.04       1101.49        71.18 o                         
  -9   3   4       8310.93       9428.67       208.71 o                         
  -7   3   4     123778.55     122636.49       903.25 o                         
  -5   3   4       3411.90       2694.99       168.50 o                         
  -3   3   4     319193.03     338642.81      2538.42 o                         
  -1   3   4     245880.91     255201.50      1090.27 o                         
   1   3   4        421.55        149.26        62.47 o                         
   3   3   4        656.11        654.63        47.14 o                         
   5   3   4       1997.69       2106.96       102.35 o                         
   7   3   4      38584.71      38530.08       769.30 o                         
   9   3   4       4183.35       4706.72       188.03 o                         
  11   3   4       1317.75       1711.69       124.37 o                         
  13   3   4      21254.10      22104.60       467.52 o                         
  15   3   4       6591.41       7150.93       250.45 o                         
  17   3   4      49584.00      52634.41       703.77 o                         
  19   3   4      30089.56      28204.91       572.62 o                         
  21   3   4       3402.25       2981.72       192.17 o                         
  23   3   4      10385.07      10501.68       426.15 o                         
  25   3   4        251.75        210.94        97.16 o                         
  27   3   4        186.36        186.42       110.67 o                         
  29   3   4       3186.46       3251.05       280.45 o                         
  31   3   4        752.88        730.73       153.75 o                         
  33   3   4       2291.24       2306.86       262.43 o                         
  35   3   4       7187.98       7638.19       576.57 o                         
  37   3   4       3175.34       3166.26       388.42 o                         
  39   3   4       6236.01       6700.90       572.18 o                         
  41   3   4        518.72        473.54       189.95 o                         
  43   3   4       5258.72       5258.37       560.92 o                         
  45   3   4        910.27        699.75       251.61 o                         
  47   3   4        935.48        927.20       291.25 o                         
 -48   4   4       2291.83       2843.80       359.81 o                         
 -46   4   4        505.44        313.90       168.20 o                         
 -44   4   4       6659.06       6979.69       505.62 o                         
 -42   4   4      28952.94      25843.89       919.87 o                         
 -40   4   4      21196.85      22070.40       931.55 o                         
 -38   4   4       4942.45       5015.71       401.96 o                         
 -36   4   4       1670.61       2246.93       220.62 o                         
 -34   4   4        119.42        367.70        99.91 o                         
 -32   4   4      14031.02      13294.99       423.49 o                         
 -30   4   4       1057.70        981.68       126.46 o                         
 -28   4   4      37859.64      37220.93       669.41 o                         
 -26   4   4       5543.75       5706.43       261.57 o                         
 -24   4   4       5155.45       6203.40       232.35 o                         
 -22   4   4      17075.25      16997.83       413.32 o                         
 -20   4   4      35458.55      34443.61       570.57 o                         
 -18   4   4     104310.46     103414.44      1030.34 o                         
 -16   4   4      18453.25      19437.82       351.16 o                         
 -14   4   4       2601.75       2344.69       145.46 o                         
 -12   4   4      27694.19      27773.11       633.97 o                         
 -10   4   4     268783.16     274800.62      2586.11 o                         
  -8   4   4      17799.80      18860.31       496.53 o                         
  -6   4   4      89849.70      89029.46      1060.11 o                         
  -4   4   4      26841.35      26907.78       809.75 o                         
  -2   4   4     110884.02     117148.37      1160.42 o                         
   0   4   4      20527.28      19677.77       262.08 o                         
   2   4   4      18126.07      19360.00       274.73 o                         
   4   4   4     248024.67     244452.34      2537.03 o                         
   6   4   4       2419.53       2006.76       101.05 o                         
   8   4   4       7540.61       6360.16       192.55 o                         
  10   4   4       1937.66       2580.24       151.64 o                         
  12   4   4      27809.71      26424.08       508.05 o                         
  14   4   4      29637.53      30631.58       579.15 o                         
  16   4   4      50656.05      47005.92       760.97 o                         
  18   4   4      29099.62      29497.03       553.90 o                         
  20   4   4        323.98        379.55        85.24 o                         
  22   4   4      16483.63      16262.54       598.56 o                         
  24   4   4      39907.80      38957.68       855.53 o                         
  26   4   4      51192.59      50395.97      1009.47 o                         
  28   4   4       1454.45       1380.43       205.63 o                         
  30   4   4      15016.67      14607.79       585.88 o                         
  32   4   4       3309.27       2905.20       282.60 o                         
  34   4   4       7890.60       7030.34       442.25 o                         
  36   4   4       1924.80       1687.24       239.92 o                         
  38   4   4      13175.18      13556.63       649.56 o                         
  40   4   4       2119.94       1982.60       333.90 o                         
  42   4   4       1888.72       1731.20       341.27 o                         
  44   4   4       1092.03        574.69       251.54 o                         
  46   4   4        212.73        382.79       326.57 o                         
  48   4   4       6174.25       6803.93       679.58 o                         
 -47   5   4       6025.98       6653.56       509.52 o                         
 -45   5   4      14632.77      13622.44       706.77 o                         
 -43   5   4       3037.61       3553.09       525.10 o                         
 -41   5   4        104.41        176.35       144.52 o                         
 -39   5   4       1965.33       1894.29       261.53 o                         
 -37   5   4      10049.01       9761.61       532.73 o                         
 -35   5   4       9571.62       9604.51       518.12 o                         
 -33   5   4      20232.14      20333.59       734.97 o                         
 -31   5   4      19894.57      19696.97       676.95 o                         
 -29   5   4      11987.95      12112.96       515.58 o                         
 -27   5   4       6852.64       7135.76       435.72 o                         
 -25   5   4      29701.06      28824.91       727.82 o                         
 -23   5   4      52149.19      50120.00       785.51 o                         
 -21   5   4       2057.67       2951.30       217.53 o                         
 -19   5   4       9534.51       9159.90       574.81 o                         
 -17   5   4         89.34        209.67        61.11 o                         
 -15   5   4      14306.92      14180.01       373.66 o                         
 -13   5   4      75510.77      77678.21       971.51 o                         
 -11   5   4      70465.94      69833.97      1040.70 o                         
  -9   5   4      65901.36      68298.62      1020.76 o                         
  -7   5   4       1405.99       1277.69       153.27 o                         
  -5   5   4       7631.83       8083.19       296.36 o                         
  -3   5   4      12510.42      12216.96       431.55 o                         
  -1   5   4     124491.59     129550.43      1391.22 o                         
   1   5   4      24071.26      25168.07       396.54 o                         
   3   5   4      40113.28      41317.49       467.87 o                         
   5   5   4       2773.90       2704.23       141.35 o                         
   7   5   4      49326.95      50067.02       557.80 o                         
   9   5   4      21164.62      21187.15       384.02 o                         
  11   5   4      92162.52      94312.38       920.83 o                         
  13   5   4      62694.99      64674.38       750.39 o                         
  15   5   4        918.14       1167.98       132.80 o                         
  17   5   4        100.75        115.29        35.91 o                         
  19   5   4        499.91        251.19        63.47 o                         
  21   5   4      17691.80      18201.55       562.34 o                         
  23   5   4       1316.67       1307.22       175.82 o                         
  25   5   4       1989.51       1918.97       208.72 o                         
  27   5   4       1744.72       1477.67       191.95 o                         
  29   5   4      18476.33      17982.43       652.14 o                         
  31   5   4       5036.00       4972.93       365.18 o                         
  33   5   4       2572.54       2452.86       322.63 o                         
  35   5   4      11331.38      10340.62       557.04 o                         
  37   5   4         37.33         82.13       142.14 o                         
  39   5   4        617.05        386.52       160.91 o                         
  41   5   4        554.37        556.29       271.18 o                         
  43   5   4        579.80        218.01       186.48 o                         
  45   5   4       1889.49       1951.40       458.69 o                         
  47   5   4        641.04        814.86       289.65 o                         
 -46   6   4       1966.06       1146.23       366.68 o                         
 -44   6   4         65.95        158.59       210.98 o                         
 -42   6   4        516.21        434.18       172.95 o                         
 -40   6   4         50.88         75.43       136.52 o                         
 -38   6   4       8304.18       8035.99       497.50 o                         
 -36   6   4       5043.05       5349.84       402.16 o                         
 -34   6   4       8585.75       9187.46       497.24 o                         
 -32   6   4       2749.30       2477.33       259.46 o                         
 -30   6   4        892.92        763.49       158.08 o                         
 -28   6   4      15807.49      16579.74       600.43 o                         
 -26   6   4       3793.01       4362.30       347.90 o                         
 -24   6   4      20504.96      18597.13       688.34 o                         
 -22   6   4          9.04        103.69        82.74 o                         
 -20   6   4      12585.71      12608.98       801.23 o                         
 -18   6   4         48.73        136.66        62.52 o                         
 -16   6   4      20189.54      19955.41       539.81 o                         
 -14   6   4        311.98        203.66        85.95 o                         
 -12   6   4      65070.61      61619.62      1051.70 o                         
 -10   6   4     136068.39     139025.73      1565.93 o                         
  -8   6   4      81727.70      84611.13      1216.81 o                         
  -6   6   4      44751.48      46578.89       796.82 o                         
  -4   6   4      12111.55      13167.71       411.77 o                         
  -2   6   4       7541.38       7611.54       392.39 o                         
   0   6   4      24557.43      24668.45       439.73 o                         
   2   6   4      15580.66      14878.06       302.57 o                         
   4   6   4      11049.02      10039.96       286.52 o                         
   6   6   4       2770.90       2845.72       160.67 o                         
   8   6   4        379.01        268.27        65.36 o                         
  10   6   4         85.21         82.20        50.80 o                         
  12   6   4      13153.08      11641.08       371.72 o                         
  14   6   4       3010.13       3063.27       278.07 o                         
  16   6   4      25017.39      23697.21       539.53 o                         
  18   6   4       1346.32       1553.51       105.42 o                         
  20   6   4      16260.69      16451.29       327.13 o                         
  22   6   4          4.16       -190.46       127.42 o                         
  24   6   4       5064.51       4777.65       322.50 o                         
  26   6   4      30562.47      31642.45       831.81 o                         
  28   6   4       3986.87       4500.50       332.50 o                         
  30   6   4       7991.32       8477.78       468.37 o                         
  32   6   4       2133.83       2358.21       273.73 o                         
  34   6   4       2348.02       2211.06       273.30 o                         
  36   6   4        803.08        460.71       171.00 o                         
  38   6   4      14919.64      16417.22       733.05 o                         
  40   6   4       1068.32       1130.62       235.97 o                         
  42   6   4         20.97         14.99       169.26 o                         
  44   6   4       6557.82       6888.31       520.11 o                         
  46   6   4       2511.85       2251.80       421.26 o                         
 -45   7   4      17979.89      17252.19       960.12 o                         
 -43   7   4       1052.89       1138.22       290.13 o                         
 -41   7   4       2005.18       2138.60       351.03 o                         
 -39   7   4      15332.50      15667.15      1000.52 o                         
 -37   7   4      20745.40      20974.21       937.72 o                         
 -35   7   4       2788.28       2528.72       331.32 o                         
 -33   7   4       7861.90       7906.02       540.86 o                         
 -31   7   4        153.33         31.65       226.01 o                         
 -29   7   4      18487.53      18515.53      1092.21 o                         
 -27   7   4       6927.60       7228.87       463.43 o                         
 -25   7   4      33314.84      34116.73      1095.23 o                         
 -23   7   4      25274.48      26211.49       814.55 o                         
 -21   7   4       9602.90      10523.72       381.91 o                         
 -19   7   4      27167.95      27610.82       996.67 o                         
 -17   7   4      19473.55      19523.32       501.07 o                         
 -15   7   4     142446.66     140048.20      2166.44 o                         
 -13   7   4      11544.88      11318.51       488.00 o                         
 -11   7   4      12880.48      12946.77       513.57 o                         
  -9   7   4      13933.10      13200.70       518.88 o                         
  -7   7   4      66471.26      68608.82      2135.39 o                         
  -5   7   4      64841.46      61858.07       975.44 o                         
  -3   7   4       3581.33       2627.54       475.62 o                         
  -1   7   4     104146.91     108083.02      1266.42 o                         
   1   7   4      31027.55      30567.42       550.35 o                         
   3   7   4       1560.11       1553.40       113.57 o                         
   5   7   4      86449.43      90885.20      1053.91 o                         
   7   7   4     115325.45     114511.77       980.43 o                         
   9   7   4      76391.18      80617.91       957.48 o                         
  11   7   4       8220.75       8162.68       379.78 o                         
  13   7   4       2171.62       2487.42       185.94 o                         
  15   7   4         12.59        -12.34        75.72 o                         
  17   7   4      13680.57      13201.12       459.31 o                         
  19   7   4       2021.95       2130.11       157.45 o                         
  21   7   4     128461.66     123048.51      1408.71 o                         
  23   7   4      21924.57      21701.51       675.15 o                         
  25   7   4        333.16        168.60       123.46 o                         
  27   7   4      12787.80      12534.29       547.22 o                         
  29   7   4      18231.83      18182.70       726.53 o                         
  31   7   4      20073.36      20027.59       731.70 o                         
  33   7   4      48322.32      48153.08      1168.39 o                         
  35   7   4       8598.48       7764.71       490.88 o                         
  37   7   4        495.66        404.63       174.83 o                         
  39   7   4      11925.76      11440.75       628.26 o                         
  41   7   4         31.12        137.17       192.40 o                         
  43   7   4      16974.39      16833.19       807.65 o                         
  45   7   4       1258.03        968.63       247.50 o                         
 -44   8   4       1507.21       2093.71       673.84 o                         
 -42   8   4       1873.11       2302.60       671.74 o                         
 -40   8   4       1054.13       1385.16       626.82 o                         
 -38   8   4       3677.61       3072.00       368.16 o                         
 -36   8   4        252.20        325.78       163.57 o                         
 -34   8   4       3175.46       3145.60       412.33 o                         
 -32   8   4       8664.49       8540.99       580.33 o                         
 -30   8   4       5597.92       5917.24       459.32 o                         
 -28   8   4        207.02        272.29       140.09 o                         
 -26   8   4      15152.54      14745.66       732.37 o                         
 -24   8   4       3213.69       3465.41       320.09 o                         
 -22   8   4      10026.94       9995.77       389.92 o                         
 -20   8   4       2587.48       2848.69       213.78 o                         
 -18   8   4       5193.99       5153.65       279.29 o                         
 -16   8   4      19076.99      19260.13       669.54 o                         
 -14   8   4        461.66        580.21       128.59 o                         
 -12   8   4      16061.38      16147.95       611.20 o                         
 -10   8   4       4081.67       3561.68       293.26 o                         
  -8   8   4       1046.25        893.75       116.67 o                         
  -6   8   4      22072.52      22539.27       766.41 o                         
  -4   8   4        100.31          1.55        90.77 o                         
  -2   8   4       3132.55       3044.84       431.76 o                         
   0   8   4      51012.90      49450.62      1546.49 o                         
   2   8   4        742.66        822.66        92.81 o                         
   4   8   4       9561.77      10700.31       310.79 o                         
   6   8   4      81849.41      79670.75      1673.28 o                         
   8   8   4       5316.79       5718.34       273.79 o                         
  10   8   4      58219.29      57638.76      1039.39 o                         
  12   8   4      73200.71      74420.66      1226.41 o                         
  14   8   4      38065.51      37405.36       756.56 o                         
  16   8   4      14921.78      15035.13       837.73 o                         
  18   8   4      17628.70      16357.93       905.05 o                         
  20   8   4       4680.41       4955.13       257.11 o                         
  22   8   4      19712.67      19016.31       468.49 o                         
  24   8   4        866.61       1033.33       156.32 o                         
  26   8   4       6129.74       6145.24       579.88 o                         
  28   8   4      25723.11      25317.14       802.26 o                         
  30   8   4      15773.05      15595.31       656.46 o                         
  32   8   4      18033.47      17758.33       720.22 o                         
  34   8   4      12982.76      12690.41       631.64 o                         
  36   8   4      13712.06      13197.23       660.86 o                         
  38   8   4        979.72        725.49       176.28 o                         
  40   8   4       1816.14       1911.56       415.45 o                         
  42   8   4      10332.33      10319.50       763.69 o                         
 -41   9   4        403.39        323.95       172.52 o                         
 -39   9   4      13346.81      14122.00       814.24 o                         
 -37   9   4       2115.28       2388.38       353.39 o                         
 -35   9   4        576.94        394.06       240.32 o                         
 -33   9   4         48.00         97.01       152.79 o                         
 -31   9   4      15951.02      16485.51       782.46 o                         
 -29   9   4       5792.60       5947.49       462.50 o                         
 -27   9   4       1222.37       1552.36       252.36 o                         
 -25   9   4       2101.43       1991.17       215.20 o                         
 -23   9   4      21753.81      21861.01       692.40 o                         
 -21   9   4      12918.22      12712.10       457.90 o                         
 -19   9   4       1165.18       1443.42       175.09 o                         
 -17   9   4      66107.17      67274.97      1609.47 o                         
 -15   9   4       8332.23       8105.74       465.32 o                         
 -13   9   4        229.10        182.94        95.51 o                         
 -11   9   4       1348.83       1191.44       148.85 o                         
  -9   9   4      42111.74      44160.97      2028.07 o                         
  -7   9   4      18005.46      18196.25       786.16 o                         
  -5   9   4       4717.11       4483.33       304.11 o                         
  -3   9   4         80.40        -20.64       203.58 o                         
  -1   9   4      10238.65      10287.50       453.07 o                         
   1   9   4      33133.77      32630.94       880.26 o                         
   3   9   4      14026.75      14190.47       430.91 o                         
   5   9   4     100795.23     101809.53      1175.41 o                         
   7   9   4       1969.22       2261.02       188.69 o                         
   9   9   4       2028.00       1968.84       155.22 o                         
  11   9   4      18587.50      18143.04       644.96 o                         
  13   9   4       9861.25       9371.19       653.63 o                         
  15   9   4      23779.95      22457.78      1042.56 o                         
  17   9   4      10726.20       9388.33       696.04 o                         
  19   9   4       5655.78       4920.23       521.85 o                         
  21   9   4       7949.93       8625.45       404.81 o                         
  23   9   4      53730.31      50544.04       912.79 o                         
  25   9   4       4941.70       4895.36       414.20 o                         
  27   9   4      52530.86      52535.98      1465.04 o                         
  29   9   4       1673.10       1544.90       227.67 o                         
  31   9   4        505.12        518.62       152.35 o                         
  33   9   4         14.34         49.92       149.02 o                         
  35   9   4       7660.07       8832.83       547.99 o                         
  37   9   4      17679.61      18020.50       787.49 o                         
  39   9   4        308.78         41.63       196.01 o                         
  41   9   4       2281.50       2181.93       338.35 o                         
 -40  10   4        201.11        149.13       340.96 o                         
 -38  10   4         53.53       -174.31       203.90 o                         
 -36  10   4       1860.15       2109.36       323.16 o                         
 -34  10   4         35.21        110.04       347.06 o                         
 -32  10   4        394.29        391.69       171.85 o                         
 -30  10   4       1177.84       1442.27       477.41 o                         
 -28  10   4        696.25        537.38       221.92 o                         
 -26  10   4        901.12        565.28       173.87 o                         
 -24  10   4        335.00        332.62       139.26 o                         
 -22  10   4       2984.97       3163.06       248.47 o                         
 -20  10   4       2634.65       2542.43       224.60 o                         
 -18  10   4      16250.55      15924.31      1269.35 o                         
 -16  10   4      20763.26      20077.96      1535.56 o                         
 -14  10   4       1065.56       1225.59       201.16 o                         
 -12  10   4       1770.65       1344.76       239.43 o                         
 -10  10   4       9513.70      10151.12       507.95 o                         
  -8  10   4       4034.41       4529.56       336.59 o                         
  -6  10   4       1149.60       1440.29       191.76 o                         
  -4  10   4       5679.85       4888.73       427.70 o                         
  -2  10   4       7635.70       7102.38       693.17 o                         
   0  10   4       1499.73       1169.51       179.57 o                         
   2  10   4       1088.20        909.42       199.98 o                         
   4  10   4       3490.19       3592.50       278.29 o                         
   6  10   4       1546.53       1383.67       133.64 o                         
   8  10   4      16827.87      16781.72       458.00 o                         
  10  10   4        545.44        586.29       212.84 o                         
  12  10   4      10290.56      10453.95       540.25 o                         
  14  10   4      50742.14      48749.84      1562.21 o                         
  16  10   4          6.31       -128.87       205.49 o                         
  18  10   4      12147.37      12541.25       851.11 o                         
  20  10   4       5150.92       5429.61       583.30 o                         
  22  10   4         39.41       -120.93       212.51 o                         
  24  10   4       1167.41        892.33       258.24 o                         
  26  10   4       9547.01      10544.64       636.18 o                         
  28  10   4       4894.00       5626.81      1162.56 o                         
  30  10   4       6698.77       6966.54       553.44 o                         
  32  10   4       3172.48       3006.94       391.96 o                         
  34  10   4       1399.69       1917.11       558.54 o                         
  36  10   4        235.72        380.89       373.38 o                         
  38  10   4        205.25        179.71       185.93 o                         
  40  10   4        127.75       -215.74       229.99 o                         
 -37  11   4        678.30       1201.06       430.01 o                         
 -35  11   4        152.07       -102.58       172.85 o                         
 -33  11   4       1455.39       1422.69       280.65 o                         
 -31  11   4      13186.55      13391.23      1135.16 o                         
 -29  11   4       9136.35       7934.26       548.38 o                         
 -27  11   4      10386.81      11093.75       629.64 o                         
 -25  11   4       4452.74       4824.98       416.89 o                         
 -23  11   4       6563.61       6741.38       479.06 o                         
 -21  11   4       3947.48       3692.44       466.07 o                         
 -19  11   4       4699.86       6190.18       675.71 o                         
 -17  11   4      41879.67      40714.72      1118.92 o                         
 -15  11   4       1155.36       1009.37       204.39 o                         
 -13  11   4      11290.43      11384.99       575.74 o                         
 -11  11   4        560.47        659.84       376.58 o                         
  -9  11   4        334.40        104.83       104.22 o                         
  -7  11   4        660.07        810.39       282.87 o                         
  -5  11   4       3297.46       3143.06       292.35 o                         
  -3  11   4       9278.01       9624.27       610.89 o                         
  -1  11   4        581.91        374.53        96.15 o                         
   1  11   4       8375.36       8945.06       392.15 o                         
   3  11   4        164.18        291.49       100.42 o                         
   5  11   4      18021.10      17262.10       666.91 o                         
   7  11   4       1053.08       1055.57       187.62 o                         
   9  11   4       7662.69       7555.40       457.84 o                         
  11  11   4        275.71        298.99       336.91 o                         
  13  11   4        225.11        198.72       120.01 o                         
  15  11   4        742.66        660.39       147.96 o                         
  17  11   4       8056.48       7276.81       669.14 o                         
  19  11   4      26099.38      24755.55      1253.34 o                         
  21  11   4       7090.12       6734.56       689.18 o                         
  23  11   4       3007.96       3427.93       501.12 o                         
  25  11   4       1685.41       1226.57       332.77 o                         
  27  11   4       6526.46       6258.09       512.90 o                         
  29  11   4        458.87        261.50       163.69 o                         
  31  11   4        602.65        749.25       366.80 o                         
  33  11   4         16.75       -179.91       182.44 o                         
  35  11   4        336.35        559.20       301.32 o                         
  37  11   4       9967.24       9517.21       705.78 o                         
 -36  12   4       1409.16       1407.04       488.31 o                         
 -34  12   4      10860.41      11685.59      1151.38 o                         
 -32  12   4        270.54        694.45       372.32 o                         
 -30  12   4       1330.99       1509.14       277.81 o                         
 -28  12   4        754.10        677.89       325.12 o                         
 -26  12   4      11170.57      12510.59       681.89 o                         
 -24  12   4       2488.71       1970.93       288.34 o                         
 -22  12   4       7618.96       7657.48       933.26 o                         
 -20  12   4       5966.77       6296.39       482.38 o                         
 -18  12   4       4603.20       3622.91       364.30 o                         
 -16  12   4      24444.09      22643.74       857.95 o                         
 -14  12   4       1029.14        566.43       173.50 o                         
 -12  12   4      41487.91      40763.74      1109.82 o                         
 -10  12   4         48.00        190.55       139.73 o                         
  -8  12   4         23.71        -38.86       131.70 o                         
  -6  12   4       4573.18       4037.08       370.01 o                         
  -4  12   4      14693.91      15015.94       654.75 o                         
  -2  12   4       1207.38       1026.64       189.26 o                         
   0  12   4       9892.74       9864.99       663.71 o                         
   2  12   4        397.93         50.03       127.59 o                         
   4  12   4       5868.47       5792.40       419.49 o                         
   6  12   4       2485.38       2665.04       289.92 o                         
   8  12   4       8274.18       8066.14       498.29 o                         
  10  12   4      35864.56      34176.74      1027.01 o                         
  12  12   4      15850.46      15413.16       710.00 o                         
  14  12   4        438.68        292.34       139.05 o                         
  16  12   4        756.40        690.34       198.08 o                         
  18  12   4      11958.36      12974.40       683.55 o                         
  20  12   4       8819.27       8380.75       763.41 o                         
  22  12   4       3930.36       3363.80       512.38 o                         
  24  12   4         73.34         10.79       204.19 o                         
  26  12   4       2852.09       2047.04       454.06 o                         
  28  12   4      10151.94       8944.55       639.38 o                         
  30  12   4         30.20         52.23       181.20 o                         
  32  12   4      15890.62      15743.82       889.72 o                         
  34  12   4         20.12        138.69       239.22 o                         
  36  12   4         79.14         74.75       225.57 o                         
 -33  13   4       5037.24       6548.67       861.61 o                         
 -31  13   4       2034.70       3833.53       698.54 o                         
 -29  13   4        146.61       -257.67       287.78 o                         
 -27  13   4        106.45        736.18       348.80 o                         
 -25  13   4       6783.64       6186.39       499.01 o                         
 -23  13   4      23149.08      23769.33       787.55 o                         
 -21  13   4       6961.66       7636.91       783.07 o                         
 -19  13   4      10274.81      11532.17       658.06 o                         
 -17  13   4        129.64        166.81       149.33 o                         
 -15  13   4        177.37        317.54       151.84 o                         
 -13  13   4       1981.64       1369.36       227.37 o                         
 -11  13   4      18954.65      19023.52       884.15 o                         
  -9  13   4       1414.41       1258.08       235.42 o                         
  -7  13   4       2087.81       1939.68       258.17 o                         
  -5  13   4        345.75       -121.74       150.72 o                         
  -3  13   4         33.66       -132.52       159.18 o                         
  -1  13   4      27870.09      28845.76       947.78 o                         
   1  13   4       3340.44       2630.73       370.00 o                         
   3  13   4       2719.40       2534.45       286.86 o                         
   5  13   4        165.58         54.83       143.68 o                         
   7  13   4      11062.51      10634.17       583.13 o                         
   9  13   4        319.29        238.38       143.86 o                         
  11  13   4      20849.08      21244.45       848.72 o                         
  13  13   4       9044.78      10112.42       604.21 o                         
  15  13   4        289.11        423.40       194.68 o                         
  17  13   4        307.13        233.61       198.62 o                         
  19  13   4       3914.11       3148.30       373.20 o                         
  21  13   4      15672.43      15227.55       796.58 o                         
  23  13   4        857.30        837.03       239.57 o                         
  25  13   4        560.69       1494.70       423.85 o                         
  27  13   4          4.13       -442.41       295.57 o                         
  29  13   4       1240.07        924.30       240.14 o                         
  31  13   4         72.11        147.31       178.34 o                         
  33  13   4        457.88        211.56       535.05 o                         
 -30  14   4       1993.78       1707.36       494.90 o                         
 -28  14   4      15454.10      15435.12      1134.94 o                         
 -26  14   4       8816.53       8550.22       937.15 o                         
 -24  14   4       2176.83       2380.53       345.60 o                         
 -22  14   4       4036.94       4763.30       470.76 o                         
 -20  14   4         81.61        -69.05       293.19 o                         
 -18  14   4        308.39        604.14       337.19 o                         
 -16  14   4        440.56        282.92       176.60 o                         
 -14  14   4       2799.00       2985.89       357.21 o                         
 -12  14   4         67.65        152.41       152.09 o                         
 -10  14   4        379.94        863.80       294.43 o                         
  -8  14   4       1160.02       1658.13       270.74 o                         
  -6  14   4        943.18       1174.66       224.95 o                         
  -4  14   4        258.36        179.55       139.81 o                         
  -2  14   4          3.08        -86.46       139.84 o                         
   0  14   4       6757.31       5993.65       453.10 o                         
   2  14   4        865.85        677.31       179.08 o                         
   4  14   4       6986.74       7075.71       502.39 o                         
   6  14   4        112.60        290.63       182.65 o                         
   8  14   4       5671.97       6180.15       953.07 o                         
  10  14   4        256.94        433.88       198.36 o                         
  12  14   4         81.23        -55.17       158.37 o                         
  14  14   4       7180.81       7426.18       874.84 o                         
  16  14   4      23210.14      22473.39      1020.84 o                         
  18  14   4         74.56          4.81       154.40 o                         
  20  14   4      16033.80      15402.83       819.38 o                         
  22  14   4       1721.55       1590.64       294.69 o                         
  24  14   4        817.96       1580.57       328.65 o                         
  26  14   4        256.37        184.86       184.64 o                         
  28  14   4        155.53         95.95       178.07 o                         
 -25  15   4       5949.00       5074.17       498.74 o                         
 -23  15   4       4408.73       4829.92       633.86 o                         
 -21  15   4        153.54         32.74       175.03 o                         
 -19  15   4       2301.00       2088.62       327.49 o                         
 -17  15   4        101.27        167.60       152.78 o                         
 -15  15   4       3356.04       3493.92       499.98 o                         
 -13  15   4         83.86         97.07       161.58 o                         
 -11  15   4       5318.64       6599.92       634.34 o                         
  -9  15   4       1627.84       2144.32       307.19 o                         
  -7  15   4       2409.06       2215.95       455.21 o                         
  -5  15   4        342.95        529.51       180.94 o                         
  -3  15   4       8701.53       8659.47       569.95 o                         
  -1  15   4        301.52        231.20       144.72 o                         
   1  15   4       5547.55       4896.00       425.72 o                         
   3  15   4         97.92         25.91       163.77 o                         
   5  15   4       1396.47       1018.13       227.80 o                         
   7  15   4         67.03         29.65       215.20 o                         
   9  15   4       3938.64       4086.25       470.98 o                         
  11  15   4       2291.66       2174.45       412.62 o                         
  13  15   4       2778.80       3105.09       667.68 o                         
  15  15   4       4931.69       4712.18       467.30 o                         
  17  15   4        922.36       1257.57       452.31 o                         
  19  15   4       2458.45       1917.26       322.35 o                         
  21  15   4      13242.83      13130.27       785.30 o                         
  23  15   4        829.26        607.80       255.12 o                         
  25  15   4        109.89        120.63       211.36 o                         
 -20  16   4      11186.59      13814.13       797.24 o                         
 -18  16   4        509.36        -60.93       176.58 o                         
 -16  16   4       5100.72       5974.19       513.17 o                         
 -14  16   4       6475.44       7450.98       568.26 o                         
 -12  16   4        269.83        220.73       174.01 o                         
 -10  16   4        635.83        723.57       217.55 o                         
  -8  16   4        414.55        234.25       153.48 o                         
  -6  16   4      14723.16      14153.56       762.33 o                         
  -4  16   4         12.35        167.34       220.95 o                         
  -2  16   4         70.84        241.08       348.51 o                         
   0  16   4        934.11        658.53       223.54 o                         
   2  16   4      10504.38      11532.54       683.57 o                         
   4  16   4      10519.42      11173.30       723.88 o                         
   6  16   4      18261.04      18158.00       866.23 o                         
   8  16   4       1510.55       1699.97       295.75 o                         
  10  16   4         39.07        -28.02       177.37 o                         
  12  16   4       5468.77       5498.81       498.07 o                         
  14  16   4       8541.00       8174.81       605.52 o                         
  16  16   4      17113.29      18259.73       912.02 o                         
  18  16   4         24.36       -127.23       193.36 o                         
  20  16   4       7196.06       7841.68      1564.22 o                         
 -11  17   4       1032.56       1138.63       266.86 o                         
  -9  17   4       6933.39       6946.63       552.62 o                         
  -7  17   4       1018.84        597.11       201.48 o                         
  -5  17   4       2135.16       2200.63       327.52 o                         
  -3  17   4       1181.13        784.51       214.90 o                         
  -1  17   4       2123.60       2376.76       338.74 o                         
   1  17   4         29.79        -46.49       230.22 o                         
   3  17   4        102.01        619.75       494.79 o                         
   5  17   4        964.03        677.67       255.93 o                         
   7  17   4       3825.18       5009.55       491.90 o                         
   9  17   4        809.14       1021.95       238.09 o                         
  11  17   4       3669.27       3817.38       672.51 o                         
 -49   1   5       1253.93       1883.12       343.00 o                         
 -47   1   5       9086.91      10315.60       759.21 o                         
 -45   1   5         51.23        399.69       281.83 o                         
 -43   1   5        150.94         21.15       161.65 o                         
 -41   1   5        203.98        -27.71       124.80 o                         
 -39   1   5      31811.74      31920.66       734.67 o                         
 -37   1   5       6235.87       5954.64       406.64 o                         
 -35   1   5       1434.38       1195.56       210.93 o                         
 -33   1   5      14373.06      14251.20       577.37 o                         
 -31   1   5       6640.69       6767.79       385.64 o                         
 -29   1   5      26516.88      24476.65       697.85 o                         
 -27   1   5      12132.33      12602.36       412.47 o                         
 -25   1   5      98255.54      99033.09       822.54 o                         
 -23   1   5       4009.23       4044.22       151.91 o                         
 -21   1   5        524.59        696.11        76.65 o                         
 -19   1   5       5238.53       4813.95       157.06 o                         
 -17   1   5     124872.30     127089.16       753.93 o                         
 -15   1   5       5483.19       5048.59       142.12 o                         
 -13   1   5      95825.37      98738.28       573.86 o                         
 -11   1   5       9240.18       9289.53       161.44 o                         
  -9   1   5       3721.05       4109.10       103.39 o                         
  -7   1   5      56538.23      56780.86       551.64 o                         
  -5   1   5      54476.79      55265.70       309.19 o                         
  -3   1   5     149807.56     146119.16      4090.76 o                         
  -1   1   5      74201.91      74901.27      1119.58 o                         
   1   1   5     100928.72     103787.26       734.40 o                         
   3   1   5      55294.56      54454.80       667.04 o                         
   5   1   5     215426.97     218801.36      3595.76 o                         
   7   1   5     157770.69     155146.14      2176.10 o                         
   9   1   5      21485.66      23867.61       303.79 o                         
  11   1   5     146017.50     147607.55      1210.77 o                         
  13   1   5       1692.15       1330.13        84.67 o                         
  15   1   5      64150.65      61664.98      1983.06 o                         
  17   1   5       7129.02       7271.89       331.72 o                         
  19   1   5     100911.23     100168.53      1602.66 o                         
  21   1   5      11942.45      10322.56       378.00 o                         
  23   1   5       5181.66       5087.98       234.42 o                         
  25   1   5       5555.97       5338.33       199.73 o                         
  27   1   5       1406.67       1223.34       103.89 o                         
  29   1   5       1422.49       1607.76       120.90 o                         
  31   1   5       4778.89       4263.59       186.11 o                         
  33   1   5      13410.09      12669.63       708.91 o                         
  35   1   5          2.54         53.47       175.47 o                         
  37   1   5      17407.19      17695.12      1048.28 o                         
  39   1   5       2477.12       3126.32       413.35 o                         
  41   1   5      19611.80      19008.77      2146.32 o                         
  43   1   5       1638.16       1674.94       318.16 o                         
  45   1   5       8724.07       9493.88      1025.41 o                         
  47   1   5        121.04        276.60      1026.60 o                         
  49   1   5        118.82        134.51       206.49 o                         
 -48   2   5      13230.62      15756.50       953.19 o                         
 -46   2   5       1089.58       1282.26       314.43 o                         
 -44   2   5       4290.85       3394.81       429.34 o                         
 -42   2   5        220.02         98.61       173.05 o                         
 -40   2   5      12957.33      13772.57       488.56 o                         
 -38   2   5       1575.45       1387.26       167.08 o                         
 -36   2   5      32411.77      32716.92       712.15 o                         
 -34   2   5      19695.64      21331.64       560.55 o                         
 -32   2   5       2698.82       2530.17       231.50 o                         
 -30   2   5      14730.76      14899.55       442.65 o                         
 -28   2   5        637.84        513.87       100.16 o                         
 -26   2   5      10639.31      10712.49       312.89 o                         
 -24   2   5      21891.82      22151.27       369.64 o                         
 -22   2   5      12335.99      12890.81       293.91 o                         
 -20   2   5      35389.37      37092.77       435.80 o                         
 -18   2   5      38494.33      40354.69       468.99 o                         
 -16   2   5       4655.87       4097.62       132.36 o                         
 -14   2   5       1755.55       1667.96        80.79 o                         
 -12   2   5      38555.03      38611.52       349.23 o                         
 -10   2   5      37113.61      41558.96       442.18 o                         
  -8   2   5      29240.84      28187.88       251.03 o                         
  -6   2   5      45515.70      48279.36       851.06 o                         
  -4   2   5       9840.79       8569.28       282.11 o                         
  -2   2   5       6389.83       6203.50       237.52 o                         
   0   2   5       6711.50       6942.18       124.06 o                         
   2   2   5      46939.11      42540.34       526.46 o                         
   4   2   5       6440.14       7023.69       296.16 o                         
   6   2   5       6307.01       5900.89       172.30 o                         
   8   2   5      31090.52      30007.38       661.72 o                         
  10   2   5       5212.34       4077.78       136.32 o                         
  12   2   5      10952.42      11968.60       321.69 o                         
  14   2   5      60437.04      59252.00       681.95 o                         
  16   2   5       1466.78       1290.48       114.41 o                         
  18   2   5      13318.56      13114.31       358.07 o                         
  20   2   5      11897.92      12547.51       371.69 o                         
  22   2   5       4903.48       5417.74       267.53 o                         
  24   2   5      38302.76      36133.12       810.85 o                         
  26   2   5        845.85       1071.45       201.02 o                         
  28   2   5      21117.22      20319.93      1066.59 o                         
  30   2   5       1249.72       1091.50       220.84 o                         
  32   2   5        551.83        117.32       146.31 o                         
  34   2   5       8998.15       8184.23       590.42 o                         
  36   2   5       2455.07       2469.23       345.56 o                         
  38   2   5          9.56        -87.50       171.63 o                         
  40   2   5       2398.80       2528.49       376.35 o                         
  42   2   5       5141.37       5823.21       677.51 o                         
  44   2   5       1326.61       1603.08       332.06 o                         
  46   2   5      17682.16      17365.07      1018.63 o                         
  48   2   5        103.90        252.00       221.01 o                         
 -47   3   5          0.50        343.63       238.47 o                         
 -45   3   5      11847.31      11143.71       632.24 o                         
 -43   3   5       3640.59       3313.54       430.92 o                         
 -41   3   5       1404.80       1578.92       244.79 o                         
 -39   3   5       3472.95       3898.82       262.24 o                         
 -37   3   5      20419.95      19572.54       629.04 o                         
 -35   3   5      12971.45      12434.96       434.00 o                         
 -33   3   5       3242.98       3467.39       229.37 o                         
 -31   3   5       5979.99       6429.00       300.98 o                         
 -29   3   5          3.01         -3.44        98.53 o                         
 -27   3   5         45.40        118.88        70.52 o                         
 -25   3   5        709.07        617.27        76.08 o                         
 -23   3   5      35747.14      33411.98       448.85 o                         
 -21   3   5      15146.17      14988.74       313.01 o                         
 -19   3   5       1678.87       1500.76        88.98 o                         
 -17   3   5      16737.58      17631.52       309.97 o                         
 -15   3   5       2552.43       2212.11       115.41 o                         
 -13   3   5      43928.80      43190.76       500.73 o                         
 -11   3   5      19910.48      23208.22       309.12 o                         
  -9   3   5     130085.30     132003.48       812.93 o                         
  -7   3   5      38875.22      40319.37       462.45 o                         
  -5   3   5     197605.19     204619.53      1531.65 o                         
  -3   3   5     123158.29     128512.89      1181.22 o                         
  -1   3   5      80478.66      85722.71      1391.41 o                         
   1   3   5      67139.35      69976.68       577.04 o                         
   3   3   5      51449.21      53969.00       531.76 o                         
   5   3   5      18600.63      17295.47       320.74 o                         
   7   3   5       7339.81       7128.88       183.20 o                         
   9   3   5      23335.70      24206.97       421.49 o                         
  11   3   5       5131.73       5543.26       221.12 o                         
  13   3   5      94158.84      92510.75      1523.04 o                         
  15   3   5       4267.45       3650.73       180.58 o                         
  17   3   5       1524.45       1296.95       116.55 o                         
  19   3   5       3232.07       2983.86       208.05 o                         
  21   3   5      22973.06      23023.32       523.94 o                         
  23   3   5      58057.46      56452.56       996.30 o                         
  25   3   5       6641.93       6035.21       348.89 o                         
  27   3   5      27557.18      26497.07       746.51 o                         
  29   3   5       4964.50       5065.36       389.65 o                         
  31   3   5       3743.90       3646.79       303.11 o                         
  33   3   5       1065.27       1301.28       266.20 o                         
  35   3   5      42073.66      41971.32      1347.41 o                         
  37   3   5       8361.86       7514.64       606.69 o                         
  39   3   5       6610.11       6145.63       558.92 o                         
  41   3   5        439.50        562.06       290.51 o                         
  43   3   5       2602.51       2263.23       403.56 o                         
  45   3   5       6308.39       6170.99      1117.28 o                         
  47   3   5         96.55        177.70       200.10 o                         
 -48   4   5       2284.83       1888.30       279.12 o                         
 -46   4   5       2273.30       2716.51       334.81 o                         
 -44   4   5        202.60        115.38       204.38 o                         
 -42   4   5         33.91        221.58       144.68 o                         
 -40   4   5         49.50        -64.34       143.91 o                         
 -38   4   5        436.29        290.43       148.87 o                         
 -36   4   5         46.59        148.49       180.97 o                         
 -34   4   5       5018.16       5175.56       281.61 o                         
 -32   4   5        135.27         96.15        95.76 o                         
 -30   4   5        319.87        381.39        90.96 o                         
 -28   4   5       8755.57       9212.14       340.97 o                         
 -26   4   5         67.95        135.04        79.68 o                         
 -24   4   5       1092.12        813.10        91.94 o                         
 -22   4   5       1369.73       1223.52       118.87 o                         
 -20   4   5       4833.37       5482.41       213.80 o                         
 -18   4   5       7748.05       7020.66       240.13 o                         
 -16   4   5       9356.04      10507.19       280.38 o                         
 -14   4   5      93102.89      95419.95      1172.01 o                         
 -12   4   5       1113.40       1136.85        88.25 o                         
 -10   4   5        766.35       1043.06       112.98 o                         
  -8   4   5      14899.98      15033.95       527.53 o                         
  -6   4   5       7925.92       6889.98       459.76 o                         
  -4   4   5        437.16        587.92       135.41 o                         
  -2   4   5      18483.75      19643.35       320.37 o                         
   0   4   5        760.79        625.46        50.12 o                         
   2   4   5      16658.91      16959.04       296.32 o                         
   4   4   5       5887.50       5744.15       154.53 o                         
   6   4   5       1036.59        943.69        71.76 o                         
   8   4   5       9329.36       8900.90       249.79 o                         
  10   4   5      10489.13       9595.75       253.20 o                         
  12   4   5       3273.42       3094.57       155.81 o                         
  14   4   5       3008.73       3003.01       186.23 o                         
  16   4   5        582.24        927.76       119.26 o                         
  18   4   5       4189.03       4217.54       232.30 o                         
  20   4   5        717.56        504.85        96.37 o                         
  22   4   5         55.14        156.42       120.55 o                         
  24   4   5       4317.37       5432.71       332.47 o                         
  26   4   5       1157.60       1244.53       176.65 o                         
  28   4   5       7797.62       7586.56       416.83 o                         
  30   4   5       8602.32       7899.26       438.83 o                         
  32   4   5       2393.63       2589.21       277.26 o                         
  34   4   5        186.50        -17.70       212.40 o                         
  36   4   5       2550.55       2401.73       292.23 o                         
  38   4   5       3456.18       2540.10       366.38 o                         
  40   4   5        205.84       -197.29       198.53 o                         
  42   4   5        720.47        399.21       225.39 o                         
  44   4   5         10.88         98.20       331.76 o                         
  46   4   5       4437.49       4741.77      1026.41 o                         
 -47   5   5         26.76       -158.97       197.85 o                         
 -45   5   5       1803.09       2296.63       305.73 o                         
 -43   5   5       4502.44       4576.56       407.44 o                         
 -41   5   5        552.87        597.24       244.02 o                         
 -39   5   5        185.46        247.64       156.97 o                         
 -37   5   5      15989.86      15674.46       670.12 o                         
 -35   5   5      23265.70      22305.31       767.49 o                         
 -33   5   5       4830.56       5300.65       548.94 o                         
 -31   5   5      14248.00      13958.31       570.51 o                         
 -29   5   5        724.42        522.71       136.95 o                         
 -27   5   5        613.58        460.75       119.92 o                         
 -25   5   5      13362.62      13850.50       499.97 o                         
 -23   5   5      28851.84      28844.97       655.25 o                         
 -21   5   5       7664.32       7392.63       499.01 o                         
 -19   5   5       7306.14       7324.31       371.31 o                         
 -17   5   5       8928.96       8455.99       259.84 o                         
 -15   5   5      43627.52      41040.99       634.31 o                         
 -13   5   5     201256.66     200331.28      1801.03 o                         
 -11   5   5      49865.89      51647.34       767.00 o                         
  -9   5   5      95644.75      96038.05      1243.03 o                         
  -7   5   5       4307.33       4236.95       329.62 o                         
  -5   5   5        137.24        502.81        74.02 o                         
  -3   5   5      25728.74      29147.87       538.21 o                         
  -1   5   5      20740.25      19830.49       344.45 o                         
   1   5   5       4612.32       4659.31       176.89 o                         
   3   5   5        213.01        265.66        48.48 o                         
   5   5   5       4815.58       4292.43       172.56 o                         
   7   5   5       1157.41        922.78        85.61 o                         
   9   5   5      14726.19      14825.56       480.72 o                         
  11   5   5       7280.97       7763.11       246.47 o                         
  13   5   5      24071.43      21464.94       431.52 o                         
  15   5   5       1446.58       1855.14       158.46 o                         
  17   5   5      10108.63      10507.97       258.80 o                         
  19   5   5       3136.71       2636.78       174.97 o                         
  21   5   5      21896.08      20950.58       515.87 o                         
  23   5   5      62214.10      60909.61      1072.51 o                         
  25   5   5       2062.62       2181.62       224.21 o                         
  27   5   5      22677.05      23448.66       732.96 o                         
  29   5   5      14515.81      14440.77       919.75 o                         
  31   5   5       9884.02      10030.83       506.03 o                         
  33   5   5       5023.75       5734.17       566.94 o                         
  35   5   5      45734.38      45134.52      1138.97 o                         
  37   5   5         85.83         52.41       144.36 o                         
  39   5   5       2207.29       2231.60       273.01 o                         
  41   5   5       2853.38       2682.31       468.16 o                         
  43   5   5       1608.26       1098.83       312.64 o                         
  45   5   5      11989.09      11747.16      1329.53 o                         
  47   5   5        411.55         17.59       247.89 o                         
 -46   6   5        153.74        131.58       216.02 o                         
 -44   6   5        225.23        214.33       167.15 o                         
 -42   6   5       6075.16       6467.57       474.01 o                         
 -40   6   5      20413.61      21880.43      1525.52 o                         
 -38   6   5         28.17          3.91       155.22 o                         
 -36   6   5      52500.50      52618.11      1212.70 o                         
 -34   6   5          3.02        -75.20       132.17 o                         
 -32   6   5        526.29        286.18       155.28 o                         
 -30   6   5        178.01        100.39       136.54 o                         
 -28   6   5       8242.39       8648.02       690.61 o                         
 -26   6   5       4039.97       4154.29       338.77 o                         
 -24   6   5      17943.79      17789.55       537.45 o                         
 -22   6   5       7122.56       6873.65       321.41 o                         
 -20   6   5       5695.99       5869.16       426.77 o                         
 -18   6   5      38317.84      35598.42       653.23 o                         
 -16   6   5       4086.02       2975.41       186.02 o                         
 -14   6   5      74227.55      72165.53      1592.26 o                         
 -12   6   5       7091.12       7063.95       370.95 o                         
 -10   6   5       3946.82       5034.24       318.39 o                         
  -8   6   5      62490.41      61338.46      1058.07 o                         
  -6   6   5      49363.00      43977.82       656.12 o                         
  -4   6   5       7144.12       4608.84       269.32 o                         
  -2   6   5      85899.24      89782.16      1033.37 o                         
   0   6   5       3002.49       2808.74       127.36 o                         
   2   6   5        127.44         95.52        52.34 o                         
   4   6   5      54490.47      49605.27       560.28 o                         
   6   6   5      21879.86      24346.51       453.79 o                         
   8   6   5      56766.71      51751.65       697.12 o                         
  10   6   5      13150.11      15239.11       353.14 o                         
  12   6   5        351.09        385.79        77.06 o                         
  14   6   5      18566.58      16732.46       464.20 o                         
  16   6   5        480.88        302.82        78.97 o                         
  18   6   5      53229.34      49323.53       707.47 o                         
  20   6   5        473.75        446.00       100.14 o                         
  22   6   5       1462.68       1276.35       257.15 o                         
  24   6   5      12791.95      12807.01       516.07 o                         
  26   6   5      15334.61      15567.94       595.41 o                         
  28   6   5       1688.40       1632.58       214.30 o                         
  30   6   5      65323.78      63821.78      1267.98 o                         
  32   6   5      12190.68      12819.12       591.06 o                         
  34   6   5      11309.03      11361.38       578.16 o                         
  36   6   5       5915.45       5692.39       429.66 o                         
  38   6   5       4996.74       5135.20       425.50 o                         
  40   6   5      18286.39      18586.38       802.71 o                         
  42   6   5       3305.07       2877.19       346.82 o                         
  44   6   5        272.99       -216.23       252.13 o                         
  46   6   5         51.12       -134.09       336.98 o                         
 -45   7   5       2378.83       1730.34       458.44 o                         
 -43   7   5         65.35       -116.12       194.88 o                         
 -41   7   5       2099.29       2670.74       372.38 o                         
 -39   7   5       3223.29       2316.53       335.19 o                         
 -37   7   5      13828.67      14325.82       778.78 o                         
 -35   7   5        819.83        860.22       210.07 o                         
 -33   7   5       2632.02       2116.16       298.12 o                         
 -31   7   5       6612.79       6964.80       814.91 o                         
 -29   7   5       7177.02       7981.14       507.14 o                         
 -27   7   5        862.48        878.24       176.44 o                         
 -25   7   5      12872.22      13264.43       855.50 o                         
 -23   7   5       6901.99       8142.05       455.04 o                         
 -21   7   5         93.97          6.36        83.34 o                         
 -19   7   5       1537.50       1686.31       160.00 o                         
 -17   7   5      13515.15      14177.77       427.29 o                         
 -15   7   5      21205.92      20986.69       504.40 o                         
 -13   7   5      13830.54      15568.42       579.30 o                         
 -11   7   5         37.70         57.55       149.71 o                         
  -9   7   5       4033.17       5083.02       333.52 o                         
  -7   7   5       7123.55       7179.76       345.68 o                         
  -5   7   5      16747.41      17969.40       521.12 o                         
  -3   7   5      93135.27      94461.02      1755.36 o                         
  -1   7   5      12082.25      13385.64       352.41 o                         
   1   7   5      46110.33      46173.50       565.14 o                         
   3   7   5      74588.41      73603.07       736.79 o                         
   5   7   5        493.74        391.15        75.31 o                         
   7   7   5      26165.04      25391.52       459.03 o                         
   9   7   5       1630.08       1417.23       135.96 o                         
  11   7   5       1957.76       1601.37       194.53 o                         
  13   7   5       4988.92       5640.43       277.51 o                         
  15   7   5       5155.93       5111.42       338.25 o                         
  17   7   5         18.50        161.99        76.18 o                         
  19   7   5       7141.45       6872.02       268.92 o                         
  21   7   5        509.47        403.51        63.58 o                         
  23   7   5       2604.80       2662.61       241.69 o                         
  25   7   5      37502.05      38430.02       926.91 o                         
  27   7   5        624.16        555.50       151.70 o                         
  29   7   5       4960.83       4825.86       365.00 o                         
  31   7   5        383.14        537.37       166.84 o                         
  33   7   5      23614.70      23827.92       831.96 o                         
  35   7   5       1512.10       1854.45       264.17 o                         
  37   7   5       3569.66       3278.51       496.40 o                         
  39   7   5       1232.15       1101.72       230.34 o                         
  41   7   5       2453.39       2641.07       325.39 o                         
  43   7   5        406.49        718.94       243.16 o                         
  45   7   5        167.18       -114.68       162.13 o                         
 -44   8   5         10.19         31.04       158.17 o                         
 -42   8   5      15756.96      15654.92       914.40 o                         
 -40   8   5      20821.80      21062.51      1771.79 o                         
 -38   8   5        690.70       1349.55       279.95 o                         
 -36   8   5      14617.57      14417.85       771.83 o                         
 -34   8   5        909.89        553.70       415.80 o                         
 -32   8   5       4439.44       4529.11       414.99 o                         
 -30   8   5        577.89        229.89       136.02 o                         
 -28   8   5        609.48        422.97       126.41 o                         
 -26   8   5       5625.63       5660.06       408.53 o                         
 -24   8   5       7356.48       7865.11       465.78 o                         
 -22   8   5        167.95        201.45        77.91 o                         
 -20   8   5      11040.84      10887.38       405.70 o                         
 -18   8   5       6185.33       5982.04       293.54 o                         
 -16   8   5       4002.06       2991.23       283.89 o                         
 -14   8   5       4802.04       4600.35       621.31 o                         
 -12   8   5      35676.20      35826.21       924.46 o                         
 -10   8   5      54279.30      53265.91       854.16 o                         
  -8   8   5         63.87        314.54       110.83 o                         
  -6   8   5       3417.30       3229.94       208.81 o                         
  -4   8   5      25057.34      22505.96       531.18 o                         
  -2   8   5      12836.46      11857.53       489.77 o                         
   0   8   5      80531.49      79960.64       945.98 o                         
   2   8   5      77638.04      77689.58       867.00 o                         
   4   8   5      39336.74      38886.44       583.68 o                         
   6   8   5      20554.07      22206.38       451.65 o                         
   8   8   5       8967.72       8862.43       337.93 o                         
  10   8   5       4638.17       4473.02       291.63 o                         
  12   8   5      17823.91      17770.99       498.72 o                         
  14   8   5       4024.38       4415.48       262.04 o                         
  16   8   5       8379.06       7973.86       432.39 o                         
  18   8   5      63611.51      63989.75      1326.01 o                         
  20   8   5      45192.41      43080.96       941.02 o                         
  22   8   5      11395.09      11831.35       359.38 o                         
  24   8   5        706.15        507.83        62.85 o                         
  26   8   5       6287.88       6449.80       399.94 o                         
  28   8   5       1911.98       1929.52       243.22 o                         
  30   8   5      15770.79      16003.98       688.79 o                         
  32   8   5      26079.16      25549.51       865.73 o                         
  34   8   5      14015.44      13540.29       653.52 o                         
  36   8   5        604.43        286.16       153.59 o                         
  38   8   5       6781.80       7085.89       504.87 o                         
  40   8   5      12617.50      13065.46       693.06 o                         
  42   8   5        109.46       -156.77       217.79 o                         
 -41   9   5       6370.30       7954.89       970.51 o                         
 -39   9   5        517.96        105.78       200.10 o                         
 -37   9   5       1057.95       1518.32       285.22 o                         
 -35   9   5       6223.30       7045.32      1228.88 o                         
 -33   9   5       1994.28       2012.58       288.74 o                         
 -31   9   5         17.34        -77.61       149.43 o                         
 -29   9   5        408.20        504.59       235.27 o                         
 -27   9   5        831.15        781.62       173.77 o                         
 -25   9   5       2496.33       2770.50       287.16 o                         
 -23   9   5         65.14         91.12        83.05 o                         
 -21   9   5       6915.54       7005.36       343.66 o                         
 -19   9   5        545.81        214.37       105.76 o                         
 -17   9   5        128.03        114.29       123.14 o                         
 -15   9   5       1987.12       1825.83       230.80 o                         
 -13   9   5       8714.43       8121.84       470.65 o                         
 -11   9   5       2452.36       2802.35       216.05 o                         
  -9   9   5      29244.66      29801.33       797.84 o                         
  -7   9   5      20074.14      19974.51       643.12 o                         
  -5   9   5         67.07        -85.50       102.43 o                         
  -3   9   5      18876.66      21277.07       643.09 o                         
  -1   9   5       1797.22       1674.53       152.88 o                         
   1   9   5      10652.91      10965.73       378.98 o                         
   3   9   5      42784.05      43200.98      1369.56 o                         
   5   9   5       2109.65       2299.64       206.96 o                         
   7   9   5      60973.24      65294.34      1175.79 o                         
   9   9   5        284.31        212.68        79.71 o                         
  11   9   5       4304.93       3995.14       224.64 o                         
  13   9   5       5648.61       5479.42       348.01 o                         
  15   9   5        662.81        379.87       144.23 o                         
  17   9   5       4076.68       3461.60       439.77 o                         
  19   9   5      12676.11      11651.34       810.45 o                         
  21   9   5        494.26        408.14       101.06 o                         
  23   9   5       7030.77       6223.71       316.57 o                         
  25   9   5      14444.48      13728.91       589.34 o                         
  27   9   5       3771.64       3945.14       327.85 o                         
  29   9   5       2925.85       3340.16       324.12 o                         
  31   9   5        174.10        301.79       131.43 o                         
  33   9   5        296.01        224.53       163.33 o                         
  35   9   5       2928.87       2908.51       320.58 o                         
  37   9   5        264.73        165.33       157.60 o                         
  39   9   5       2500.48       2890.66       337.86 o                         
  41   9   5        665.25        307.36       166.19 o                         
 -40  10   5        541.61        397.83       312.74 o                         
 -38  10   5       4921.26       5141.22       769.24 o                         
 -36  10   5         73.34        -88.60       154.75 o                         
 -34  10   5      10031.86      10665.94       795.68 o                         
 -32  10   5       9497.73      10118.40      1086.84 o                         
 -30  10   5       1978.12       1938.11       422.13 o                         
 -28  10   5        398.30        199.78       115.59 o                         
 -26  10   5        365.77        355.63       131.54 o                         
 -24  10   5      19376.64      18790.70       785.82 o                         
 -22  10   5       8882.97       8787.97       788.87 o                         
 -20  10   5      65811.05      69536.53      1369.19 o                         
 -18  10   5        160.95        375.32       258.34 o                         
 -16  10   5       2371.03       1891.03       376.32 o                         
 -14  10   5        289.63        251.05       119.08 o                         
 -12  10   5       1112.65       1037.89       176.61 o                         
 -10  10   5      67112.16      65255.26      1254.64 o                         
  -8  10   5      11338.78      11721.50       521.87 o                         
  -6  10   5       2832.38       3112.57       274.20 o                         
  -4  10   5      12979.01      12373.60       521.35 o                         
  -2  10   5      50020.76      48728.39      1040.90 o                         
   0  10   5        502.67        876.99       256.23 o                         
   2  10   5      70207.42      69038.12      1250.11 o                         
   4  10   5      25422.08      25534.06       616.28 o                         
   6  10   5        464.11        462.76        91.91 o                         
   8  10   5      12954.57      13544.32       408.81 o                         
  10  10   5       5805.49       5710.51       345.92 o                         
  12  10   5      29082.10      26349.77       842.04 o                         
  14  10   5      15431.93      14812.58       871.90 o                         
  16  10   5      43388.89      42583.31      1508.40 o                         
  18  10   5      18210.10      19199.93      1036.67 o                         
  20  10   5      21008.58      21934.48      1155.68 o                         
  22  10   5       5444.21       5005.35       588.61 o                         
  24  10   5      34387.89      35098.68      1558.38 o                         
  26  10   5       1122.49        889.42       206.42 o                         
  28  10   5         31.31       -237.91       211.58 o                         
  30  10   5       1200.38       1084.14       406.95 o                         
  32  10   5       5136.54       5219.42       805.26 o                         
  34  10   5      18535.29      17896.92       927.91 o                         
  36  10   5       2007.06       1898.89       319.90 o                         
  38  10   5       8662.14       8869.42       693.81 o                         
  40  10   5       5429.39       5278.12       550.59 o                         
 -37  11   5      26618.02      28086.38      1767.60 o                         
 -35  11   5         98.51        168.06       351.11 o                         
 -33  11   5        346.57        157.09       166.75 o                         
 -31  11   5        140.57        181.60       131.98 o                         
 -29  11   5       9929.77       9328.97       586.48 o                         
 -27  11   5        465.87         84.26       161.98 o                         
 -25  11   5      24396.37      25241.03       915.90 o                         
 -23  11   5       2667.72       2067.06       273.25 o                         
 -21  11   5        527.10        282.20       136.88 o                         
 -19  11   5      10699.13      11912.58       947.70 o                         
 -17  11   5        424.47        780.27       519.40 o                         
 -15  11   5      38107.66      38043.37      1053.30 o                         
 -13  11   5       1605.41       1834.82       264.03 o                         
 -11  11   5       3265.27       2897.38       317.83 o                         
  -9  11   5       2927.01       3401.22       630.68 o                         
  -7  11   5      19872.01      21302.74      1125.61 o                         
  -5  11   5       4326.31       4595.34       338.90 o                         
  -3  11   5      20524.32      20308.03       713.07 o                         
  -1  11   5      15331.40      14801.86       607.42 o                         
   1  11   5        409.45        285.71        95.80 o                         
   3  11   5        776.72        515.75       120.68 o                         
   5  11   5      18408.89      17719.40       474.59 o                         
   7  11   5      24656.99      23790.76       801.70 o                         
   9  11   5       1704.22       1696.91       391.59 o                         
  11  11   5        487.48        414.60       157.39 o                         
  13  11   5        345.88        457.64       160.23 o                         
  15  11   5       2504.40       2109.95       279.68 o                         
  17  11   5      13926.31      13332.69       892.73 o                         
  19  11   5        982.69       1375.22       329.70 o                         
  21  11   5       2331.69       1840.69       343.38 o                         
  23  11   5         55.84        -84.05       280.60 o                         
  25  11   5       8000.52       7910.64       781.96 o                         
  27  11   5       6453.62       6386.58       534.97 o                         
  29  11   5       5540.73       5399.40       830.74 o                         
  31  11   5        128.10        118.11       170.73 o                         
  33  11   5       4726.31       4942.91       632.27 o                         
  35  11   5          9.56        251.89       404.29 o                         
  37  11   5        654.40       1377.87       413.89 o                         
 -36  12   5        530.17         85.00       295.43 o                         
 -34  12   5       1076.99       1244.37       416.51 o                         
 -32  12   5        616.91        698.72       373.93 o                         
 -30  12   5       1539.94       1206.73       326.93 o                         
 -28  12   5       1830.78       1712.55       305.30 o                         
 -26  12   5      21081.52      21417.89       875.66 o                         
 -24  12   5        266.75        474.42       233.70 o                         
 -22  12   5      21741.77      23506.20      1489.01 o                         
 -20  12   5       6211.33       5993.17       809.47 o                         
 -18  12   5       1346.66       1051.27       201.80 o                         
 -16  12   5        424.69        386.25       165.48 o                         
 -14  12   5      22574.83      19936.72      1934.64 o                         
 -12  12   5         57.43        251.52       296.11 o                         
 -10  12   5       2425.73       2400.94       273.22 o                         
  -8  12   5        247.59        113.34       115.95 o                         
  -6  12   5       1090.54       1178.79       468.36 o                         
  -4  12   5       9095.47       9902.62       529.51 o                         
  -2  12   5       1294.32       1184.89       153.13 o                         
   0  12   5       7396.40       7207.39       364.47 o                         
   2  12   5       6303.86       6456.39       450.11 o                         
   4  12   5      14432.18      14781.26       650.91 o                         
   6  12   5        906.92        767.35       169.33 o                         
   8  12   5       1492.94       1799.12       305.76 o                         
  10  12   5       1066.09       1052.18       211.87 o                         
  12  12   5       2995.27       3011.95       728.42 o                         
  14  12   5       2704.46       2396.61       297.34 o                         
  16  12   5       8379.31       9156.45       565.01 o                         
  18  12   5       2693.87       2712.22       382.15 o                         
  20  12   5        597.50        459.48       249.14 o                         
  22  12   5       2461.83       1772.23       368.66 o                         
  24  12   5      14855.82      14596.47      1072.55 o                         
  26  12   5       2644.34       2393.26       478.62 o                         
  28  12   5        343.30        545.34       213.30 o                         
  30  12   5        298.13         95.11       174.91 o                         
  32  12   5       1181.72       1111.83       261.65 o                         
  34  12   5       1956.95       2006.46       490.80 o                         
 -33  13   5        288.90        525.97       344.49 o                         
 -31  13   5       2387.81       2484.49       532.85 o                         
 -29  13   5      11140.77      11152.36      1088.40 o                         
 -27  13   5         34.97        261.13       258.23 o                         
 -25  13   5       3900.79       3750.65       405.45 o                         
 -23  13   5        904.92        576.60       194.99 o                         
 -21  13   5        328.09        416.66       158.71 o                         
 -19  13   5        611.63        299.27       162.30 o                         
 -17  13   5       5788.43       6122.56      1013.32 o                         
 -15  13   5       3617.45       3303.82       349.37 o                         
 -13  13   5       7543.71       7290.29       500.61 o                         
 -11  13   5        254.59        200.34       150.21 o                         
  -9  13   5         39.28       -202.22       148.33 o                         
  -7  13   5       7771.15       8534.98       609.23 o                         
  -5  13   5         10.94       -164.88       155.46 o                         
  -3  13   5       5382.25       5818.26       424.78 o                         
  -1  13   5       1128.65       1247.11       229.25 o                         
   1  13   5      37867.63      38337.02      1073.78 o                         
   3  13   5       9196.81      10040.24       565.66 o                         
   5  13   5      34810.50      35769.09      1063.37 o                         
   7  13   5      14076.36      14263.37       678.25 o                         
   9  13   5        190.05         34.86       135.44 o                         
  11  13   5       1378.18       1686.20       280.41 o                         
  13  13   5       9160.54       8952.72       569.90 o                         
  15  13   5      15070.47      15089.49       743.49 o                         
  17  13   5        153.85        389.54       172.66 o                         
  19  13   5       8853.47       9226.53       832.37 o                         
  21  13   5       2002.89       1436.81       268.24 o                         
  23  13   5        714.42        473.62       211.49 o                         
  25  13   5       4010.26       3250.10       518.42 o                         
  27  13   5      13350.44      12840.74      1078.55 o                         
  29  13   5       5667.82       5387.83       589.86 o                         
  31  13   5       2000.41       1887.38       323.29 o                         
 -28  14   5       3381.53       3229.44       407.99 o                         
 -26  14   5       4528.71       5050.88       492.27 o                         
 -24  14   5       3416.33       3522.59       641.82 o                         
 -22  14   5       1643.39       1771.62       299.09 o                         
 -20  14   5       2186.48       2734.51       361.79 o                         
 -18  14   5       4917.39       5376.71       460.17 o                         
 -16  14   5        859.78       1039.26       222.26 o                         
 -14  14   5       5905.79       5701.03       483.00 o                         
 -12  14   5       1209.76        521.44       160.02 o                         
 -10  14   5         12.02        -33.51       229.06 o                         
  -8  14   5       1589.68       1211.99       310.96 o                         
  -6  14   5       9318.69       9419.54       564.49 o                         
  -4  14   5       2763.08       2699.04       311.06 o                         
  -2  14   5       5679.63       5503.70       430.23 o                         
   0  14   5         69.14         24.70       137.50 o                         
   2  14   5        793.01        398.18       151.84 o                         
   4  14   5       6600.98       6930.70       498.37 o                         
   6  14   5        903.95       1075.11       420.50 o                         
   8  14   5       6341.18       6757.82       494.38 o                         
  10  14   5       4037.64       3858.58       398.11 o                         
  12  14   5       1410.82       1171.57       246.84 o                         
  14  14   5       2566.17       3125.46       353.14 o                         
  16  14   5       7883.71       8283.92       588.32 o                         
  18  14   5      15994.24      14105.44       768.76 o                         
  20  14   5       3079.18       3363.69       393.67 o                         
  22  14   5         18.61          5.59       357.99 o                         
  24  14   5         12.68        452.83       246.35 o                         
  26  14   5       2379.60       1838.33       444.11 o                         
  28  14   5         34.44        218.82       249.19 o                         
 -25  15   5       1672.07        937.15       242.48 o                         
 -23  15   5       3898.92       4662.52       471.94 o                         
 -21  15   5         70.52         50.28       206.75 o                         
 -19  15   5       2696.18       3342.39       377.49 o                         
 -17  15   5       3484.78       3796.98       399.43 o                         
 -15  15   5        107.63        130.98       158.21 o                         
 -13  15   5        430.35        691.59       457.25 o                         
 -11  15   5       8768.43       9805.87       609.82 o                         
  -9  15   5        509.04        731.17       202.38 o                         
  -7  15   5       8693.59       8182.56       553.42 o                         
  -5  15   5        367.38        118.27       180.74 o                         
  -3  15   5      12079.36      11613.89       654.93 o                         
  -1  15   5       4736.90       4488.44       414.62 o                         
   1  15   5       2730.95       2640.71       321.96 o                         
   3  15   5       6411.19       5488.67       459.20 o                         
   5  15   5       2805.84       2943.33       736.59 o                         
   7  15   5       1687.42       1988.88       292.50 o                         
   9  15   5       9281.72       8426.69       576.09 o                         
  11  15   5       2610.28       2701.74       333.65 o                         
  13  15   5       1871.41       2139.49       323.28 o                         
  15  15   5      17067.45      16557.71       832.28 o                         
  17  15   5       5530.83       6295.08       677.23 o                         
  19  15   5       1516.15       1179.91       240.00 o                         
  21  15   5       4014.87       3601.26       480.86 o                         
  23  15   5        501.30        491.42       218.44 o                         
  25  15   5       3323.26       3191.08       424.28 o                         
 -20  16   5         73.00        -45.12       258.73 o                         
 -18  16   5       4835.53       3215.47       611.12 o                         
 -16  16   5       8186.71       8508.41       814.13 o                         
 -14  16   5         18.44         -2.13       161.89 o                         
 -12  16   5       7489.39       8892.65       610.40 o                         
 -10  16   5       4856.08       5024.07       465.97 o                         
  -8  16   5        325.80         46.49       331.22 o                         
  -6  16   5        280.82         85.52       150.94 o                         
  -4  16   5       1837.50       2241.80       706.80 o                         
  -2  16   5       2053.53       2579.36       330.55 o                         
   0  16   5       5475.89       4895.38       907.75 o                         
   2  16   5       3159.59       3337.03       379.66 o                         
   4  16   5         18.70        115.75       159.12 o                         
   6  16   5       6847.44       6458.84       535.49 o                         
   8  16   5       2144.75       2239.23       316.35 o                         
  10  16   5         69.23        652.67       227.21 o                         
  12  16   5        618.93        313.83       167.98 o                         
  14  16   5       3808.85       3809.82       432.43 o                         
  16  16   5        393.82        233.15       180.62 o                         
  18  16   5        115.46         70.47       179.78 o                         
  20  16   5       2645.56       2722.05       664.25 o                         
 -11  17   5       2631.04       3091.27       590.91 o                         
  -9  17   5       6650.45       6489.66       859.81 o                         
  -7  17   5        105.22       -196.72       171.29 o                         
  -5  17   5        911.87        110.98       956.68 o                         
  -3  17   5         21.19       -128.83       179.45 o                         
  -1  17   5       3927.03       3270.89       390.22 o                         
   1  17   5       2715.10       2388.51       339.06 o                         
   3  17   5       2973.77       2857.00       372.85 o                         
   5  17   5       2219.09       1795.43       317.98 o                         
   7  17   5        161.78        336.96       204.78 o                         
   9  17   5         59.03        -45.10       182.51 o                         
  11  17   5         74.17        -68.38       189.23 o                         
 -48   0   6       1040.06        969.86       411.14 o                         
 -46   0   6       2180.64       1474.74       479.33 o                         
 -44   0   6       6492.50       5925.96       770.41 o                         
 -42   0   6        360.91          7.37       232.12 o                         
 -40   0   6       3907.76       3972.04       626.63 o                         
 -38   0   6       5339.44       6929.74       781.53 o                         
 -36   0   6      13539.86      13024.09       996.60 o                         
 -34   0   6       9528.52       9410.43       577.96 o                         
 -32   0   6       4682.81       4693.52       404.26 o                         
 -30   0   6       6061.96       5960.94       434.32 o                         
 -28   0   6      21244.02      21851.74       874.96 o                         
 -26   0   6       1057.43        691.90       111.59 o                         
 -24   0   6        501.58        328.69        89.83 o                         
 -22   0   6      13339.73      13808.72       447.65 o                         
 -20   0   6       3631.66       3175.33       204.12 o                         
 -18   0   6      26097.28      27306.28       764.65 o                         
 -16   0   6        718.06        208.80        45.31 o                         
 -14   0   6      14713.51      15489.34       312.14 o                         
 -12   0   6       8729.43       8401.16       214.05 o                         
 -10   0   6      53614.14      51552.98       528.50 o                         
  -8   0   6      42278.34      42284.33       458.52 o                         
  -6   0   6       3322.45       4470.40       138.76 o                         
  -4   0   6      67616.71      70658.83       825.91 o                         
  -2   0   6       6970.36       8544.35       268.98 o                         
   0   0   6      53157.31      53445.99       927.78 o                         
   2   0   6      47607.49      51538.98       887.59 o                         
   4   0   6        281.31        351.03        91.16 o                         
   6   0   6        840.74       3711.15       414.96 o                         
   8   0   6     272424.22     280406.16      1551.12 o                         
  10   0   6      34692.39      34214.31      1083.42 o                         
  12   0   6     103217.42     101873.97       852.57 o                         
  14   0   6       2403.18       2763.80       170.24 o                         
  16   0   6     314964.19     319237.62      2548.09 o                         
  18   0   6      14110.88      17085.40       863.06 o                         
  20   0   6      45820.55      47023.92      1479.45 o                         
  22   0   6       7677.39       6481.60       398.07 o                         
  24   0   6       1290.34       3208.07       479.63 o                         
  26   0   6       2073.42       2637.39       437.03 o                         
  28   0   6      24021.86      23171.97      1251.60 o                         
  30   0   6       3674.00       3753.25       548.34 o                         
  32   0   6      12661.05      11793.83       950.60 o                         
  34   0   6      22345.88      21130.55      1328.57 o                         
  36   0   6       7979.94       8747.42       875.97 o                         
  38   0   6      43806.56      42441.93      2006.74 o                         
  40   0   6       6026.42       5801.90       757.46 o                         
  42   0   6       4528.03       4753.68       715.08 o                         
  44   0   6      28790.32      29924.44      1837.98 o                         
  46   0   6       1806.16       1337.01       500.94 o                         
  48   0   6      13392.60      16143.03      1442.41 o                         
 -49   1   6       1178.14       1090.30       280.94 o                         
 -47   1   6         51.00         76.72       309.74 o                         
 -45   1   6         14.98         71.83       389.91 o                         
 -43   1   6       2222.73       1849.32       314.98 o                         
 -41   1   6       3221.08       3429.54       287.65 o                         
 -39   1   6        565.89        368.40       122.13 o                         
 -37   1   6        341.27        378.00       138.47 o                         
 -35   1   6       1282.42       1183.72       198.01 o                         
 -33   1   6        271.98        126.11       118.74 o                         
 -31   1   6         21.02        117.25       112.51 o                         
 -29   1   6       2231.52       1703.25       187.95 o                         
 -27   1   6      20360.63      19930.99       457.40 o                         
 -25   1   6        231.60        293.82        62.62 o                         
 -23   1   6       4824.38       5172.35       169.23 o                         
 -21   1   6       1617.21       1357.25       122.75 o                         
 -19   1   6      10723.72      11433.40       239.60 o                         
 -17   1   6      13405.79      13793.01       232.49 o                         
 -15   1   6      21973.86      22066.97       274.10 o                         
 -13   1   6      22173.69      21986.61       269.88 o                         
 -11   1   6      35473.96      35735.64       336.74 o                         
  -9   1   6      20346.60      21600.43       235.54 o                         
  -7   1   6      16861.11      16912.29       235.79 o                         
  -5   1   6       4262.40       4496.96        92.79 o                         
  -3   1   6      20779.12      23121.06       703.79 o                         
  -1   1   6        126.21        331.95        72.28 o                         
   1   1   6      13528.77      13708.56       510.00 o                         
   3   1   6        848.17        679.43        78.00 o                         
   5   1   6       1703.87       1497.30       103.62 o                         
   7   1   6       2532.35       3109.34       128.02 o                         
   9   1   6       1753.02       2193.90       142.35 o                         
  11   1   6     133141.98     136714.92      1993.71 o                         
  13   1   6      10962.75      10671.23       224.89 o                         
  15   1   6      23430.49      23755.19       379.32 o                         
  17   1   6      21725.16      21265.55       508.77 o                         
  19   1   6        939.85        685.11        70.36 o                         
  21   1   6      21048.83      19855.77       332.42 o                         
  23   1   6      38019.76      36139.52       909.91 o                         
  25   1   6       4506.12       4508.97       174.67 o                         
  27   1   6       2558.20       2511.42       217.43 o                         
  29   1   6       1340.99       1395.91       234.41 o                         
  31   1   6         23.80         -1.75       142.09 o                         
  33   1   6      20390.21      18356.80       863.45 o                         
  35   1   6      17640.60      18545.18       893.96 o                         
  37   1   6      15873.85      15283.32       845.86 o                         
  39   1   6      13561.02      13866.79      1147.05 o                         
  41   1   6        448.13        136.30       279.38 o                         
  43   1   6       1018.23        939.54       265.95 o                         
  45   1   6       1485.07       1018.82       272.03 o                         
  47   1   6       3417.32       3693.22       500.82 o                         
 -48   2   6        117.54         -2.64       175.91 o                         
 -46   2   6         32.32       -255.76       200.22 o                         
 -44   2   6        126.12         86.56       140.85 o                         
 -42   2   6       3623.67       3482.46       335.55 o                         
 -40   2   6       7782.04       7817.07       375.58 o                         
 -38   2   6       1891.70       2013.94       226.45 o                         
 -36   2   6       2750.12       2362.23       210.29 o                         
 -34   2   6       2249.04       2625.73       216.34 o                         
 -32   2   6      17176.85      18308.32       511.33 o                         
 -30   2   6       9258.54       9714.81       363.23 o                         
 -28   2   6      32083.30      31257.73       559.47 o                         
 -26   2   6       9224.82       9468.36       271.59 o                         
 -24   2   6        338.26        210.70        55.23 o                         
 -22   2   6       3929.07       4398.90       160.59 o                         
 -20   2   6       3085.86       2799.75       123.28 o                         
 -18   2   6      58980.39      62733.17       541.20 o                         
 -16   2   6       2151.78       2685.33       108.55 o                         
 -14   2   6       5520.46       6675.95       157.31 o                         
 -12   2   6      81134.64      82506.85       540.29 o                         
 -10   2   6      43325.49      43522.51       355.59 o                         
  -8   2   6      11644.76      11890.98       291.99 o                         
  -6   2   6        762.09        821.44        62.85 o                         
  -4   2   6     122855.16     118484.24      1085.21 o                         
  -2   2   6      19451.26      21356.64       457.59 o                         
   0   2   6      42730.78      42677.71       412.35 o                         
   2   2   6      75341.52      80060.12      1161.06 o                         
   4   2   6      42847.64      44008.59       722.27 o                         
   6   2   6       1585.11       1942.96        89.80 o                         
   8   2   6        139.04         54.01        38.65 o                         
  10   2   6      54975.69      55146.14       629.81 o                         
  12   2   6        446.78       1026.86       115.48 o                         
  14   2   6      12232.40      14162.41       339.58 o                         
  16   2   6      97049.20     102521.70       961.46 o                         
  18   2   6      25060.34      24563.64       499.84 o                         
  20   2   6      30951.74      32611.63       600.83 o                         
  22   2   6        360.25        133.99        75.06 o                         
  24   2   6       8015.69       7956.18       489.25 o                         
  26   2   6       4196.19       3736.72       345.93 o                         
  28   2   6       4247.96       4697.69       551.63 o                         
  30   2   6         79.20        161.48       167.76 o                         
  32   2   6       3837.52       4377.09       421.37 o                         
  34   2   6       2125.84       2090.07       328.01 o                         
  36   2   6        347.19        661.89       265.37 o                         
  38   2   6         98.68         70.18       145.30 o                         
  40   2   6       2648.43       3372.13       429.65 o                         
  42   2   6       1891.12        862.08       280.43 o                         
  44   2   6        208.16        141.46       431.46 o                         
  46   2   6       1448.01       2015.32       404.29 o                         
  48   2   6        594.03        373.05       218.28 o                         
 -47   3   6        802.57       1007.52       228.74 o                         
 -45   3   6        832.64        564.58       168.08 o                         
 -43   3   6      23703.45      23874.48       891.47 o                         
 -41   3   6       3339.38       3056.52       330.23 o                         
 -39   3   6       8730.10       8279.21       383.89 o                         
 -37   3   6      12610.00      12378.08       454.68 o                         
 -35   3   6       1632.06       1678.73       183.98 o                         
 -33   3   6       2124.82       2674.31       208.01 o                         
 -31   3   6      13354.33      12466.65       416.10 o                         
 -29   3   6       1902.23       1885.93       143.27 o                         
 -27   3   6      23794.53      23270.26       474.41 o                         
 -25   3   6       5178.90       5388.79       202.74 o                         
 -23   3   6      14908.60      13998.85       342.57 o                         
 -21   3   6        961.41        984.51        82.25 o                         
 -19   3   6       7526.69       7973.61       201.32 o                         
 -17   3   6      12202.20      13211.18       259.23 o                         
 -15   3   6       2799.66       2407.61       106.62 o                         
 -13   3   6       5541.11       5644.36       169.66 o                         
 -11   3   6      69935.84      72908.30       547.82 o                         
  -9   3   6      29303.46      31915.50       328.07 o                         
  -7   3   6        389.55        351.50        49.93 o                         
  -5   3   6      22860.20      23611.79      1060.28 o                         
  -3   3   6     132893.81     134382.62      1717.37 o                         
  -1   3   6       1164.66        958.17       148.41 o                         
   1   3   6      20453.57      19560.24       185.59 o                         
   3   3   6      65372.54      66574.40      1362.36 o                         
   5   3   6        126.28        104.68        28.42 o                         
   7   3   6       1695.99       1706.95        92.08 o                         
   9   3   6      11492.88      11701.52       423.90 o                         
  11   3   6       9714.62       8891.43       255.18 o                         
  13   3   6       3718.97       4508.81       153.38 o                         
  15   3   6       7132.70       6409.78       269.47 o                         
  17   3   6        108.09         10.26        65.35 o                         
  19   3   6      11768.80      12849.73       373.12 o                         
  21   3   6      49580.66      48612.88       761.65 o                         
  23   3   6       9626.10       9782.75       425.07 o                         
  25   3   6      20660.58      21351.34       649.36 o                         
  27   3   6       1365.07        869.33       189.42 o                         
  29   3   6       1562.53       1565.68       204.58 o                         
  31   3   6         39.60        -94.74       232.15 o                         
  33   3   6      24246.24      25231.58      1023.55 o                         
  35   3   6       3239.69       2664.41       460.22 o                         
  37   3   6        470.60        619.94       190.12 o                         
  39   3   6       4056.75       4793.76       502.83 o                         
  41   3   6       6060.19       6379.15       597.97 o                         
  43   3   6         77.81       -125.80       211.70 o                         
  45   3   6         20.67        409.88       195.30 o                         
  47   3   6      10533.77      10472.36       946.70 o                         
 -46   4   6        328.20        383.96       161.33 o                         
 -44   4   6      11873.86      11686.17       635.91 o                         
 -42   4   6        182.62        233.56       161.59 o                         
 -40   4   6      13295.30      12834.69       627.02 o                         
 -38   4   6      40719.36      40725.30       823.34 o                         
 -36   4   6       5756.93       6126.25       319.17 o                         
 -34   4   6      37131.16      37806.20       762.23 o                         
 -32   4   6      10951.50      10709.99       397.49 o                         
 -30   4   6        756.18        440.91        93.45 o                         
 -28   4   6        202.75        167.34       104.90 o                         
 -26   4   6      34650.67      35200.80       653.75 o                         
 -24   4   6       5057.69       4957.34       215.40 o                         
 -22   4   6      27648.26      26188.07       528.55 o                         
 -20   4   6       4600.76       4173.56       265.66 o                         
 -18   4   6         19.92        104.99        57.92 o                         
 -16   4   6      79297.59      76036.42       750.82 o                         
 -14   4   6       6566.32       7203.47       197.58 o                         
 -12   4   6     247772.11     246423.81      1580.95 o                         
 -10   4   6        290.79        281.62        53.98 o                         
  -8   4   6      14867.03      17915.54       311.96 o                         
  -6   4   6       5845.31       6639.79       308.42 o                         
  -4   4   6      65347.11      60198.93       638.06 o                         
  -2   4   6     131352.00     137368.27      1208.03 o                         
   0   4   6     105071.79     105835.81       602.47 o                         
   2   4   6     127911.60     129033.35      1560.54 o                         
   4   4   6       2477.83       3028.04       110.99 o                         
   6   4   6      12344.96      12255.22       335.16 o                         
   8   4   6        209.74        551.25        61.89 o                         
  10   4   6     166011.56     169543.28      1557.11 o                         
  12   4   6       2189.16       2352.12       138.50 o                         
  14   4   6       5912.76       5164.13       243.36 o                         
  16   4   6       1685.57       1498.00       167.32 o                         
  18   4   6      39025.09      39639.19       589.09 o                         
  20   4   6      85543.96      84150.06       892.73 o                         
  22   4   6       3945.59       4158.20       276.30 o                         
  24   4   6      40812.65      39799.27       875.38 o                         
  26   4   6      13995.96      14923.77       563.10 o                         
  28   4   6      62555.25      64172.76      1197.17 o                         
  30   4   6       8498.24       7387.29       430.76 o                         
  32   4   6      51336.95      49174.80      1124.36 o                         
  34   4   6        929.22        682.66       232.63 o                         
  36   4   6       1332.67       2156.33       368.69 o                         
  38   4   6       3112.48       2934.61       397.31 o                         
  40   4   6       8120.55       7964.93       668.79 o                         
  42   4   6      17934.46      19227.77      1031.45 o                         
  44   4   6       3820.20       4589.36       545.78 o                         
  46   4   6       3991.85       4642.35       564.86 o                         
 -47   5   6       2943.60       3036.21       348.01 o                         
 -45   5   6        729.22        468.90       166.13 o                         
 -43   5   6       5559.80       5543.97       447.98 o                         
 -41   5   6          0.04         76.68       157.81 o                         
 -39   5   6      13703.87      13380.02       634.98 o                         
 -37   5   6       1229.22        783.28       161.21 o                         
 -35   5   6         13.52       -153.82       127.78 o                         
 -33   5   6      15108.60      14951.66       608.78 o                         
 -31   5   6      45749.26      46932.32       821.18 o                         
 -29   5   6       7427.91       7717.92       329.92 o                         
 -27   5   6      10042.03      10324.98       456.02 o                         
 -25   5   6       2282.08       2662.57       222.04 o                         
 -23   5   6       1635.98       1664.80       164.70 o                         
 -21   5   6      26131.66      25936.55       583.85 o                         
 -19   5   6       1941.04       1919.92       153.30 o                         
 -17   5   6      48715.51      47798.23       709.68 o                         
 -15   5   6       8603.62       8308.19       246.74 o                         
 -13   5   6      27116.08      32194.00       538.62 o                         
 -11   5   6      15679.67      14857.19       348.08 o                         
  -9   5   6       3028.11       2866.91       228.19 o                         
  -7   5   6     104985.04     104320.64      1316.06 o                         
  -5   5   6      29580.75      35652.12       515.78 o                         
  -3   5   6       9737.05       9161.35       218.17 o                         
  -1   5   6       1332.62       1802.48       103.51 o                         
   1   5   6     106592.22     103514.49       660.87 o                         
   3   5   6      48868.91      50276.09       490.76 o                         
   5   5   6      78512.45      74735.61       620.71 o                         
   7   5   6      35475.56      35549.53       459.60 o                         
   9   5   6      19396.63      20113.52       367.57 o                         
  11   5   6       8812.62       9068.69       265.77 o                         
  13   5   6      22428.44      24685.70       461.79 o                         
  15   5   6      29474.14      29147.15       599.82 o                         
  17   5   6       6678.96       6755.07       273.17 o                         
  19   5   6       8572.20       8943.69       324.31 o                         
  21   5   6        107.14        131.77        96.76 o                         
  23   5   6      14075.46      14043.24       522.25 o                         
  25   5   6      13028.00      12997.62       521.67 o                         
  27   5   6      12862.10      13573.71       755.87 o                         
  29   5   6       7811.87       7837.24       442.74 o                         
  31   5   6       2427.22       2218.76       255.36 o                         
  33   5   6       1536.48       1475.10       228.65 o                         
  35   5   6       1693.02       1830.65       247.12 o                         
  37   5   6      22683.99      22797.43       848.08 o                         
  39   5   6       1972.28       1830.41       356.28 o                         
  41   5   6        328.79        180.17       189.16 o                         
  43   5   6         32.95        -47.20       181.44 o                         
  45   5   6       1871.70       2014.51       410.05 o                         
 -46   6   6        398.21        619.57       487.23 o                         
 -44   6   6        768.59        270.02       263.85 o                         
 -42   6   6       1007.44       1237.13       298.68 o                         
 -40   6   6      10240.62      12081.22       744.18 o                         
 -38   6   6        878.04        658.32       221.79 o                         
 -36   6   6       4625.51       5586.82       484.56 o                         
 -34   6   6       4488.14       4562.50       416.66 o                         
 -32   6   6       5098.00       5231.55       625.59 o                         
 -30   6   6       5960.29       5347.93       414.57 o                         
 -28   6   6       1015.94       1196.20       219.75 o                         
 -26   6   6       3739.36       3772.01       316.55 o                         
 -24   6   6       3035.32       2528.70       215.00 o                         
 -22   6   6        482.69        408.71        94.98 o                         
 -20   6   6       3601.74       3164.36       266.05 o                         
 -18   6   6      66020.59      66709.98       770.68 o                         
 -16   6   6      12377.16      12076.19       368.94 o                         
 -14   6   6      18341.22      18206.03       437.91 o                         
 -12   6   6       4945.39       4533.22       215.33 o                         
 -10   6   6      35390.08      37031.03      1424.08 o                         
  -8   6   6      30888.81      31577.48       779.62 o                         
  -6   6   6      30832.86      33428.00       563.29 o                         
  -4   6   6      18765.23      17749.63       474.98 o                         
  -2   6   6      57174.00      60450.91       647.19 o                         
   0   6   6       2265.70       2948.98       150.41 o                         
   2   6   6      16813.14      17296.72       313.12 o                         
   4   6   6      12721.16      11634.65       276.09 o                         
   6   6   6       1334.33       2067.95       134.72 o                         
   8   6   6      47157.59      45753.85       571.53 o                         
  10   6   6        968.30        882.20        86.44 o                         
  12   6   6       2176.88       1979.08       154.64 o                         
  14   6   6       3967.08       3962.72       225.67 o                         
  16   6   6       3518.78       3884.54       208.39 o                         
  18   6   6      49515.87      49646.40       765.49 o                         
  20   6   6       5499.71       5060.18       374.99 o                         
  22   6   6        933.82       1081.68       163.94 o                         
  24   6   6       4061.35       4177.28       309.92 o                         
  26   6   6      36773.74      37458.74       916.45 o                         
  28   6   6        145.59        146.74       125.90 o                         
  30   6   6        568.97        985.81       202.05 o                         
  32   6   6      17956.36      16019.84       665.97 o                         
  34   6   6         93.72         65.41       151.49 o                         
  36   6   6        879.90        697.39       375.23 o                         
  38   6   6        396.38        608.12       200.41 o                         
  40   6   6       8579.07       8313.04       549.33 o                         
  42   6   6       8027.16       8675.61       723.13 o                         
  44   6   6       1445.57       1576.88       357.40 o                         
 -45   7   6       1459.76       1472.13       292.19 o                         
 -43   7   6      21183.70      20431.71       997.03 o                         
 -41   7   6       1084.44       1028.36       256.90 o                         
 -39   7   6      13301.59      15793.33       828.79 o                         
 -37   7   6      20357.58      21340.67       932.12 o                         
 -35   7   6      15325.43      14586.42       740.10 o                         
 -33   7   6        367.36        401.97       165.74 o                         
 -31   7   6      29497.32      29559.88       985.82 o                         
 -29   7   6      10393.88      10681.86       571.57 o                         
 -27   7   6       3521.50       3065.97       478.64 o                         
 -25   7   6       4614.25       3548.86       310.89 o                         
 -23   7   6       2730.50       2184.11       258.48 o                         
 -21   7   6      15049.31      15085.92       400.45 o                         
 -19   7   6       3584.08       3354.91       214.65 o                         
 -17   7   6      12016.93      12605.76       399.71 o                         
 -15   7   6      12157.71      11701.96       463.97 o                         
 -13   7   6      21076.46      21744.47       695.59 o                         
 -11   7   6      97068.10     103981.92      1508.75 o                         
  -9   7   6      78601.42      79348.02      1307.38 o                         
  -7   7   6     145844.97     148204.83      1288.83 o                         
  -5   7   6       4236.47       4278.44       255.49 o                         
  -3   7   6      52487.04      49759.98      1071.82 o                         
  -1   7   6       3329.13       2963.62       167.50 o                         
   1   7   6     200633.42     201597.59      2774.55 o                         
   3   7   6        614.33        904.47        92.35 o                         
   5   7   6      88278.30      83737.61       994.29 o                         
   7   7   6      44089.21      46880.39       615.84 o                         
   9   7   6       5695.21       5759.80       253.75 o                         
  11   7   6       7065.07       6774.90       283.89 o                         
  13   7   6      41194.46      41657.20       740.44 o                         
  15   7   6      83904.75      82363.16       953.36 o                         
  17   7   6       4676.48       4281.59       263.10 o                         
  19   7   6      16698.43      16572.35       972.35 o                         
  21   7   6        164.16        264.19       130.90 o                         
  23   7   6      86263.95      84544.45      1330.14 o                         
  25   7   6      18624.24      18725.95       655.35 o                         
  27   7   6      23789.98      23620.79       808.36 o                         
  29   7   6      23607.45      24025.37       787.60 o                         
  31   7   6       1847.90       1669.74       233.25 o                         
  33   7   6      22406.81      23182.83       830.24 o                         
  35   7   6      47684.75      49203.81      1228.92 o                         
  37   7   6      35003.48      34485.59      1063.46 o                         
  39   7   6       5354.32       5139.14       435.10 o                         
  41   7   6       1055.97       1014.22       348.00 o                         
  43   7   6         54.23        275.55       216.81 o                         
 -42   8   6       5072.71       5398.48       519.46 o                         
 -40   8   6       1855.19       2019.51       337.18 o                         
 -38   8   6        180.46        141.50       239.02 o                         
 -36   8   6          8.35        211.92       162.09 o                         
 -34   8   6          9.77        177.03       152.18 o                         
 -32   8   6       5786.38       5547.33       455.08 o                         
 -30   8   6       2158.29       1810.56       414.02 o                         
 -28   8   6        404.82        442.72       194.52 o                         
 -26   8   6       5051.60       5538.28       485.36 o                         
 -24   8   6       5952.31       6051.01       465.81 o                         
 -22   8   6       7072.01       6172.68       269.56 o                         
 -20   8   6      13718.07      12953.06       445.65 o                         
 -18   8   6       9986.89       9703.93       372.13 o                         
 -16   8   6       4538.25       4413.69       251.94 o                         
 -14   8   6       2920.08       2941.64       281.17 o                         
 -12   8   6       7814.78       7881.66       449.35 o                         
 -10   8   6        194.18        215.51        78.71 o                         
  -8   8   6       3581.68       3229.08       209.56 o                         
  -6   8   6       1303.56       1129.40       147.53 o                         
  -4   8   6      10479.62       9970.21       351.60 o                         
  -2   8   6       8902.17       9545.23       317.11 o                         
   0   8   6      34886.78      33761.29       816.69 o                         
   2   8   6      28262.72      27029.32       468.55 o                         
   4   8   6      65634.59      65650.30       779.77 o                         
   6   8   6       1676.01       1332.00       112.82 o                         
   8   8   6        118.09        161.37        84.24 o                         
  10   8   6      55495.62      57296.96      1004.94 o                         
  12   8   6      26198.14      27790.78       614.09 o                         
  14   8   6        223.24         62.72        72.43 o                         
  16   8   6      40779.47      40431.41       809.95 o                         
  18   8   6       9966.58      10417.80       946.51 o                         
  20   8   6       2894.61       2878.54       307.55 o                         
  22   8   6       2556.75       2386.75       163.63 o                         
  24   8   6      10564.55      11244.16       614.36 o                         
  26   8   6      31240.06      32239.56       884.14 o                         
  28   8   6      32275.34      33199.16       927.52 o                         
  30   8   6       1038.04        808.77       182.42 o                         
  32   8   6      10143.54      10585.53       563.71 o                         
  34   8   6       1610.55       1355.13       227.78 o                         
  36   8   6        117.98        244.90       150.78 o                         
  38   8   6       2024.55       2444.87       314.66 o                         
  40   8   6          1.41       -184.27       184.08 o                         
  42   8   6       1730.70       1609.01       280.66 o                         
 -41   9   6         16.63        -29.29       344.04 o                         
 -39   9   6       1231.04       1126.37       248.63 o                         
 -37   9   6       8355.26       8895.11       667.61 o                         
 -35   9   6       5211.34       5683.04       488.78 o                         
 -33   9   6       1751.18       1209.69       230.64 o                         
 -31   9   6       2327.39       2515.75       315.71 o                         
 -29   9   6      13199.16      13210.43       659.77 o                         
 -27   9   6       5159.35       5380.29       722.02 o                         
 -25   9   6      11870.54      11122.38       570.59 o                         
 -23   9   6      19488.44      18050.53       550.83 o                         
 -21   9   6      11024.69      10443.82       414.00 o                         
 -19   9   6        421.29        490.06       105.83 o                         
 -17   9   6       8512.44       7683.19       347.01 o                         
 -15   9   6      59679.27      59893.02      1461.65 o                         
 -13   9   6       4222.85       3483.97       423.39 o                         
 -11   9   6         62.86        -68.38        87.16 o                         
  -9   9   6      31428.15      34366.77       840.98 o                         
  -7   9   6      45709.38      46947.94       963.31 o                         
  -5   9   6      33279.09      32577.90       792.36 o                         
  -3   9   6      31162.74      30664.26       611.65 o                         
  -1   9   6      50941.27      51858.90       794.22 o                         
   1   9   6       3789.91       3317.44       207.94 o                         
   3   9   6       1869.98       2268.23       153.41 o                         
   5   9   6        483.40        253.51        98.01 o                         
   7   9   6      74501.50      75968.56      1013.74 o                         
   9   9   6       2188.86       2867.28       185.96 o                         
  11   9   6      33986.14      33664.03       626.28 o                         
  13   9   6      24960.16      25339.03       744.96 o                         
  15   9   6      17547.83      18112.69       917.99 o                         
  17   9   6       9960.10      10655.25       732.59 o                         
  19   9   6      18603.07      17698.17       978.86 o                         
  21   9   6      40418.91      38169.67      1491.92 o                         
  23   9   6        561.27        580.93        97.88 o                         
  25   9   6         32.46        228.91       166.87 o                         
  27   9   6       8035.13       8728.49       487.57 o                         
  29   9   6      54482.54      53906.17      1228.84 o                         
  31   9   6       7152.46       6845.63       536.12 o                         
  33   9   6       3519.00       3124.53       322.96 o                         
  35   9   6      10375.54      11362.30       628.30 o                         
  37   9   6        228.19        228.11       247.03 o                         
  39   9   6        720.48        579.67       224.20 o                         
  41   9   6        915.63        640.40       220.69 o                         
 -40  10   6       4854.46       5824.76       831.04 o                         
 -38  10   6        978.72        170.48       304.26 o                         
 -36  10   6        823.76       1377.78       409.29 o                         
 -34  10   6         18.43       -217.34       144.89 o                         
 -32  10   6          6.40       -242.87       182.16 o                         
 -30  10   6          2.37       -138.96       146.34 o                         
 -28  10   6        138.53         35.81       190.56 o                         
 -26  10   6       1926.11       1342.56       261.53 o                         
 -24  10   6       1634.41       1569.74       243.07 o                         
 -22  10   6         22.84        150.96        99.66 o                         
 -20  10   6        398.64        543.83       145.07 o                         
 -18  10   6         11.68        107.28       123.36 o                         
 -16  10   6       3583.13       2846.25       459.92 o                         
 -14  10   6       4010.55       4760.53       361.32 o                         
 -12  10   6      10289.23      10764.89       696.25 o                         
 -10  10   6      23210.14      24128.24       749.56 o                         
  -8  10   6        502.66        396.55       147.16 o                         
  -6  10   6       2724.68       2851.11       259.92 o                         
  -4  10   6       5442.83       4898.91       419.25 o                         
  -2  10   6       5739.84       5729.30       287.23 o                         
   0  10   6       2034.28       1960.68       216.36 o                         
   2  10   6         63.03         44.31       109.40 o                         
   4  10   6       3310.19       3157.91       225.93 o                         
   6  10   6       6117.03       6391.97       273.32 o                         
   8  10   6        108.84         96.97        78.55 o                         
  10  10   6        979.71        886.21       140.19 o                         
  12  10   6        100.74        -76.28       198.47 o                         
  14  10   6      11972.65      11992.04       773.06 o                         
  16  10   6       8685.52       8567.67       680.88 o                         
  18  10   6       2398.14       2653.07       415.25 o                         
  20  10   6        501.93        578.75       259.60 o                         
  22  10   6      14777.45      13694.75       937.69 o                         
  24  10   6       5421.37       5617.61       649.56 o                         
  26  10   6       9528.97      10255.68       866.48 o                         
  28  10   6        537.53        716.95       292.76 o                         
  30  10   6       2164.02       2214.69       315.58 o                         
  32  10   6        772.97        907.35       224.49 o                         
  34  10   6      11054.51      11256.90       624.67 o                         
  36  10   6          0.46       -113.37       210.46 o                         
  38  10   6       4775.90       4940.30       427.48 o                         
  40  10   6         34.36       -210.31       205.99 o                         
 -37  11   6       4933.25       5002.31       793.23 o                         
 -35  11   6       3981.95       3926.12       688.14 o                         
 -33  11   6        515.06       1327.12       439.91 o                         
 -31  11   6       1481.29       1498.88       249.54 o                         
 -29  11   6       1950.46       1986.16       268.55 o                         
 -27  11   6      10484.81      11552.01       625.17 o                         
 -25  11   6      17236.12      16326.82       728.90 o                         
 -23  11   6      48911.29      49655.02      1224.70 o                         
 -21  11   6       8138.58       7491.60       474.01 o                         
 -19  11   6        327.14        347.17       144.65 o                         
 -17  11   6        825.81        876.37       184.35 o                         
 -15  11   6      24139.33      23413.47       949.35 o                         
 -13  11   6        114.71        119.75       244.34 o                         
 -11  11   6        864.47       1242.44       184.31 o                         
  -9  11   6      19808.65      20109.98       716.64 o                         
  -7  11   6        725.93        765.13       207.58 o                         
  -5  11   6       3298.24       2977.63       270.23 o                         
  -3  11   6       7319.80       7702.92       430.83 o                         
  -1  11   6      10725.41      10802.95      1358.13 o                         
   1  11   6       8463.72       7477.91       436.33 o                         
   3  11   6      11129.23      11698.53       445.33 o                         
   5  11   6       2179.48       2078.78       169.13 o                         
   7  11   6       5812.41       5569.42       397.95 o                         
   9  11   6      39238.03      39132.87      1041.14 o                         
  11  11   6         99.52         13.90       125.68 o                         
  13  11   6       3761.38       3599.19       342.02 o                         
  15  11   6      17988.43      17727.22       742.60 o                         
  17  11   6       1752.59       1696.64       336.18 o                         
  19  11   6       6257.61       6979.06       659.31 o                         
  21  11   6      30293.05      31467.64      1432.84 o                         
  23  11   6        983.12        404.11       198.60 o                         
  25  11   6       1812.99       1656.59       390.80 o                         
  27  11   6       1986.13       2221.43       443.14 o                         
  29  11   6        161.24        -42.97       174.33 o                         
  31  11   6        264.63       -173.01       258.41 o                         
  33  11   6         65.23        145.89       313.66 o                         
  35  11   6       5446.05       5703.51       554.90 o                         
  37  11   6       3477.93       3048.14       414.37 o                         
 -34  12   6       7454.88       9302.78      1015.00 o                         
 -32  12   6       8719.19      10506.22      1082.63 o                         
 -30  12   6         50.41        368.53       295.68 o                         
 -28  12   6       2992.20       3204.84       608.55 o                         
 -26  12   6        326.76        266.30       214.94 o                         
 -24  12   6       5489.20       4750.57       401.75 o                         
 -22  12   6      42493.22      42523.69      1158.12 o                         
 -20  12   6       3025.45       3340.38       276.97 o                         
 -18  12   6       7965.37       8994.45      1420.95 o                         
 -16  12   6       9444.85      10925.00       593.23 o                         
 -14  12   6       3518.57       4769.65       393.38 o                         
 -12  12   6       7192.25       7805.47       489.45 o                         
 -10  12   6      23373.38      23780.89       823.68 o                         
  -8  12   6        998.70        842.96       180.57 o                         
  -6  12   6      15386.80      16976.56       682.80 o                         
  -4  12   6       2386.84       2137.91       199.09 o                         
  -2  12   6       4034.44       3755.54       357.27 o                         
   0  12   6      12483.43      12968.80       483.17 o                         
   2  12   6       6077.21       6012.72       341.76 o                         
   4  12   6       1417.51       2337.22       465.50 o                         
   6  12   6        371.69        458.52       137.58 o                         
   8  12   6      21271.35      20573.10       784.50 o                         
  10  12   6         47.62         97.23       119.60 o                         
  12  12   6        547.46        575.84       285.87 o                         
  14  12   6       9981.12      10488.52       589.87 o                         
  16  12   6        133.10        -34.89       136.53 o                         
  18  12   6       9319.63       9402.76       585.86 o                         
  20  12   6         99.53         82.19       227.81 o                         
  22  12   6       1126.33       1418.41       355.54 o                         
  24  12   6       2279.17       2037.16       450.42 o                         
  26  12   6      17650.82      19227.70      1258.12 o                         
  28  12   6       4310.39       4057.23       440.71 o                         
  30  12   6       2214.97       1999.10       324.18 o                         
  32  12   6       1005.22        722.30       316.97 o                         
  34  12   6       2078.99       1249.91       281.48 o                         
 -31  13   6       1018.82        689.39       376.51 o                         
 -29  13   6       7369.87       7700.95       923.26 o                         
 -27  13   6       1611.45       1836.26       476.01 o                         
 -25  13   6         21.10        110.00       170.46 o                         
 -23  13   6         46.87        -11.38       154.98 o                         
 -21  13   6      20159.90      19407.19       717.39 o                         
 -19  13   6         58.84        153.09       328.86 o                         
 -17  13   6      10166.97       9856.52       596.51 o                         
 -15  13   6        244.95         10.71       140.65 o                         
 -13  13   6       8016.82       7451.23       498.33 o                         
 -11  13   6        250.71        116.72       175.35 o                         
  -9  13   6       2368.54       2460.96       277.97 o                         
  -7  13   6       5172.23       5210.65       407.10 o                         
  -5  13   6       4887.01       4405.25       373.06 o                         
  -3  13   6       1312.06        622.91       780.70 o                         
  -1  13   6         41.88        218.32       159.33 o                         
   1  13   6       7840.04       8327.76       823.64 o                         
   3  13   6        964.90        649.16       151.12 o                         
   5  13   6      10208.45      10524.29       578.67 o                         
   7  13   6       3230.84       2811.00       399.25 o                         
   9  13   6        310.29        234.01       128.47 o                         
  11  13   6       8781.04       8776.88       547.92 o                         
  13  13   6       3913.81       3761.86       378.22 o                         
  15  13   6       2235.97       2801.17       517.21 o                         
  17  13   6         16.23         38.55       143.39 o                         
  19  13   6       4974.60       4410.14       448.90 o                         
  21  13   6       2646.19       2125.34       320.03 o                         
  23  13   6       2978.61       3115.45       637.23 o                         
  25  13   6       1050.87        934.02       345.65 o                         
  27  13   6        776.83        423.95       295.59 o                         
  29  13   6       2421.41       1910.49       436.85 o                         
  31  13   6        859.59        863.17       241.17 o                         
 -28  14   6         41.71        202.15       428.34 o                         
 -26  14   6       2958.50       2939.60       378.92 o                         
 -24  14   6       7449.95       7819.71       588.56 o                         
 -22  14   6        254.13         54.43       152.06 o                         
 -20  14   6       3353.16       3202.26       372.90 o                         
 -18  14   6       2362.15       1627.71       462.30 o                         
 -16  14   6        118.77       -234.89       157.80 o                         
 -14  14   6       3524.33       4125.90       708.80 o                         
 -12  14   6       7384.78       7443.31       517.33 o                         
 -10  14   6       1432.98       1049.85       213.77 o                         
  -8  14   6         42.00        -64.55       176.41 o                         
  -6  14   6       4364.65       4310.47       808.94 o                         
  -4  14   6       2713.17       2536.75       305.12 o                         
  -2  14   6        704.57        405.37       155.20 o                         
   0  14   6       3269.27       3223.36       328.84 o                         
   2  14   6       3453.44       3402.08       358.37 o                         
   4  14   6       1656.92       2211.65       285.61 o                         
   6  14   6       5667.17       6242.36       524.93 o                         
   8  14   6       3467.10       2851.20       348.69 o                         
  10  14   6         72.25        259.68       158.27 o                         
  12  14   6       2344.47       2741.50       350.93 o                         
  14  14   6       1236.55       1255.39       244.23 o                         
  16  14   6        963.11       1236.14       228.74 o                         
  18  14   6         39.62       -218.71       175.65 o                         
  20  14   6       1048.41        846.40       336.45 o                         
  22  14   6       2619.06       2526.96       360.22 o                         
  24  14   6       7599.54       7425.02       633.86 o                         
  26  14   6       1232.40       1094.53       449.14 o                         
  28  14   6       6549.40       6460.76       585.40 o                         
 -25  15   6         83.84       -274.10       333.25 o                         
 -23  15   6         48.30       -148.97       227.04 o                         
 -21  15   6       3814.34       4157.95       422.26 o                         
 -19  15   6          5.92         29.76       232.79 o                         
 -17  15   6       1345.83       1568.50       285.70 o                         
 -15  15   6        653.79       1026.48       236.00 o                         
 -13  15   6        994.92       1568.38       310.46 o                         
 -11  15   6         55.82         49.14       152.32 o                         
  -9  15   6        416.37        277.62       135.98 o                         
  -7  15   6       1729.71       1486.61       252.89 o                         
  -5  15   6         74.64        100.01       136.12 o                         
  -3  15   6         38.32       -164.40       184.89 o                         
  -1  15   6       3565.56       3442.46       370.85 o                         
   1  15   6      10950.63      11964.58       660.68 o                         
   3  15   6       3303.24       3484.75      1006.63 o                         
   5  15   6       2860.33       2321.08       304.86 o                         
   7  15   6       1506.51       1258.32       294.91 o                         
   9  15   6       3278.05       2943.41       524.03 o                         
  11  15   6       3903.47       3580.29       767.73 o                         
  13  15   6         34.69        169.12       182.20 o                         
  15  15   6       1447.26       1656.83       300.43 o                         
  17  15   6       1536.21       1400.23       341.13 o                         
  19  15   6         25.38       -140.26       174.24 o                         
  21  15   6        423.16         27.19       170.63 o                         
  23  15   6      18719.43      17300.27       968.60 o                         
 -18  16   6       2142.78       2343.54       540.79 o                         
 -16  16   6        308.07       -143.22       322.16 o                         
 -14  16   6        209.84        490.32       337.95 o                         
 -12  16   6      14606.82      15727.72      1157.27 o                         
 -10  16   6       3181.31       3320.76       380.50 o                         
  -8  16   6         45.39        -50.86       164.11 o                         
  -6  16   6       4052.79       4182.15       419.53 o                         
  -4  16   6       2566.17       2997.55       344.40 o                         
  -2  16   6       2355.61       2230.75       823.55 o                         
   0  16   6       2217.12       1844.84       287.57 o                         
   2  16   6         21.08         79.34       163.80 o                         
   4  16   6        200.19        315.34       184.07 o                         
   6  16   6      11019.87      10051.25       823.54 o                         
   8  16   6       1279.51       1023.37       230.56 o                         
  10  16   6       9268.41       9633.06      1181.45 o                         
  12  16   6         32.41        216.00       154.76 o                         
  14  16   6        339.39        416.10       197.66 o                         
  16  16   6          4.91       -114.19       168.87 o                         
  18  16   6       3518.38       3764.58       412.14 o                         
 -11  17   6       2362.33       4058.24       710.49 o                         
  -9  17   6         17.64       -113.36       362.14 o                         
  -7  17   6         18.68        -43.79       309.76 o                         
  -5  17   6       4093.76       3247.05       555.00 o                         
  -3  17   6         54.69       -135.25       282.32 o                         
  -1  17   6       2116.92       2099.95       539.73 o                         
   1  17   6        463.88        268.94       328.22 o                         
   3  17   6       4597.03       4412.71       583.89 o                         
   5  17   6        639.33        488.54       332.93 o                         
   7  17   6        274.50        163.75       168.11 o                         
   9  17   6         16.32         56.31       176.91 o                         
 -47   1   7        156.26        169.96       182.81 o                         
 -45   1   7       3038.50       2955.51       388.03 o                         
 -43   1   7        670.51        862.55       240.55 o                         
 -41   1   7        180.00        198.20        96.84 o                         
 -39   1   7        953.61        542.79       123.30 o                         
 -37   1   7         87.99       -130.75       136.01 o                         
 -35   1   7      46132.82      46588.52      1068.14 o                         
 -33   1   7        389.97        333.20       160.06 o                         
 -31   1   7      22875.21      24457.06       715.15 o                         
 -29   1   7       7445.62       8306.92       349.23 o                         
 -27   1   7       7804.39       7826.04       307.69 o                         
 -25   1   7        420.67        522.62        67.30 o                         
 -23   1   7      15413.52      15531.46       289.89 o                         
 -21   1   7      16165.95      14495.58       310.63 o                         
 -19   1   7       1153.07       1259.03        82.24 o                         
 -17   1   7       2539.44       3132.04       112.21 o                         
 -15   1   7      14004.45      14206.87       219.89 o                         
 -13   1   7      60202.23      56938.12       433.78 o                         
 -11   1   7      78033.80      80045.52       470.97 o                         
  -9   1   7      98728.98      98078.57       562.94 o                         
  -7   1   7       4503.94       3936.53       102.29 o                         
  -5   1   7       4256.29       5041.19       119.14 o                         
  -3   1   7        512.93        398.28        32.34 o                         
  -1   1   7      21156.84      20155.29       256.81 o                         
   1   1   7      22953.61      21259.73       674.53 o                         
   3   1   7      31635.62      32586.94       628.07 o                         
   5   1   7      71223.40      71286.55       914.20 o                         
   7   1   7       5810.96       6125.30       166.43 o                         
   9   1   7     188046.56     187010.39      1253.91 o                         
  11   1   7      22450.67      23106.52       315.57 o                         
  13   1   7     124890.66     123878.27      1134.88 o                         
  15   1   7      64926.42      63951.26       955.85 o                         
  17   1   7       3125.17       2871.24       172.31 o                         
  19   1   7        147.69        177.44        45.94 o                         
  21   1   7        391.78        530.14        85.99 o                         
  23   1   7      32112.11      31523.66       469.42 o                         
  25   1   7       1783.15       1793.99       114.90 o                         
  27   1   7       7430.81       7546.75       507.05 o                         
  29   1   7         14.07        -66.34       143.53 o                         
  31   1   7      14998.07      14548.33       750.07 o                         
  33   1   7        450.49        639.50       216.91 o                         
  35   1   7      53180.27      51255.79      1486.24 o                         
  37   1   7        480.06        159.47       200.20 o                         
  39   1   7         21.81        -12.73       181.05 o                         
  41   1   7      14880.85      15918.69       923.02 o                         
  43   1   7        838.87        887.35       251.37 o                         
  45   1   7      10113.32       8907.84       947.77 o                         
  47   1   7         33.63        167.76       202.91 o                         
 -48   2   7        172.68       -140.86       234.02 o                         
 -46   2   7       8960.27       8418.02       670.82 o                         
 -44   2   7       1823.91       1483.42       248.05 o                         
 -42   2   7        652.88        266.78       196.72 o                         
 -40   2   7       6112.43       5983.64       337.48 o                         
 -38   2   7       9018.10       7756.30       375.02 o                         
 -36   2   7       9589.49       9301.91       394.90 o                         
 -34   2   7      28015.58      28161.75       660.24 o                         
 -32   2   7        268.32        248.03        91.89 o                         
 -30   2   7      15031.71      14600.29       446.46 o                         
 -28   2   7      15022.70      14530.64       384.88 o                         
 -26   2   7      22616.20      22421.64       418.82 o                         
 -24   2   7         52.64         56.42        49.84 o                         
 -22   2   7       5173.27       4386.63       164.01 o                         
 -20   2   7         92.26        117.15        35.97 o                         
 -18   2   7      26844.12      24974.55       320.84 o                         
 -16   2   7        872.73        936.34        66.05 o                         
 -14   2   7      64358.55      62397.97       468.32 o                         
 -12   2   7      15600.14      15879.94       217.38 o                         
 -10   2   7      32228.40      34721.66       289.77 o                         
  -8   2   7      18620.32      18907.98       193.30 o                         
  -6   2   7       1310.02       1109.72        72.12 o                         
  -4   2   7        555.67        714.35       103.91 o                         
  -2   2   7        176.12        361.17        81.74 o                         
   0   2   7       3907.15       4556.45       189.54 o                         
   2   2   7      31669.36      31417.54       338.16 o                         
   4   2   7       1653.50       1832.83        93.62 o                         
   6   2   7       1235.97       1645.02       100.92 o                         
   8   2   7      17205.83      16668.26       304.23 o                         
  10   2   7         15.90         77.98        59.72 o                         
  12   2   7      15045.08      14292.00       294.58 o                         
  14   2   7     169633.52     170113.80      1384.22 o                         
  16   2   7       7399.98       7312.13       308.71 o                         
  18   2   7      38267.23      36864.47       723.57 o                         
  20   2   7         66.15         74.08        80.15 o                         
  22   2   7        638.26        708.67       126.03 o                         
  24   2   7      43102.26      45373.57      1156.98 o                         
  26   2   7       1080.84       1030.19       405.45 o                         
  28   2   7       1827.91       1669.30       321.28 o                         
  30   2   7       3110.58       3044.17       532.09 o                         
  32   2   7       4551.02       4347.34       423.67 o                         
  34   2   7      10484.85      10295.24       810.92 o                         
  36   2   7      29117.11      26178.85      1086.82 o                         
  38   2   7       6050.81       6353.03       571.93 o                         
  40   2   7       6555.48       6046.66       559.74 o                         
  42   2   7        382.00        236.42       217.66 o                         
  44   2   7        845.86        872.89       362.91 o                         
  46   2   7       1246.44       1683.14       376.60 o                         
  48   2   7        152.31         34.03       339.02 o                         
 -47   3   7       4659.02       5908.02       466.85 o                         
 -45   3   7       1680.15       1043.90       198.86 o                         
 -43   3   7       1696.14       1741.20       268.82 o                         
 -41   3   7       7249.50       8196.17       511.30 o                         
 -39   3   7      12384.73      13318.62       491.67 o                         
 -37   3   7      23832.02      24480.16       644.29 o                         
 -35   3   7       5163.74       4490.61       269.68 o                         
 -33   3   7       1373.08       1439.40       158.95 o                         
 -31   3   7       2444.17       2875.80       236.11 o                         
 -29   3   7      64809.16      66497.70       837.18 o                         
 -27   3   7      11084.83      11512.25       336.85 o                         
 -25   3   7      30221.32      29765.79       472.78 o                         
 -23   3   7       2664.01       2370.78       145.20 o                         
 -21   3   7         42.14         44.78        46.95 o                         
 -19   3   7      24860.04      25807.88       382.81 o                         
 -17   3   7       9571.94      10882.73       234.70 o                         
 -15   3   7     117139.38     112559.98      1077.08 o                         
 -13   3   7       9579.87       9197.89       186.95 o                         
 -11   3   7      30752.97      32151.04       365.48 o                         
  -9   3   7      22575.48      23930.52       277.30 o                         
  -7   3   7      73601.32      73973.16       575.62 o                         
  -5   3   7     107531.02     108405.30      1437.87 o                         
  -3   3   7     110741.55     110881.02      1224.14 o                         
  -1   3   7      65779.30      62720.73       474.45 o                         
   1   3   7        143.78        123.49        17.41 o                         
   3   3   7       1613.02       1511.78        65.54 o                         
   5   3   7      23613.57      23619.40       315.39 o                         
   7   3   7      77746.47      76615.62       774.35 o                         
   9   3   7       1721.61       1287.82        90.10 o                         
  11   3   7         87.27        156.54        51.66 o                         
  13   3   7       1764.69       2210.23        97.97 o                         
  15   3   7      71341.05      71381.07      1141.75 o                         
  17   3   7       5045.10       4966.78       227.40 o                         
  19   3   7      30778.74      30371.56       581.35 o                         
  21   3   7      21215.25      21035.20       455.03 o                         
  23   3   7      18584.84      18192.12       576.24 o                         
  25   3   7      33338.34      33476.99       814.64 o                         
  27   3   7        776.71        643.67       177.77 o                         
  29   3   7      13205.69      12352.16       677.17 o                         
  31   3   7       2479.14       2485.17       329.43 o                         
  33   3   7      26885.53      25939.07      1042.91 o                         
  35   3   7       5517.30       5414.54       506.98 o                         
  37   3   7      18532.56      17913.59       926.02 o                         
  39   3   7       5513.75       5051.64       702.34 o                         
  41   3   7       3083.44       3107.03       435.15 o                         
  43   3   7       8191.34       8191.60       717.95 o                         
  45   3   7         47.09       -243.66       220.54 o                         
  47   3   7         35.18        136.14       244.98 o                         
 -46   4   7        158.38        120.51       255.07 o                         
 -44   4   7        234.07        106.89       165.39 o                         
 -42   4   7       3701.78       4327.99       390.05 o                         
 -40   4   7       1157.41       1293.18       225.42 o                         
 -38   4   7       2570.70       2722.70       228.48 o                         
 -36   4   7        101.37         15.14        94.34 o                         
 -34   4   7       9427.27       9104.35       389.21 o                         
 -32   4   7        583.02        521.69       188.89 o                         
 -30   4   7         45.52         56.18        78.12 o                         
 -28   4   7      15881.72      15084.61       451.83 o                         
 -26   4   7       2403.64       2762.96       167.39 o                         
 -24   4   7      35724.23      35572.95       616.67 o                         
 -22   4   7       2587.54       2343.53       183.35 o                         
 -20   4   7      17224.80      17479.15       366.93 o                         
 -18   4   7      20273.45      20496.85       379.11 o                         
 -16   4   7       5437.07       5952.66       195.62 o                         
 -14   4   7       1276.71       1342.05        98.78 o                         
 -12   4   7        218.05        249.98        42.89 o                         
 -10   4   7       2477.93       3565.64       120.67 o                         
  -8   4   7        357.94        301.40        41.49 o                         
  -6   4   7      32090.06      33669.94       715.58 o                         
  -4   4   7       3989.30       3773.55       150.29 o                         
  -2   4   7       1785.39       1280.71        63.28 o                         
   0   4   7      16667.37      16631.42       210.90 o                         
   2   4   7      70698.40      71843.24       682.20 o                         
   4   4   7         35.10         45.41        26.05 o                         
   6   4   7       6182.34       6285.31       173.12 o                         
   8   4   7        960.55       1273.69        89.26 o                         
  10   4   7      24116.46      27167.59       423.51 o                         
  12   4   7        956.53       1188.51        99.12 o                         
  14   4   7      17199.76      16162.91       374.65 o                         
  16   4   7       4678.90       5221.44       260.87 o                         
  18   4   7      17284.53      16809.52       426.80 o                         
  20   4   7      13033.97      13773.96       366.77 o                         
  22   4   7         46.77         60.75        99.06 o                         
  24   4   7       2132.07       2156.38       224.42 o                         
  26   4   7        150.18        195.07       165.66 o                         
  28   4   7      17649.94      16897.67       621.98 o                         
  30   4   7       5132.11       5561.56       374.73 o                         
  32   4   7       1560.19       1167.93       245.33 o                         
  34   4   7        396.99        566.23       426.06 o                         
  36   4   7      19566.45      19775.72       969.81 o                         
  38   4   7         51.49        -97.22       237.00 o                         
  40   4   7       1899.71       3032.34       432.81 o                         
  42   4   7        660.75        278.70       411.87 o                         
  44   4   7        776.07        886.42       246.03 o                         
  46   4   7       1013.92        743.42       348.14 o                         
 -45   5   7       1564.70       1317.75       300.56 o                         
 -43   5   7      11704.55      10899.66       719.78 o                         
 -41   5   7       1066.03        973.82       210.62 o                         
 -39   5   7       4095.45       4833.46       380.34 o                         
 -37   5   7       4772.15       5410.94       395.08 o                         
 -35   5   7        326.91        -93.78       136.39 o                         
 -33   5   7       5929.59       5727.32       336.96 o                         
 -31   5   7       8491.27       8825.96       406.57 o                         
 -29   5   7      14411.09      16003.53       526.38 o                         
 -27   5   7      15696.40      14999.47       496.42 o                         
 -25   5   7      15673.09      15507.24       423.03 o                         
 -23   5   7       7715.40       6699.46       270.11 o                         
 -21   5   7       1587.63       1807.21       162.89 o                         
 -19   5   7      42830.28      43342.18       620.77 o                         
 -17   5   7      53043.52      55946.98       870.86 o                         
 -15   5   7       8649.54       7521.88       232.33 o                         
 -13   5   7       1756.74       1671.62       104.53 o                         
 -11   5   7       4294.29       4110.02       287.68 o                         
  -9   5   7       2778.72       2247.03       215.67 o                         
  -7   5   7      53067.14      51627.26       950.19 o                         
  -5   5   7     138084.61     143410.42       866.12 o                         
  -3   5   7     164233.36     167246.52      1566.76 o                         
  -1   5   7     120654.73     124512.62      1655.03 o                         
   1   5   7      14888.61      13771.65       273.28 o                         
   3   5   7       4155.63       3960.38       137.06 o                         
   5   5   7      99585.61      95484.10      1055.39 o                         
   7   5   7     116381.47     122083.62       857.59 o                         
   9   5   7      84049.60      87372.70       764.26 o                         
  11   5   7      31362.25      34422.54       514.45 o                         
  13   5   7      15864.34      17770.33       403.28 o                         
  15   5   7      57738.78      58724.10       851.61 o                         
  17   5   7        233.63        153.72        68.31 o                         
  19   5   7      41298.41      41277.77       692.88 o                         
  21   5   7       8690.22       7505.40       317.94 o                         
  23   5   7      20239.55      20366.05       641.73 o                         
  25   5   7      55562.71      53994.89      1065.49 o                         
  27   5   7       9432.90       9805.62       697.77 o                         
  29   5   7        943.69        863.83       173.37 o                         
  31   5   7        274.57        115.86       157.89 o                         
  33   5   7       3501.76       2958.66       299.25 o                         
  35   5   7       8999.50       8573.46       515.15 o                         
  37   5   7      24049.43      25528.51      1130.29 o                         
  39   5   7      12951.58      12481.70      1189.50 o                         
  41   5   7      17369.04      19164.43      1032.30 o                         
  43   5   7       4145.92       4429.80       722.97 o                         
  45   5   7         31.27       -156.71       243.26 o                         
 -44   6   7        162.52         65.81       323.76 o                         
 -42   6   7      24993.93      23981.70      1058.12 o                         
 -40   6   7       5721.29       6092.80       519.71 o                         
 -38   6   7       1920.73       2090.00       315.49 o                         
 -36   6   7        761.18        471.34       180.61 o                         
 -34   6   7      55419.20      56490.49      1541.06 o                         
 -32   6   7      16376.06      17010.69       748.67 o                         
 -30   6   7        161.45         26.56       353.07 o                         
 -28   6   7        700.64        810.15       167.47 o                         
 -26   6   7        462.68        318.01        96.43 o                         
 -24   6   7      29789.36      30534.37       681.52 o                         
 -22   6   7       1610.32       1992.67       213.09 o                         
 -20   6   7      53054.93      54716.15      1026.26 o                         
 -18   6   7       3487.56       3785.73       184.76 o                         
 -16   6   7        797.76        989.93        95.66 o                         
 -14   6   7        596.93        342.85        74.01 o                         
 -12   6   7      13646.44      12579.05       353.04 o                         
 -10   6   7      62247.77      61637.22      1118.48 o                         
  -8   6   7       7230.21       9296.94       435.34 o                         
  -6   6   7      31523.49      33443.46       550.31 o                         
  -4   6   7       4668.09       5905.14       180.29 o                         
  -2   6   7     108864.32     102258.48       814.71 o                         
   0   6   7       1703.15       1871.40       125.45 o                         
   2   6   7     159236.36     156768.42       910.36 o                         
   4   6   7       2083.22       2663.20       128.85 o                         
   6   6   7        134.21        139.95        47.46 o                         
   8   6   7       5241.28       5274.07       192.25 o                         
  10   6   7       1166.54        574.07        71.28 o                         
  12   6   7      13952.77      12658.09       382.90 o                         
  14   6   7      47158.29      47645.51      1183.49 o                         
  16   6   7       9031.30       8468.48       301.04 o                         
  18   6   7        953.79        955.15       120.91 o                         
  20   6   7      50840.96      50050.85      1145.79 o                         
  22   6   7         46.39        -72.93       148.40 o                         
  24   6   7      30655.84      29274.81       785.44 o                         
  26   6   7       9315.75      10174.95       490.00 o                         
  28   6   7       1748.14       1685.01       299.82 o                         
  30   6   7        291.77        162.15       167.55 o                         
  32   6   7       9357.14       9914.73       529.85 o                         
  34   6   7      16384.19      16282.93       697.81 o                         
  36   6   7        826.37        792.83       177.02 o                         
  38   6   7       1555.23       1804.52       313.68 o                         
  40   6   7        397.99        749.72       277.90 o                         
  42   6   7       9841.14      10525.48      1033.55 o                         
  44   6   7       2488.39       2376.52       409.73 o                         
 -43   7   7       4055.35       4148.30       463.71 o                         
 -41   7   7       1894.65       1524.80       291.09 o                         
 -39   7   7       1029.65       1314.38       270.96 o                         
 -37   7   7        606.47       1229.65       277.70 o                         
 -35   7   7        652.05        712.87       207.33 o                         
 -33   7   7        160.60        184.60       154.50 o                         
 -31   7   7      12302.99      13258.25       827.21 o                         
 -29   7   7       4198.73       4384.23       364.03 o                         
 -27   7   7         93.57         40.86       105.34 o                         
 -25   7   7       4788.34       4340.35       337.81 o                         
 -23   7   7       8533.49       7547.69       345.05 o                         
 -21   7   7      11562.32      11420.31       501.40 o                         
 -19   7   7      20083.99      19954.34       513.87 o                         
 -17   7   7       6210.26       7100.85       313.26 o                         
 -15   7   7       2155.52       2138.76       264.39 o                         
 -13   7   7      11398.85      10288.70       336.19 o                         
 -11   7   7       3126.24       4239.32       321.21 o                         
  -9   7   7       6445.05       6344.23       436.10 o                         
  -7   7   7       1072.40       1339.97       166.29 o                         
  -5   7   7         40.34        166.92        68.35 o                         
  -3   7   7      39379.84      37630.92       553.16 o                         
  -1   7   7     101556.20     103180.50       930.96 o                         
   1   7   7      20126.49      19528.22       349.57 o                         
   3   7   7      72954.38      73805.40       764.60 o                         
   5   7   7       1342.69       1781.91       123.40 o                         
   7   7   7       6206.44       6521.32       231.00 o                         
   9   7   7      26584.51      25877.41       524.59 o                         
  11   7   7       6359.08       6333.80       275.09 o                         
  13   7   7       6883.00       6872.02       300.57 o                         
  15   7   7      14041.60      14607.67       404.01 o                         
  17   7   7          1.22         90.86        97.22 o                         
  19   7   7       5691.39       6018.21       405.25 o                         
  21   7   7      33024.05      30376.95       713.08 o                         
  23   7   7       2202.53       2259.28       287.85 o                         
  25   7   7      16762.69      16072.45       607.99 o                         
  27   7   7      10658.42      10433.98       509.50 o                         
  29   7   7       1109.40        869.06       182.24 o                         
  31   7   7       8322.25       8141.90       485.23 o                         
  33   7   7        952.20       1342.73       224.66 o                         
  35   7   7       2182.74       2340.02       290.96 o                         
  37   7   7        155.51        364.21       194.33 o                         
  39   7   7       2110.34       1852.13       266.99 o                         
  41   7   7         14.06       -187.94       170.52 o                         
  43   7   7       5545.08       5694.81       612.26 o                         
 -42   8   7       6976.85       7647.91       922.76 o                         
 -40   8   7      11363.71      11197.72       707.21 o                         
 -38   8   7      12939.65      13794.26      1884.01 o                         
 -36   8   7        140.07         -0.05       130.18 o                         
 -34   8   7      39670.11      41783.34      1233.28 o                         
 -32   8   7      20929.98      21516.15       857.66 o                         
 -30   8   7        507.32        324.18       141.49 o                         
 -28   8   7       9533.55      10808.69       693.57 o                         
 -26   8   7       4865.19       4835.22       607.28 o                         
 -24   8   7       4856.31       4894.36       357.31 o                         
 -22   8   7          0.78       -113.67        86.35 o                         
 -20   8   7       7063.75       7122.11       325.52 o                         
 -18   8   7      10433.73      10718.59       387.51 o                         
 -16   8   7       7375.10       6776.55       304.00 o                         
 -14   8   7        733.67        534.15       161.68 o                         
 -12   8   7      27471.59      28467.77       856.18 o                         
 -10   8   7      66968.77      68114.69       954.82 o                         
  -8   8   7        318.36        187.01       101.83 o                         
  -6   8   7      24750.06      23960.53       546.75 o                         
  -4   8   7      62532.15      62812.05       778.35 o                         
  -2   8   7       4925.91       4633.98       216.46 o                         
   0   8   7        693.48        667.29       123.53 o                         
   2   8   7      73124.18      75318.70       759.85 o                         
   4   8   7     110187.95     103298.88       920.47 o                         
   6   8   7       1792.61       2046.36       138.34 o                         
   8   8   7       1825.21       1519.70       141.67 o                         
  10   8   7      34122.88      33859.23       763.41 o                         
  12   8   7      56709.36      55942.72       865.64 o                         
  14   8   7      21671.33      21742.19       498.83 o                         
  16   8   7      20838.59      20690.38       574.92 o                         
  18   8   7      13440.44      13614.05       610.51 o                         
  20   8   7      14702.52      13756.51       931.47 o                         
  22   8   7       4536.81       4610.11       582.20 o                         
  24   8   7       8470.28       8570.63       551.26 o                         
  26   8   7      15660.21      17048.71       698.88 o                         
  28   8   7       7010.35       7669.19       454.97 o                         
  30   8   7         13.76        -14.41       143.53 o                         
  32   8   7       7721.09       7472.95       477.90 o                         
  34   8   7      18499.55      19040.36       996.50 o                         
  36   8   7       1018.36        812.97       203.28 o                         
  38   8   7       2161.52       2391.54       298.13 o                         
  40   8   7      13343.80      13614.79       717.85 o                         
  42   8   7       3099.99       2737.32       340.83 o                         
 -41   9   7       1170.03       1801.64       532.91 o                         
 -39   9   7       3853.75       4047.07       696.05 o                         
 -37   9   7       6064.10       7196.95       611.90 o                         
 -35   9   7       5539.13       6064.44       500.68 o                         
 -33   9   7        395.98        440.09       297.10 o                         
 -31   9   7       1155.09       1707.29       266.97 o                         
 -29   9   7       9984.41      10520.95       593.81 o                         
 -27   9   7        267.07         38.36       105.28 o                         
 -25   9   7       6319.42       6110.93       416.95 o                         
 -23   9   7       1370.28       1698.24       233.05 o                         
 -21   9   7       2253.29       2052.82       237.34 o                         
 -19   9   7       1013.17        797.00       160.31 o                         
 -17   9   7        274.96        158.84        87.87 o                         
 -15   9   7        479.27        746.16       287.04 o                         
 -13   9   7       1480.72        919.48       148.86 o                         
 -11   9   7        165.73         17.23       257.37 o                         
  -9   9   7       5730.99       5169.93       324.19 o                         
  -7   9   7      17072.44      17178.45       582.09 o                         
  -5   9   7      23886.20      23567.05       660.92 o                         
  -3   9   7      12683.72      11493.57       367.36 o                         
  -1   9   7        798.07        698.05       112.04 o                         
   1   9   7       4190.92       4199.90       233.73 o                         
   3   9   7       4770.94       4519.30       207.09 o                         
   5   9   7       2600.88       1800.95       197.06 o                         
   7   9   7      38496.28      38721.56       720.75 o                         
   9   9   7      27577.70      26541.80       614.00 o                         
  11   9   7       6328.24       6476.02       278.44 o                         
  13   9   7       6934.99       6929.95       607.52 o                         
  15   9   7        669.91        480.61       185.92 o                         
  17   9   7       4323.78       3415.01       416.42 o                         
  19   9   7       3557.22       3890.28       460.77 o                         
  21   9   7       2248.39       2136.84       278.25 o                         
  23   9   7        437.94        528.63       374.37 o                         
  25   9   7       7425.11       7722.72       646.24 o                         
  27   9   7       2823.98       3197.99       355.84 o                         
  29   9   7       6078.78       5933.26       417.65 o                         
  31   9   7        530.79        925.77       216.88 o                         
  33   9   7       7690.65       7145.96       791.03 o                         
  35   9   7       3905.82       3624.83       372.98 o                         
  37   9   7       1491.80       1366.07       248.73 o                         
  39   9   7        933.51       1232.16       254.59 o                         
  41   9   7       6842.85       7236.26       545.75 o                         
 -40  10   7       4599.69       5214.63       817.95 o                         
 -38  10   7       3851.67       4755.17       747.46 o                         
 -36  10   7      13290.92      15356.67      1272.80 o                         
 -34  10   7        632.85        691.23       319.33 o                         
 -32  10   7        569.70        473.63       224.83 o                         
 -30  10   7       5705.12       5910.46       461.88 o                         
 -28  10   7      29829.59      29851.26       974.30 o                         
 -26  10   7      27035.96      27562.82       904.52 o                         
 -24  10   7       4815.27       4349.81       361.34 o                         
 -22  10   7       9548.59       9790.30       510.29 o                         
 -20  10   7       1637.70       2045.15       256.60 o                         
 -18  10   7      15517.97      16944.66       633.88 o                         
 -16  10   7      19508.36      20421.59      1162.00 o                         
 -14  10   7      57968.47      59860.26      1220.98 o                         
 -12  10   7       6984.98       6937.41       705.88 o                         
 -10  10   7       2857.74       2904.88       271.61 o                         
  -8  10   7      41624.04      42225.14       966.30 o                         
  -6  10   7      10064.33       9874.09       459.14 o                         
  -4  10   7      18301.77      18271.53       494.44 o                         
  -2  10   7      35943.65      34037.59       682.20 o                         
   0  10   7        429.88        385.02        85.93 o                         
   2  10   7        711.58        717.29       162.11 o                         
   4  10   7      70125.82      68149.62      1189.83 o                         
   6  10   7      88511.54      87502.60      1133.30 o                         
   8  10   7       7905.76       7826.33       327.55 o                         
  10  10   7       7797.61       7822.64       312.34 o                         
  12  10   7       1101.84        847.63       244.63 o                         
  14  10   7      23583.02      25476.86      1104.24 o                         
  16  10   7       3210.23       2866.16       425.06 o                         
  18  10   7      25635.01      26155.22      1206.04 o                         
  20  10   7       1303.94        580.93       200.12 o                         
  22  10   7        537.70        705.94       240.26 o                         
  24  10   7       8647.65       8683.43       780.11 o                         
  26  10   7      18356.91      19026.88      1165.55 o                         
  28  10   7      32773.89      32682.13      1167.66 o                         
  30  10   7      14753.72      14010.86       655.90 o                         
  32  10   7       4707.04       5528.92       427.16 o
[truncated: 884,035 more chars]
